# Supplementary material for: Gene-gene and gene-environment interaction data for platinum-based chemotherapy in non-small cell lung cancer
Source: Sci Data. 2018 Dec 11;5:180284. doi: 10.1038/sdata.2018.284 (PMC6289114; doi:10.1038/sdata.2018.284)
Supplement: Supplementary file 1 [file sdata2018284-isa1.zip]

Archive with 3 entries (3 files):
- i_Investigation.txt
- s_Yin311b_study.txt
- a_Yin311b_assay.txt
