# Supplementary material for: Gene-gene and gene-environment interaction data for platinum-based chemotherapy in non-small cell lung cancer
Source: Sci Data. 2018 Dec 11;5:180284. doi: 10.1038/sdata.2018.284 (PMC6289114; doi:10.1038/sdata.2018.284)
Supplement: Supplementary file 1 [file sdata2018284-isa1.zip › i_Investigation.txt]

# Investigation File generated for Scientific Data with Investigation File Authoring Tool version 0.1.0 on 12/11/2018 - This metadata file is CC0
ONTOLOGY SOURCE REFERENCE
Term Source Name	NCBITaxon	UBERON	EFO	ERO	OBI	NIFCELL
Term Source File	http://data.bioontology.org/ontologies/NCBITAXON	http://data.bioontology.org/ontologies/UBERON	http://data.bioontology.org/ontologies/EFO	http://data.bioontology.org/ontologies/ERO	http://data.bioontology.org/ontologies/OBI	http://data.bioontology.org/ontologies/NIFCELL
Term Source Version	2016AB	releases/2014-06-15	2.101	2013-08-02	2014-08-18	v.1.10 - July 17, 2013
Term Source Description	National Center for Biotechnology Information (NCBI) Organismal Classification	Uber Anatomy Ontology	Experimental Factor Ontology	Eagle-I Research Resource Ontology	Ontology for Biomedical Investigations	Neuroscience Information Framework (NIF) Cell Ontology
INVESTIGATION
Investigation Identifier
Investigation Title
Investigation Description
Investigation Submission Date
Investigation Public Release Date
INVESTIGATION PUBLICATIONS
Investigation PubMed ID
Investigation Publication DOI
Investigation Publication Author List
Investigation Publication Title
Investigation Publication Status
Investigation Publication Status Term Accession Number
Investigation Publication Status Term Source REF
INVESTIGATION CONTACTS
Investigation Person Last Name
Investigation Person Mid Initials
Investigation Person First Name
Investigation Person Address
Investigation Person Phone
Investigation Person Fax
Investigation Person Email
Investigation Person Affiliation
Investigation Person Roles
Investigation Person Roles Term Accession Number
Investigation Person Roles Term Source REF
STUDY
Study Identifier	10.1038/sdata.2018.284
Study Title	Gene-gene and gene-environment interaction data for platinum-based chemotherapy in non-small cell lung cancer
Study Submission Date	20/06/2018
Study Public Release Date	11/12/2018
Study Description	http://www.nature.com/articles/sdata2018284#abstract
Study File Name	s_Yin311b_study.txt
Comment[Subject Keywords]	//;//
Comment[Manuscript Licence]	CC BY-4.0
Comment[Experimental Metadata Licence]	CC0
Comment[Supplementary Information File Name]		Supplementary Table S1
Comment[Supplementary Information File Type]	x-zip-compressed	vnd.openxmlformats-officedocument.wordprocessingml.document
Comment[Supplementary Information File URL]	http://www.nature.com/articles/sdata2018284#supplementary-information	http://www.nature.com/articles/sdata2018284#supplementary-information
Comment[Data Repository]	figshare
Comment[Data Record Accession]	doi:10.6084/m9.figshare.c.4135967
Comment[Data Record URI]	https://doi.org/10.6084/m9.figshare.c.4135967
STUDY DESIGN DESCRIPTORS
Study Design Type	stimulus or stress design	SNP analysis objective	genotyping design
Study Design Type Term Accession Number	http://www.ebi.ac.uk/efo/EFO_0001762	ERO:0100215	OBI:0001444
Study Design Type Term Source REF	EFO	ERO	OBI
STUDY PUBLICATIONS
Study PubMed ID	""
Study Publication DOI	doi:10.1038/s41598-017-05246-8
Study Publication Author List	""
Study Publication Title	""
Study Publication Status	published
Study Publication Status Term Accession Number	
Study Publication Status Term Source REF	
STUDY FACTORS
Study Factor Name	sensitivity to platinum
Study Factor Type	drug sensitivity
Study Factor Type Term Accession Number	PATO:0000094
Study Factor Type Term Source REF	NIFCELL
STUDY ASSAYS
Study Assay Measurement Type	genotyping assay
Study Assay Measurement Type Term Accession Number	OBI:0000435
Study Assay Measurement Type Term Source REF	ERO
Study Assay Technology Type	MALDI-TOF mass spectrometer
Study Assay Technology Type Term Accession Number	ERO:0001704
Study Assay Technology Type Term Source REF	ERO
Study Assay Technology Platform	instrument; manufacturer
Study Assay File Name	a_Yin311b_assay.txt
STUDY PROTOCOLS
Study Protocol Name	Study design 	DNA extraction	Genotyping	GXG and GXE interaction analysis
Study Protocol Type	study design	DNA extraction	genotyping assay	data transformation
Study Protocol Type Term Accession Number	OBI:0500000	OBI:0000257	OBI:0000435	OBI:0200000
Study Protocol Type Term Source REF	ERO	ERO	ERO	ERO
Study Protocol Description				
Study Protocol URI	""	""	""	""
Study Protocol Version				
Study Protocol Parameters Name	""	""	instrument; manufacturer	""
Study Protocol Parameters Name Term Accession Number	""	""	""	""
Study Protocol Parameters Name Term Source REF	""	""	""	""
Study Protocol Components Name	""	""	""	""
Study Protocol Components Type	""	""	""	""
Study Protocol Components Type Term Accession Number	""	""	""	""
Study Protocol Components Type Term Source REF	""	""	""	""
STUDY CONTACTS
Study Person Last Name	Wang	Cui	Liu	Guo	Zhao	Liu	Wu	Li	Hu	Gao	Zhou	Yin
Study Person First Name	Lei-Yun	Jia-Jia	Jun-Yan	Ao-Xiang	Zhen-Yu	Ying-Zi	Ji-Chu	Min	Cheng-Ping	Yang	Hong-Hao	Ji-Ye
Study Person Mid Initials												
Study Person Email	""	""	""	""	""	""	""	""	""	""	""	yinjiye@csu.edu.cn
Study Person Phone												
Study Person Fax												
Study Person Address												
Study Person Affiliation	Department of Clinical Pharmacology, Xiangya Hospital, Central South University, Changsha 410008, P. R. China	Department of Clinical Pharmacology, Xiangya Hospital, Central South University, Changsha 410008, P. R. China	Department of orthopaedics, The First Affiliated Hospital of the University of South China, Hengyang 421001, P. R. China	Department of Clinical Pharmacology, Xiangya Hospital, Central South University, Changsha 410008, P. R. China	Department of Clinical Pharmacology, Xiangya Hospital, Central South University, Changsha 410008, P. R. China	Department of Clinical Pharmacology, Xiangya Hospital, Central South University, Changsha 410008, P. R. China	Department of Cardiovascular, Central Hospital of Shaoyang, Shaoyang 422000, P. R. China	Department of Respiratory Medicine, Xiangya Hospital, Central South University, Changsha 410008, P. R. China	Department of Respiratory Medicine, Xiangya Hospital, Central South University, Changsha 410008, P. R. China	Department of Thoracic Surgery, Xiangya Hospital, Central South University, Changsha 410008, Changsha, P.R. China	Department of Clinical Pharmacology, Xiangya Hospital, Central South University, Changsha 410008, P. R. China	Department of Clinical Pharmacology, Xiangya Hospital, Central South University, Changsha 410008, P. R. China
Study Person Roles												
Study Person Roles Term Accession Number												
Study Person Roles Term Source REF												
Comment[Study Person ORCID]												
Comment[Funder]												
Comment[FundRef ID]												
Comment[Funder Term Source REF]												
Comment[Grant Identifier]												
