# Supplementary material for: Gene-gene and gene-environment interaction data for platinum-based chemotherapy in non-small cell lung cancer
Source: Sci Data. 2018 Dec 11;5:180284. doi: 10.1038/sdata.2018.284 (PMC6289114; doi:10.1038/sdata.2018.284)
Supplement: Supplementary file 1 [file sdata2018284-isa1.zip › s_Yin311b_study.txt]

Source Name	Characteristics[organism]	Term Source REF	Term Accession Number	Characteristics[organism part]	Term Source REF	Term Accession Number	Protocol REF	Sample Name	Factor Value[sensitivity to platinum]
Department of Clinical Pharmacology Xiangya Hospital Central South University	Homo sapiens	NCBITaxon	NCBITaxon:9606	blood	UBERON	UBERON:0000178	Study design	Discovery stage\patient no.1	responder
Department of Clinical Pharmacology Xiangya Hospital Central South University	Homo sapiens	NCBITaxon	NCBITaxon:9606	blood	UBERON	UBERON:0000178	Study design	Discovery stage\patient no.2	NA
Department of Clinical Pharmacology Xiangya Hospital Central South University	Homo sapiens	NCBITaxon	NCBITaxon:9606	blood	UBERON	UBERON:0000178	Study design	Discovery stage\patient no.3	responder
Department of Clinical Pharmacology Xiangya Hospital Central South University	Homo sapiens	NCBITaxon	NCBITaxon:9606	blood	UBERON	UBERON:0000178	Study design	Discovery stage\patient no.4	NA
Department of Clinical Pharmacology Xiangya Hospital Central South University	Homo sapiens	NCBITaxon	NCBITaxon:9606	blood	UBERON	UBERON:0000178	Study design	Discovery stage\patient no.5	responder
Department of Clinical Pharmacology Xiangya Hospital Central South University	Homo sapiens	NCBITaxon	NCBITaxon:9606	blood	UBERON	UBERON:0000178	Study design	Discovery stage\patient no.6	responder
Department of Clinical Pharmacology Xiangya Hospital Central South University	Homo sapiens	NCBITaxon	NCBITaxon:9606	blood	UBERON	UBERON:0000178	Study design	Discovery stage\patient no.7	non-responder
Department of Clinical Pharmacology Xiangya Hospital Central South University	Homo sapiens	NCBITaxon	NCBITaxon:9606	blood	UBERON	UBERON:0000178	Study design	Discovery stage\patient no.8	responder
Department of Clinical Pharmacology Xiangya Hospital Central South University	Homo sapiens	NCBITaxon	NCBITaxon:9606	blood	UBERON	UBERON:0000178	Study design	Discovery stage\patient no.9	non-responder
Department of Clinical Pharmacology Xiangya Hospital Central South University	Homo sapiens	NCBITaxon	NCBITaxon:9606	blood	UBERON	UBERON:0000178	Study design	Discovery stage\patient no.10	non-responder
Department of Clinical Pharmacology Xiangya Hospital Central South University	Homo sapiens	NCBITaxon	NCBITaxon:9606	blood	UBERON	UBERON:0000178	Study design	Discovery stage\patient no.11	responder
Department of Clinical Pharmacology Xiangya Hospital Central South University	Homo sapiens	NCBITaxon	NCBITaxon:9606	blood	UBERON	UBERON:0000178	Study design	Discovery stage\patient no.12	responder
Department of Clinical Pharmacology Xiangya Hospital Central South University	Homo sapiens	NCBITaxon	NCBITaxon:9606	blood	UBERON	UBERON:0000178	Study design	Discovery stage\patient no.13	responder
Department of Clinical Pharmacology Xiangya Hospital Central South University	Homo sapiens	NCBITaxon	NCBITaxon:9606	blood	UBERON	UBERON:0000178	Study design	Discovery stage\patient no.14	responder
Department of Clinical Pharmacology Xiangya Hospital Central South University	Homo sapiens	NCBITaxon	NCBITaxon:9606	blood	UBERON	UBERON:0000178	Study design	Discovery stage\patient no.15	NA
Department of Clinical Pharmacology Xiangya Hospital Central South University	Homo sapiens	NCBITaxon	NCBITaxon:9606	blood	UBERON	UBERON:0000178	Study design	Discovery stage\patient no.16	NA
Department of Clinical Pharmacology Xiangya Hospital Central South University	Homo sapiens	NCBITaxon	NCBITaxon:9606	blood	UBERON	UBERON:0000178	Study design	Discovery stage\patient no.17	NA
Department of Clinical Pharmacology Xiangya Hospital Central South University	Homo sapiens	NCBITaxon	NCBITaxon:9606	blood	UBERON	UBERON:0000178	Study design	Discovery stage\patient no.18	responder
Department of Clinical Pharmacology Xiangya Hospital Central South University	Homo sapiens	NCBITaxon	NCBITaxon:9606	blood	UBERON	UBERON:0000178	Study design	Discovery stage\patient no.19	non-responder
Department of Clinical Pharmacology Xiangya Hospital Central South University	Homo sapiens	NCBITaxon	NCBITaxon:9606	blood	UBERON	UBERON:0000178	Study design	Discovery stage\patient no.20	non-responder
Department of Clinical Pharmacology Xiangya Hospital Central South University	Homo sapiens	NCBITaxon	NCBITaxon:9606	blood	UBERON	UBERON:0000178	Study design	Discovery stage\patient no.21	responder
Department of Clinical Pharmacology Xiangya Hospital Central South University	Homo sapiens	NCBITaxon	NCBITaxon:9606	blood	UBERON	UBERON:0000178	Study design	Discovery stage\patient no.22	NA
Department of Clinical Pharmacology Xiangya Hospital Central South University	Homo sapiens	NCBITaxon	NCBITaxon:9606	blood	UBERON	UBERON:0000178	Study design	Discovery stage\patient no.23	NA
Department of Clinical Pharmacology Xiangya Hospital Central South University	Homo sapiens	NCBITaxon	NCBITaxon:9606	blood	UBERON	UBERON:0000178	Study design	Discovery stage\patient no.24	NA
Department of Clinical Pharmacology Xiangya Hospital Central South University	Homo sapiens	NCBITaxon	NCBITaxon:9606	blood	UBERON	UBERON:0000178	Study design	Discovery stage\patient no.25	NA
Department of Clinical Pharmacology Xiangya Hospital Central South University	Homo sapiens	NCBITaxon	NCBITaxon:9606	blood	UBERON	UBERON:0000178	Study design	Discovery stage\patient no.26	non-responder
Department of Clinical Pharmacology Xiangya Hospital Central South University	Homo sapiens	NCBITaxon	NCBITaxon:9606	blood	UBERON	UBERON:0000178	Study design	Discovery stage\patient no.27	NA
Department of Clinical Pharmacology Xiangya Hospital Central South University	Homo sapiens	NCBITaxon	NCBITaxon:9606	blood	UBERON	UBERON:0000178	Study design	Discovery stage\patient no.28	NA
Department of Clinical Pharmacology Xiangya Hospital Central South University	Homo sapiens	NCBITaxon	NCBITaxon:9606	blood	UBERON	UBERON:0000178	Study design	Discovery stage\patient no.29	NA
Department of Clinical Pharmacology Xiangya Hospital Central South University	Homo sapiens	NCBITaxon	NCBITaxon:9606	blood	UBERON	UBERON:0000178	Study design	Discovery stage\patient no.30	NA
Department of Clinical Pharmacology Xiangya Hospital Central South University	Homo sapiens	NCBITaxon	NCBITaxon:9606	blood	UBERON	UBERON:0000178	Study design	Discovery stage\patient no.31	NA
Department of Clinical Pharmacology Xiangya Hospital Central South University	Homo sapiens	NCBITaxon	NCBITaxon:9606	blood	UBERON	UBERON:0000178	Study design	Discovery stage\patient no.32	NA
Department of Clinical Pharmacology Xiangya Hospital Central South University	Homo sapiens	NCBITaxon	NCBITaxon:9606	blood	UBERON	UBERON:0000178	Study design	Discovery stage\patient no.33	non-responder
Department of Clinical Pharmacology Xiangya Hospital Central South University	Homo sapiens	NCBITaxon	NCBITaxon:9606	blood	UBERON	UBERON:0000178	Study design	Discovery stage\patient no.34	responder
Department of Clinical Pharmacology Xiangya Hospital Central South University	Homo sapiens	NCBITaxon	NCBITaxon:9606	blood	UBERON	UBERON:0000178	Study design	Discovery stage\patient no.35	non-responder
Department of Clinical Pharmacology Xiangya Hospital Central South University	Homo sapiens	NCBITaxon	NCBITaxon:9606	blood	UBERON	UBERON:0000178	Study design	Discovery stage\patient no.36	non-responder
Department of Clinical Pharmacology Xiangya Hospital Central South University	Homo sapiens	NCBITaxon	NCBITaxon:9606	blood	UBERON	UBERON:0000178	Study design	Discovery stage\patient no.37	NA
Department of Clinical Pharmacology Xiangya Hospital Central South University	Homo sapiens	NCBITaxon	NCBITaxon:9606	blood	UBERON	UBERON:0000178	Study design	Discovery stage\patient no.38	non-responder
Department of Clinical Pharmacology Xiangya Hospital Central South University	Homo sapiens	NCBITaxon	NCBITaxon:9606	blood	UBERON	UBERON:0000178	Study design	Discovery stage\patient no.39	responder
Department of Clinical Pharmacology Xiangya Hospital Central South University	Homo sapiens	NCBITaxon	NCBITaxon:9606	blood	UBERON	UBERON:0000178	Study design	Discovery stage\patient no.40	NA
Department of Clinical Pharmacology Xiangya Hospital Central South University	Homo sapiens	NCBITaxon	NCBITaxon:9606	blood	UBERON	UBERON:0000178	Study design	Discovery stage\patient no.41	NA
Department of Clinical Pharmacology Xiangya Hospital Central South University	Homo sapiens	NCBITaxon	NCBITaxon:9606	blood	UBERON	UBERON:0000178	Study design	Discovery stage\patient no.42	NA
Department of Clinical Pharmacology Xiangya Hospital Central South University	Homo sapiens	NCBITaxon	NCBITaxon:9606	blood	UBERON	UBERON:0000178	Study design	Discovery stage\patient no.43	NA
Department of Clinical Pharmacology Xiangya Hospital Central South University	Homo sapiens	NCBITaxon	NCBITaxon:9606	blood	UBERON	UBERON:0000178	Study design	Discovery stage\patient no.44	NA
Department of Clinical Pharmacology Xiangya Hospital Central South University	Homo sapiens	NCBITaxon	NCBITaxon:9606	blood	UBERON	UBERON:0000178	Study design	Discovery stage\patient no.45	NA
Department of Clinical Pharmacology Xiangya Hospital Central South University	Homo sapiens	NCBITaxon	NCBITaxon:9606	blood	UBERON	UBERON:0000178	Study design	Discovery stage\patient no.46	NA
Department of Clinical Pharmacology Xiangya Hospital Central South University	Homo sapiens	NCBITaxon	NCBITaxon:9606	blood	UBERON	UBERON:0000178	Study design	Discovery stage\patient no.47	NA
Department of Clinical Pharmacology Xiangya Hospital Central South University	Homo sapiens	NCBITaxon	NCBITaxon:9606	blood	UBERON	UBERON:0000178	Study design	Discovery stage\patient no.48	NA
Department of Clinical Pharmacology Xiangya Hospital Central South University	Homo sapiens	NCBITaxon	NCBITaxon:9606	blood	UBERON	UBERON:0000178	Study design	Discovery stage\patient no.49	NA
Department of Clinical Pharmacology Xiangya Hospital Central South University	Homo sapiens	NCBITaxon	NCBITaxon:9606	blood	UBERON	UBERON:0000178	Study design	Discovery stage\patient no.50	NA
Department of Clinical Pharmacology Xiangya Hospital Central South University	Homo sapiens	NCBITaxon	NCBITaxon:9606	blood	UBERON	UBERON:0000178	Study design	Discovery stage\patient no.51	non-responder
Department of Clinical Pharmacology Xiangya Hospital Central South University	Homo sapiens	NCBITaxon	NCBITaxon:9606	blood	UBERON	UBERON:0000178	Study design	Discovery stage\patient no.52	responder
Department of Clinical Pharmacology Xiangya Hospital Central South University	Homo sapiens	NCBITaxon	NCBITaxon:9606	blood	UBERON	UBERON:0000178	Study design	Discovery stage\patient no.53	NA
Department of Clinical Pharmacology Xiangya Hospital Central South University	Homo sapiens	NCBITaxon	NCBITaxon:9606	blood	UBERON	UBERON:0000178	Study design	Discovery stage\patient no.54	non-responder
Department of Clinical Pharmacology Xiangya Hospital Central South University	Homo sapiens	NCBITaxon	NCBITaxon:9606	blood	UBERON	UBERON:0000178	Study design	Discovery stage\patient no.55	NA
Department of Clinical Pharmacology Xiangya Hospital Central South University	Homo sapiens	NCBITaxon	NCBITaxon:9606	blood	UBERON	UBERON:0000178	Study design	Discovery stage\patient no.56	NA
Department of Clinical Pharmacology Xiangya Hospital Central South University	Homo sapiens	NCBITaxon	NCBITaxon:9606	blood	UBERON	UBERON:0000178	Study design	Discovery stage\patient no.57	responder
Department of Clinical Pharmacology Xiangya Hospital Central South University	Homo sapiens	NCBITaxon	NCBITaxon:9606	blood	UBERON	UBERON:0000178	Study design	Discovery stage\patient no.58	NA
Department of Clinical Pharmacology Xiangya Hospital Central South University	Homo sapiens	NCBITaxon	NCBITaxon:9606	blood	UBERON	UBERON:0000178	Study design	Discovery stage\patient no.59	responder
Department of Clinical Pharmacology Xiangya Hospital Central South University	Homo sapiens	NCBITaxon	NCBITaxon:9606	blood	UBERON	UBERON:0000178	Study design	Discovery stage\patient no.60	non-responder
Department of Clinical Pharmacology Xiangya Hospital Central South University	Homo sapiens	NCBITaxon	NCBITaxon:9606	blood	UBERON	UBERON:0000178	Study design	Discovery stage\patient no.61	NA
Department of Clinical Pharmacology Xiangya Hospital Central South University	Homo sapiens	NCBITaxon	NCBITaxon:9606	blood	UBERON	UBERON:0000178	Study design	Discovery stage\patient no.62	responder
Department of Clinical Pharmacology Xiangya Hospital Central South University	Homo sapiens	NCBITaxon	NCBITaxon:9606	blood	UBERON	UBERON:0000178	Study design	Discovery stage\patient no.63	non-responder
Department of Clinical Pharmacology Xiangya Hospital Central South University	Homo sapiens	NCBITaxon	NCBITaxon:9606	blood	UBERON	UBERON:0000178	Study design	Discovery stage\patient no.64	NA
Department of Clinical Pharmacology Xiangya Hospital Central South University	Homo sapiens	NCBITaxon	NCBITaxon:9606	blood	UBERON	UBERON:0000178	Study design	Discovery stage\patient no.65	NA
Department of Clinical Pharmacology Xiangya Hospital Central South University	Homo sapiens	NCBITaxon	NCBITaxon:9606	blood	UBERON	UBERON:0000178	Study design	Discovery stage\patient no.66	non-responder
Department of Clinical Pharmacology Xiangya Hospital Central South University	Homo sapiens	NCBITaxon	NCBITaxon:9606	blood	UBERON	UBERON:0000178	Study design	Discovery stage\patient no.67	non-responder
Department of Clinical Pharmacology Xiangya Hospital Central South University	Homo sapiens	NCBITaxon	NCBITaxon:9606	blood	UBERON	UBERON:0000178	Study design	Discovery stage\patient no.68	NA
Department of Clinical Pharmacology Xiangya Hospital Central South University	Homo sapiens	NCBITaxon	NCBITaxon:9606	blood	UBERON	UBERON:0000178	Study design	Discovery stage\patient no.69	NA
Department of Clinical Pharmacology Xiangya Hospital Central South University	Homo sapiens	NCBITaxon	NCBITaxon:9606	blood	UBERON	UBERON:0000178	Study design	Discovery stage\patient no.70	non-responder
Department of Clinical Pharmacology Xiangya Hospital Central South University	Homo sapiens	NCBITaxon	NCBITaxon:9606	blood	UBERON	UBERON:0000178	Study design	Discovery stage\patient no.71	NA
Department of Clinical Pharmacology Xiangya Hospital Central South University	Homo sapiens	NCBITaxon	NCBITaxon:9606	blood	UBERON	UBERON:0000178	Study design	Discovery stage\patient no.72	responder
Department of Clinical Pharmacology Xiangya Hospital Central South University	Homo sapiens	NCBITaxon	NCBITaxon:9606	blood	UBERON	UBERON:0000178	Study design	Discovery stage\patient no.73	non-responder
Department of Clinical Pharmacology Xiangya Hospital Central South University	Homo sapiens	NCBITaxon	NCBITaxon:9606	blood	UBERON	UBERON:0000178	Study design	Discovery stage\patient no.74	NA
Department of Clinical Pharmacology Xiangya Hospital Central South University	Homo sapiens	NCBITaxon	NCBITaxon:9606	blood	UBERON	UBERON:0000178	Study design	Discovery stage\patient no.75	responder
Department of Clinical Pharmacology Xiangya Hospital Central South University	Homo sapiens	NCBITaxon	NCBITaxon:9606	blood	UBERON	UBERON:0000178	Study design	Discovery stage\patient no.76	responder
Department of Clinical Pharmacology Xiangya Hospital Central South University	Homo sapiens	NCBITaxon	NCBITaxon:9606	blood	UBERON	UBERON:0000178	Study design	Discovery stage\patient no.77	non-responder
Department of Clinical Pharmacology Xiangya Hospital Central South University	Homo sapiens	NCBITaxon	NCBITaxon:9606	blood	UBERON	UBERON:0000178	Study design	Discovery stage\patient no.78	responder
Department of Clinical Pharmacology Xiangya Hospital Central South University	Homo sapiens	NCBITaxon	NCBITaxon:9606	blood	UBERON	UBERON:0000178	Study design	Discovery stage\patient no.79	NA
Department of Clinical Pharmacology Xiangya Hospital Central South University	Homo sapiens	NCBITaxon	NCBITaxon:9606	blood	UBERON	UBERON:0000178	Study design	Discovery stage\patient no.80	non-responder
Department of Clinical Pharmacology Xiangya Hospital Central South University	Homo sapiens	NCBITaxon	NCBITaxon:9606	blood	UBERON	UBERON:0000178	Study design	Discovery stage\patient no.81	NA
Department of Clinical Pharmacology Xiangya Hospital Central South University	Homo sapiens	NCBITaxon	NCBITaxon:9606	blood	UBERON	UBERON:0000178	Study design	Discovery stage\patient no.82	responder
Department of Clinical Pharmacology Xiangya Hospital Central South University	Homo sapiens	NCBITaxon	NCBITaxon:9606	blood	UBERON	UBERON:0000178	Study design	Discovery stage\patient no.83	NA
Department of Clinical Pharmacology Xiangya Hospital Central South University	Homo sapiens	NCBITaxon	NCBITaxon:9606	blood	UBERON	UBERON:0000178	Study design	Discovery stage\patient no.84	NA
Department of Clinical Pharmacology Xiangya Hospital Central South University	Homo sapiens	NCBITaxon	NCBITaxon:9606	blood	UBERON	UBERON:0000178	Study design	Discovery stage\patient no.85	responder
Department of Clinical Pharmacology Xiangya Hospital Central South University	Homo sapiens	NCBITaxon	NCBITaxon:9606	blood	UBERON	UBERON:0000178	Study design	Discovery stage\patient no.86	non-responder
Department of Clinical Pharmacology Xiangya Hospital Central South University	Homo sapiens	NCBITaxon	NCBITaxon:9606	blood	UBERON	UBERON:0000178	Study design	Discovery stage\patient no.87	NA
Department of Clinical Pharmacology Xiangya Hospital Central South University	Homo sapiens	NCBITaxon	NCBITaxon:9606	blood	UBERON	UBERON:0000178	Study design	Discovery stage\patient no.88	NA
Department of Clinical Pharmacology Xiangya Hospital Central South University	Homo sapiens	NCBITaxon	NCBITaxon:9606	blood	UBERON	UBERON:0000178	Study design	Discovery stage\patient no.89	non-responder
Department of Clinical Pharmacology Xiangya Hospital Central South University	Homo sapiens	NCBITaxon	NCBITaxon:9606	blood	UBERON	UBERON:0000178	Study design	Discovery stage\patient no.90	non-responder
Department of Clinical Pharmacology Xiangya Hospital Central South University	Homo sapiens	NCBITaxon	NCBITaxon:9606	blood	UBERON	UBERON:0000178	Study design	Discovery stage\patient no.91	responder
Department of Clinical Pharmacology Xiangya Hospital Central South University	Homo sapiens	NCBITaxon	NCBITaxon:9606	blood	UBERON	UBERON:0000178	Study design	Discovery stage\patient no.92	non-responder
Department of Clinical Pharmacology Xiangya Hospital Central South University	Homo sapiens	NCBITaxon	NCBITaxon:9606	blood	UBERON	UBERON:0000178	Study design	Discovery stage\patient no.93	responder
Department of Clinical Pharmacology Xiangya Hospital Central South University	Homo sapiens	NCBITaxon	NCBITaxon:9606	blood	UBERON	UBERON:0000178	Study design	Discovery stage\patient no.94	responder
Department of Clinical Pharmacology Xiangya Hospital Central South University	Homo sapiens	NCBITaxon	NCBITaxon:9606	blood	UBERON	UBERON:0000178	Study design	Discovery stage\patient no.95	non-responder
Department of Clinical Pharmacology Xiangya Hospital Central South University	Homo sapiens	NCBITaxon	NCBITaxon:9606	blood	UBERON	UBERON:0000178	Study design	Discovery stage\patient no.96	non-responder
Department of Clinical Pharmacology Xiangya Hospital Central South University	Homo sapiens	NCBITaxon	NCBITaxon:9606	blood	UBERON	UBERON:0000178	Study design	Discovery stage\patient no.97	NA
Department of Clinical Pharmacology Xiangya Hospital Central South University	Homo sapiens	NCBITaxon	NCBITaxon:9606	blood	UBERON	UBERON:0000178	Study design	Discovery stage\patient no.98	responder
Department of Clinical Pharmacology Xiangya Hospital Central South University	Homo sapiens	NCBITaxon	NCBITaxon:9606	blood	UBERON	UBERON:0000178	Study design	Discovery stage\patient no.99	responder
Department of Clinical Pharmacology Xiangya Hospital Central South University	Homo sapiens	NCBITaxon	NCBITaxon:9606	blood	UBERON	UBERON:0000178	Study design	Discovery stage\patient no.100	responder
Department of Clinical Pharmacology Xiangya Hospital Central South University	Homo sapiens	NCBITaxon	NCBITaxon:9606	blood	UBERON	UBERON:0000178	Study design	Discovery stage\patient no.101	non-responder
Department of Clinical Pharmacology Xiangya Hospital Central South University	Homo sapiens	NCBITaxon	NCBITaxon:9606	blood	UBERON	UBERON:0000178	Study design	Discovery stage\patient no.102	non-responder
Department of Clinical Pharmacology Xiangya Hospital Central South University	Homo sapiens	NCBITaxon	NCBITaxon:9606	blood	UBERON	UBERON:0000178	Study design	Discovery stage\patient no.103	non-responder
Department of Clinical Pharmacology Xiangya Hospital Central South University	Homo sapiens	NCBITaxon	NCBITaxon:9606	blood	UBERON	UBERON:0000178	Study design	Discovery stage\patient no.104	non-responder
Department of Clinical Pharmacology Xiangya Hospital Central South University	Homo sapiens	NCBITaxon	NCBITaxon:9606	blood	UBERON	UBERON:0000178	Study design	Discovery stage\patient no.105	non-responder
Department of Clinical Pharmacology Xiangya Hospital Central South University	Homo sapiens	NCBITaxon	NCBITaxon:9606	blood	UBERON	UBERON:0000178	Study design	Discovery stage\patient no.106	non-responder
Department of Clinical Pharmacology Xiangya Hospital Central South University	Homo sapiens	NCBITaxon	NCBITaxon:9606	blood	UBERON	UBERON:0000178	Study design	Discovery stage\patient no.107	responder
Department of Clinical Pharmacology Xiangya Hospital Central South University	Homo sapiens	NCBITaxon	NCBITaxon:9606	blood	UBERON	UBERON:0000178	Study design	Discovery stage\patient no.108	responder
Department of Clinical Pharmacology Xiangya Hospital Central South University	Homo sapiens	NCBITaxon	NCBITaxon:9606	blood	UBERON	UBERON:0000178	Study design	Discovery stage\patient no.109	NA
Department of Clinical Pharmacology Xiangya Hospital Central South University	Homo sapiens	NCBITaxon	NCBITaxon:9606	blood	UBERON	UBERON:0000178	Study design	Discovery stage\patient no.110	non-responder
Department of Clinical Pharmacology Xiangya Hospital Central South University	Homo sapiens	NCBITaxon	NCBITaxon:9606	blood	UBERON	UBERON:0000178	Study design	Discovery stage\patient no.111	NA
Department of Clinical Pharmacology Xiangya Hospital Central South University	Homo sapiens	NCBITaxon	NCBITaxon:9606	blood	UBERON	UBERON:0000178	Study design	Discovery stage\patient no.112	non-responder
Department of Clinical Pharmacology Xiangya Hospital Central South University	Homo sapiens	NCBITaxon	NCBITaxon:9606	blood	UBERON	UBERON:0000178	Study design	Discovery stage\patient no.113	non-responder
Department of Clinical Pharmacology Xiangya Hospital Central South University	Homo sapiens	NCBITaxon	NCBITaxon:9606	blood	UBERON	UBERON:0000178	Study design	Discovery stage\patient no.114	non-responder
Department of Clinical Pharmacology Xiangya Hospital Central South University	Homo sapiens	NCBITaxon	NCBITaxon:9606	blood	UBERON	UBERON:0000178	Study design	Discovery stage\patient no.115	NA
Department of Clinical Pharmacology Xiangya Hospital Central South University	Homo sapiens	NCBITaxon	NCBITaxon:9606	blood	UBERON	UBERON:0000178	Study design	Discovery stage\patient no.116	NA
Department of Clinical Pharmacology Xiangya Hospital Central South University	Homo sapiens	NCBITaxon	NCBITaxon:9606	blood	UBERON	UBERON:0000178	Study design	Discovery stage\patient no.117	NA
Department of Clinical Pharmacology Xiangya Hospital Central South University	Homo sapiens	NCBITaxon	NCBITaxon:9606	blood	UBERON	UBERON:0000178	Study design	Discovery stage\patient no.118	non-responder
Department of Clinical Pharmacology Xiangya Hospital Central South University	Homo sapiens	NCBITaxon	NCBITaxon:9606	blood	UBERON	UBERON:0000178	Study design	Discovery stage\patient no.119	responder
Department of Clinical Pharmacology Xiangya Hospital Central South University	Homo sapiens	NCBITaxon	NCBITaxon:9606	blood	UBERON	UBERON:0000178	Study design	Discovery stage\patient no.120	non-responder
Department of Clinical Pharmacology Xiangya Hospital Central South University	Homo sapiens	NCBITaxon	NCBITaxon:9606	blood	UBERON	UBERON:0000178	Study design	Discovery stage\patient no.121	non-responder
Department of Clinical Pharmacology Xiangya Hospital Central South University	Homo sapiens	NCBITaxon	NCBITaxon:9606	blood	UBERON	UBERON:0000178	Study design	Discovery stage\patient no.122	non-responder
Department of Clinical Pharmacology Xiangya Hospital Central South University	Homo sapiens	NCBITaxon	NCBITaxon:9606	blood	UBERON	UBERON:0000178	Study design	Discovery stage\patient no.123	NA
Department of Clinical Pharmacology Xiangya Hospital Central South University	Homo sapiens	NCBITaxon	NCBITaxon:9606	blood	UBERON	UBERON:0000178	Study design	Discovery stage\patient no.124	NA
Department of Clinical Pharmacology Xiangya Hospital Central South University	Homo sapiens	NCBITaxon	NCBITaxon:9606	blood	UBERON	UBERON:0000178	Study design	Discovery stage\patient no.125	responder
Department of Clinical Pharmacology Xiangya Hospital Central South University	Homo sapiens	NCBITaxon	NCBITaxon:9606	blood	UBERON	UBERON:0000178	Study design	Discovery stage\patient no.126	non-responder
Department of Clinical Pharmacology Xiangya Hospital Central South University	Homo sapiens	NCBITaxon	NCBITaxon:9606	blood	UBERON	UBERON:0000178	Study design	Discovery stage\patient no.127	responder
Department of Clinical Pharmacology Xiangya Hospital Central South University	Homo sapiens	NCBITaxon	NCBITaxon:9606	blood	UBERON	UBERON:0000178	Study design	Discovery stage\patient no.128	non-responder
Department of Clinical Pharmacology Xiangya Hospital Central South University	Homo sapiens	NCBITaxon	NCBITaxon:9606	blood	UBERON	UBERON:0000178	Study design	Discovery stage\patient no.129	responder
Department of Clinical Pharmacology Xiangya Hospital Central South University	Homo sapiens	NCBITaxon	NCBITaxon:9606	blood	UBERON	UBERON:0000178	Study design	Discovery stage\patient no.130	NA
Department of Clinical Pharmacology Xiangya Hospital Central South University	Homo sapiens	NCBITaxon	NCBITaxon:9606	blood	UBERON	UBERON:0000178	Study design	Discovery stage\patient no.131	responder
Department of Clinical Pharmacology Xiangya Hospital Central South University	Homo sapiens	NCBITaxon	NCBITaxon:9606	blood	UBERON	UBERON:0000178	Study design	Discovery stage\patient no.132	NA
Department of Clinical Pharmacology Xiangya Hospital Central South University	Homo sapiens	NCBITaxon	NCBITaxon:9606	blood	UBERON	UBERON:0000178	Study design	Discovery stage\patient no.133	NA
Department of Clinical Pharmacology Xiangya Hospital Central South University	Homo sapiens	NCBITaxon	NCBITaxon:9606	blood	UBERON	UBERON:0000178	Study design	Discovery stage\patient no.134	responder
Department of Clinical Pharmacology Xiangya Hospital Central South University	Homo sapiens	NCBITaxon	NCBITaxon:9606	blood	UBERON	UBERON:0000178	Study design	Discovery stage\patient no.135	responder
Department of Clinical Pharmacology Xiangya Hospital Central South University	Homo sapiens	NCBITaxon	NCBITaxon:9606	blood	UBERON	UBERON:0000178	Study design	Discovery stage\patient no.136	NA
Department of Clinical Pharmacology Xiangya Hospital Central South University	Homo sapiens	NCBITaxon	NCBITaxon:9606	blood	UBERON	UBERON:0000178	Study design	Discovery stage\patient no.137	non-responder
Department of Clinical Pharmacology Xiangya Hospital Central South University	Homo sapiens	NCBITaxon	NCBITaxon:9606	blood	UBERON	UBERON:0000178	Study design	Discovery stage\patient no.138	non-responder
Department of Clinical Pharmacology Xiangya Hospital Central South University	Homo sapiens	NCBITaxon	NCBITaxon:9606	blood	UBERON	UBERON:0000178	Study design	Discovery stage\patient no.139	non-responder
Department of Clinical Pharmacology Xiangya Hospital Central South University	Homo sapiens	NCBITaxon	NCBITaxon:9606	blood	UBERON	UBERON:0000178	Study design	Discovery stage\patient no.140	NA
Department of Clinical Pharmacology Xiangya Hospital Central South University	Homo sapiens	NCBITaxon	NCBITaxon:9606	blood	UBERON	UBERON:0000178	Study design	Discovery stage\patient no.141	non-responder
Department of Clinical Pharmacology Xiangya Hospital Central South University	Homo sapiens	NCBITaxon	NCBITaxon:9606	blood	UBERON	UBERON:0000178	Study design	Discovery stage\patient no.142	non-responder
Department of Clinical Pharmacology Xiangya Hospital Central South University	Homo sapiens	NCBITaxon	NCBITaxon:9606	blood	UBERON	UBERON:0000178	Study design	Discovery stage\patient no.143	non-responder
Department of Clinical Pharmacology Xiangya Hospital Central South University	Homo sapiens	NCBITaxon	NCBITaxon:9606	blood	UBERON	UBERON:0000178	Study design	Discovery stage\patient no.144	responder
Department of Clinical Pharmacology Xiangya Hospital Central South University	Homo sapiens	NCBITaxon	NCBITaxon:9606	blood	UBERON	UBERON:0000178	Study design	Discovery stage\patient no.145	non-responder
Department of Clinical Pharmacology Xiangya Hospital Central South University	Homo sapiens	NCBITaxon	NCBITaxon:9606	blood	UBERON	UBERON:0000178	Study design	Discovery stage\patient no.146	non-responder
Department of Clinical Pharmacology Xiangya Hospital Central South University	Homo sapiens	NCBITaxon	NCBITaxon:9606	blood	UBERON	UBERON:0000178	Study design	Discovery stage\patient no.147	NA
Department of Clinical Pharmacology Xiangya Hospital Central South University	Homo sapiens	NCBITaxon	NCBITaxon:9606	blood	UBERON	UBERON:0000178	Study design	Discovery stage\patient no.148	responder
Department of Clinical Pharmacology Xiangya Hospital Central South University	Homo sapiens	NCBITaxon	NCBITaxon:9606	blood	UBERON	UBERON:0000178	Study design	Discovery stage\patient no.149	non-responder
Department of Clinical Pharmacology Xiangya Hospital Central South University	Homo sapiens	NCBITaxon	NCBITaxon:9606	blood	UBERON	UBERON:0000178	Study design	Discovery stage\patient no.150	non-responder
Department of Clinical Pharmacology Xiangya Hospital Central South University	Homo sapiens	NCBITaxon	NCBITaxon:9606	blood	UBERON	UBERON:0000178	Study design	Discovery stage\patient no.151	non-responder
Department of Clinical Pharmacology Xiangya Hospital Central South University	Homo sapiens	NCBITaxon	NCBITaxon:9606	blood	UBERON	UBERON:0000178	Study design	Discovery stage\patient no.152	non-responder
Department of Clinical Pharmacology Xiangya Hospital Central South University	Homo sapiens	NCBITaxon	NCBITaxon:9606	blood	UBERON	UBERON:0000178	Study design	Discovery stage\patient no.153	non-responder
Department of Clinical Pharmacology Xiangya Hospital Central South University	Homo sapiens	NCBITaxon	NCBITaxon:9606	blood	UBERON	UBERON:0000178	Study design	Discovery stage\patient no.154	NA
Department of Clinical Pharmacology Xiangya Hospital Central South University	Homo sapiens	NCBITaxon	NCBITaxon:9606	blood	UBERON	UBERON:0000178	Study design	Discovery stage\patient no.155	non-responder
Department of Clinical Pharmacology Xiangya Hospital Central South University	Homo sapiens	NCBITaxon	NCBITaxon:9606	blood	UBERON	UBERON:0000178	Study design	Discovery stage\patient no.156	NA
Department of Clinical Pharmacology Xiangya Hospital Central South University	Homo sapiens	NCBITaxon	NCBITaxon:9606	blood	UBERON	UBERON:0000178	Study design	Discovery stage\patient no.157	non-responder
Department of Clinical Pharmacology Xiangya Hospital Central South University	Homo sapiens	NCBITaxon	NCBITaxon:9606	blood	UBERON	UBERON:0000178	Study design	Discovery stage\patient no.158	non-responder
Department of Clinical Pharmacology Xiangya Hospital Central South University	Homo sapiens	NCBITaxon	NCBITaxon:9606	blood	UBERON	UBERON:0000178	Study design	Discovery stage\patient no.159	NA
Department of Clinical Pharmacology Xiangya Hospital Central South University	Homo sapiens	NCBITaxon	NCBITaxon:9606	blood	UBERON	UBERON:0000178	Study design	Discovery stage\patient no.160	NA
Department of Clinical Pharmacology Xiangya Hospital Central South University	Homo sapiens	NCBITaxon	NCBITaxon:9606	blood	UBERON	UBERON:0000178	Study design	Discovery stage\patient no.161	non-responder
Department of Clinical Pharmacology Xiangya Hospital Central South University	Homo sapiens	NCBITaxon	NCBITaxon:9606	blood	UBERON	UBERON:0000178	Study design	Discovery stage\patient no.162	non-responder
Department of Clinical Pharmacology Xiangya Hospital Central South University	Homo sapiens	NCBITaxon	NCBITaxon:9606	blood	UBERON	UBERON:0000178	Study design	Discovery stage\patient no.163	responder
Department of Clinical Pharmacology Xiangya Hospital Central South University	Homo sapiens	NCBITaxon	NCBITaxon:9606	blood	UBERON	UBERON:0000178	Study design	Discovery stage\patient no.164	non-responder
Department of Clinical Pharmacology Xiangya Hospital Central South University	Homo sapiens	NCBITaxon	NCBITaxon:9606	blood	UBERON	UBERON:0000178	Study design	Discovery stage\patient no.165	NA
Department of Clinical Pharmacology Xiangya Hospital Central South University	Homo sapiens	NCBITaxon	NCBITaxon:9606	blood	UBERON	UBERON:0000178	Study design	Discovery stage\patient no.166	responder
Department of Clinical Pharmacology Xiangya Hospital Central South University	Homo sapiens	NCBITaxon	NCBITaxon:9606	blood	UBERON	UBERON:0000178	Study design	Discovery stage\patient no.167	NA
Department of Clinical Pharmacology Xiangya Hospital Central South University	Homo sapiens	NCBITaxon	NCBITaxon:9606	blood	UBERON	UBERON:0000178	Study design	Discovery stage\patient no.168	responder
Department of Clinical Pharmacology Xiangya Hospital Central South University	Homo sapiens	NCBITaxon	NCBITaxon:9606	blood	UBERON	UBERON:0000178	Study design	Discovery stage\patient no.169	non-responder
Department of Clinical Pharmacology Xiangya Hospital Central South University	Homo sapiens	NCBITaxon	NCBITaxon:9606	blood	UBERON	UBERON:0000178	Study design	Discovery stage\patient no.170	non-responder
Department of Clinical Pharmacology Xiangya Hospital Central South University	Homo sapiens	NCBITaxon	NCBITaxon:9606	blood	UBERON	UBERON:0000178	Study design	Discovery stage\patient no.171	responder
Department of Clinical Pharmacology Xiangya Hospital Central South University	Homo sapiens	NCBITaxon	NCBITaxon:9606	blood	UBERON	UBERON:0000178	Study design	Discovery stage\patient no.172	NA
Department of Clinical Pharmacology Xiangya Hospital Central South University	Homo sapiens	NCBITaxon	NCBITaxon:9606	blood	UBERON	UBERON:0000178	Study design	Discovery stage\patient no.173	NA
Department of Clinical Pharmacology Xiangya Hospital Central South University	Homo sapiens	NCBITaxon	NCBITaxon:9606	blood	UBERON	UBERON:0000178	Study design	Discovery stage\patient no.174	non-responder
Department of Clinical Pharmacology Xiangya Hospital Central South University	Homo sapiens	NCBITaxon	NCBITaxon:9606	blood	UBERON	UBERON:0000178	Study design	Discovery stage\patient no.175	non-responder
Department of Clinical Pharmacology Xiangya Hospital Central South University	Homo sapiens	NCBITaxon	NCBITaxon:9606	blood	UBERON	UBERON:0000178	Study design	Discovery stage\patient no.176	responder
Department of Clinical Pharmacology Xiangya Hospital Central South University	Homo sapiens	NCBITaxon	NCBITaxon:9606	blood	UBERON	UBERON:0000178	Study design	Discovery stage\patient no.177	responder
Department of Clinical Pharmacology Xiangya Hospital Central South University	Homo sapiens	NCBITaxon	NCBITaxon:9606	blood	UBERON	UBERON:0000178	Study design	Discovery stage\patient no.178	responder
Department of Clinical Pharmacology Xiangya Hospital Central South University	Homo sapiens	NCBITaxon	NCBITaxon:9606	blood	UBERON	UBERON:0000178	Study design	Discovery stage\patient no.179	non-responder
Department of Clinical Pharmacology Xiangya Hospital Central South University	Homo sapiens	NCBITaxon	NCBITaxon:9606	blood	UBERON	UBERON:0000178	Study design	Discovery stage\patient no.180	responder
Department of Clinical Pharmacology Xiangya Hospital Central South University	Homo sapiens	NCBITaxon	NCBITaxon:9606	blood	UBERON	UBERON:0000178	Study design	Discovery stage\patient no.181	non-responder
Department of Clinical Pharmacology Xiangya Hospital Central South University	Homo sapiens	NCBITaxon	NCBITaxon:9606	blood	UBERON	UBERON:0000178	Study design	Discovery stage\patient no.182	NA
Department of Clinical Pharmacology Xiangya Hospital Central South University	Homo sapiens	NCBITaxon	NCBITaxon:9606	blood	UBERON	UBERON:0000178	Study design	Discovery stage\patient no.183	NA
Department of Clinical Pharmacology Xiangya Hospital Central South University	Homo sapiens	NCBITaxon	NCBITaxon:9606	blood	UBERON	UBERON:0000178	Study design	Discovery stage\patient no.184	NA
Department of Clinical Pharmacology Xiangya Hospital Central South University	Homo sapiens	NCBITaxon	NCBITaxon:9606	blood	UBERON	UBERON:0000178	Study design	Discovery stage\patient no.185	NA
Department of Clinical Pharmacology Xiangya Hospital Central South University	Homo sapiens	NCBITaxon	NCBITaxon:9606	blood	UBERON	UBERON:0000178	Study design	Discovery stage\patient no.186	non-responder
Department of Clinical Pharmacology Xiangya Hospital Central South University	Homo sapiens	NCBITaxon	NCBITaxon:9606	blood	UBERON	UBERON:0000178	Study design	Discovery stage\patient no.187	non-responder
Department of Clinical Pharmacology Xiangya Hospital Central South University	Homo sapiens	NCBITaxon	NCBITaxon:9606	blood	UBERON	UBERON:0000178	Study design	Discovery stage\patient no.188	NA
Department of Clinical Pharmacology Xiangya Hospital Central South University	Homo sapiens	NCBITaxon	NCBITaxon:9606	blood	UBERON	UBERON:0000178	Study design	Discovery stage\patient no.189	NA
Department of Clinical Pharmacology Xiangya Hospital Central South University	Homo sapiens	NCBITaxon	NCBITaxon:9606	blood	UBERON	UBERON:0000178	Study design	Discovery stage\patient no.190	responder
Department of Clinical Pharmacology Xiangya Hospital Central South University	Homo sapiens	NCBITaxon	NCBITaxon:9606	blood	UBERON	UBERON:0000178	Study design	Discovery stage\patient no.191	non-responder
Department of Clinical Pharmacology Xiangya Hospital Central South University	Homo sapiens	NCBITaxon	NCBITaxon:9606	blood	UBERON	UBERON:0000178	Study design	Discovery stage\patient no.192	NA
Department of Clinical Pharmacology Xiangya Hospital Central South University	Homo sapiens	NCBITaxon	NCBITaxon:9606	blood	UBERON	UBERON:0000178	Study design	Discovery stage\patient no.193	non-responder
Department of Clinical Pharmacology Xiangya Hospital Central South University	Homo sapiens	NCBITaxon	NCBITaxon:9606	blood	UBERON	UBERON:0000178	Study design	Discovery stage\patient no.194	non-responder
Department of Clinical Pharmacology Xiangya Hospital Central South University	Homo sapiens	NCBITaxon	NCBITaxon:9606	blood	UBERON	UBERON:0000178	Study design	Discovery stage\patient no.195	non-responder
Department of Clinical Pharmacology Xiangya Hospital Central South University	Homo sapiens	NCBITaxon	NCBITaxon:9606	blood	UBERON	UBERON:0000178	Study design	Discovery stage\patient no.196	responder
Department of Clinical Pharmacology Xiangya Hospital Central South University	Homo sapiens	NCBITaxon	NCBITaxon:9606	blood	UBERON	UBERON:0000178	Study design	Discovery stage\patient no.197	non-responder
Department of Clinical Pharmacology Xiangya Hospital Central South University	Homo sapiens	NCBITaxon	NCBITaxon:9606	blood	UBERON	UBERON:0000178	Study design	Discovery stage\patient no.198	NA
Department of Clinical Pharmacology Xiangya Hospital Central South University	Homo sapiens	NCBITaxon	NCBITaxon:9606	blood	UBERON	UBERON:0000178	Study design	Discovery stage\patient no.199	responder
Department of Clinical Pharmacology Xiangya Hospital Central South University	Homo sapiens	NCBITaxon	NCBITaxon:9606	blood	UBERON	UBERON:0000178	Study design	Discovery stage\patient no.200	non-responder
Department of Clinical Pharmacology Xiangya Hospital Central South University	Homo sapiens	NCBITaxon	NCBITaxon:9606	blood	UBERON	UBERON:0000178	Study design	Discovery stage\patient no.201	non-responder
Department of Clinical Pharmacology Xiangya Hospital Central South University	Homo sapiens	NCBITaxon	NCBITaxon:9606	blood	UBERON	UBERON:0000178	Study design	Discovery stage\patient no.202	non-responder
Department of Clinical Pharmacology Xiangya Hospital Central South University	Homo sapiens	NCBITaxon	NCBITaxon:9606	blood	UBERON	UBERON:0000178	Study design	Discovery stage\patient no.203	NA
Department of Clinical Pharmacology Xiangya Hospital Central South University	Homo sapiens	NCBITaxon	NCBITaxon:9606	blood	UBERON	UBERON:0000178	Study design	Discovery stage\patient no.204	non-responder
Department of Clinical Pharmacology Xiangya Hospital Central South University	Homo sapiens	NCBITaxon	NCBITaxon:9606	blood	UBERON	UBERON:0000178	Study design	Discovery stage\patient no.205	non-responder
Department of Clinical Pharmacology Xiangya Hospital Central South University	Homo sapiens	NCBITaxon	NCBITaxon:9606	blood	UBERON	UBERON:0000178	Study design	Discovery stage\patient no.206	non-responder
Department of Clinical Pharmacology Xiangya Hospital Central South University	Homo sapiens	NCBITaxon	NCBITaxon:9606	blood	UBERON	UBERON:0000178	Study design	Discovery stage\patient no.207	non-responder
Department of Clinical Pharmacology Xiangya Hospital Central South University	Homo sapiens	NCBITaxon	NCBITaxon:9606	blood	UBERON	UBERON:0000178	Study design	Discovery stage\patient no.208	non-responder
Department of Clinical Pharmacology Xiangya Hospital Central South University	Homo sapiens	NCBITaxon	NCBITaxon:9606	blood	UBERON	UBERON:0000178	Study design	Discovery stage\patient no.209	NA
Department of Clinical Pharmacology Xiangya Hospital Central South University	Homo sapiens	NCBITaxon	NCBITaxon:9606	blood	UBERON	UBERON:0000178	Study design	Discovery stage\patient no.210	NA
Department of Clinical Pharmacology Xiangya Hospital Central South University	Homo sapiens	NCBITaxon	NCBITaxon:9606	blood	UBERON	UBERON:0000178	Study design	Discovery stage\patient no.211	non-responder
Department of Clinical Pharmacology Xiangya Hospital Central South University	Homo sapiens	NCBITaxon	NCBITaxon:9606	blood	UBERON	UBERON:0000178	Study design	Discovery stage\patient no.212	non-responder
Department of Clinical Pharmacology Xiangya Hospital Central South University	Homo sapiens	NCBITaxon	NCBITaxon:9606	blood	UBERON	UBERON:0000178	Study design	Discovery stage\patient no.213	non-responder
Department of Clinical Pharmacology Xiangya Hospital Central South University	Homo sapiens	NCBITaxon	NCBITaxon:9606	blood	UBERON	UBERON:0000178	Study design	Discovery stage\patient no.214	non-responder
Department of Clinical Pharmacology Xiangya Hospital Central South University	Homo sapiens	NCBITaxon	NCBITaxon:9606	blood	UBERON	UBERON:0000178	Study design	Discovery stage\patient no.215	NA
Department of Clinical Pharmacology Xiangya Hospital Central South University	Homo sapiens	NCBITaxon	NCBITaxon:9606	blood	UBERON	UBERON:0000178	Study design	Discovery stage\patient no.216	non-responder
Department of Clinical Pharmacology Xiangya Hospital Central South University	Homo sapiens	NCBITaxon	NCBITaxon:9606	blood	UBERON	UBERON:0000178	Study design	Discovery stage\patient no.217	non-responder
Department of Clinical Pharmacology Xiangya Hospital Central South University	Homo sapiens	NCBITaxon	NCBITaxon:9606	blood	UBERON	UBERON:0000178	Study design	Discovery stage\patient no.218	non-responder
Department of Clinical Pharmacology Xiangya Hospital Central South University	Homo sapiens	NCBITaxon	NCBITaxon:9606	blood	UBERON	UBERON:0000178	Study design	Discovery stage\patient no.219	non-responder
Department of Clinical Pharmacology Xiangya Hospital Central South University	Homo sapiens	NCBITaxon	NCBITaxon:9606	blood	UBERON	UBERON:0000178	Study design	Discovery stage\patient no.220	non-responder
Department of Clinical Pharmacology Xiangya Hospital Central South University	Homo sapiens	NCBITaxon	NCBITaxon:9606	blood	UBERON	UBERON:0000178	Study design	Discovery stage\patient no.221	non-responder
Department of Clinical Pharmacology Xiangya Hospital Central South University	Homo sapiens	NCBITaxon	NCBITaxon:9606	blood	UBERON	UBERON:0000178	Study design	Discovery stage\patient no.222	responder
Department of Clinical Pharmacology Xiangya Hospital Central South University	Homo sapiens	NCBITaxon	NCBITaxon:9606	blood	UBERON	UBERON:0000178	Study design	Discovery stage\patient no.223	non-responder
Department of Clinical Pharmacology Xiangya Hospital Central South University	Homo sapiens	NCBITaxon	NCBITaxon:9606	blood	UBERON	UBERON:0000178	Study design	Discovery stage\patient no.224	non-responder
Department of Clinical Pharmacology Xiangya Hospital Central South University	Homo sapiens	NCBITaxon	NCBITaxon:9606	blood	UBERON	UBERON:0000178	Study design	Discovery stage\patient no.225	non-responder
Department of Clinical Pharmacology Xiangya Hospital Central South University	Homo sapiens	NCBITaxon	NCBITaxon:9606	blood	UBERON	UBERON:0000178	Study design	Discovery stage\patient no.226	non-responder
Department of Clinical Pharmacology Xiangya Hospital Central South University	Homo sapiens	NCBITaxon	NCBITaxon:9606	blood	UBERON	UBERON:0000178	Study design	Discovery stage\patient no.227	NA
Department of Clinical Pharmacology Xiangya Hospital Central South University	Homo sapiens	NCBITaxon	NCBITaxon:9606	blood	UBERON	UBERON:0000178	Study design	Discovery stage\patient no.228	responder
Department of Clinical Pharmacology Xiangya Hospital Central South University	Homo sapiens	NCBITaxon	NCBITaxon:9606	blood	UBERON	UBERON:0000178	Study design	Discovery stage\patient no.229	non-responder
Department of Clinical Pharmacology Xiangya Hospital Central South University	Homo sapiens	NCBITaxon	NCBITaxon:9606	blood	UBERON	UBERON:0000178	Study design	Discovery stage\patient no.230	non-responder
Department of Clinical Pharmacology Xiangya Hospital Central South University	Homo sapiens	NCBITaxon	NCBITaxon:9606	blood	UBERON	UBERON:0000178	Study design	Discovery stage\patient no.231	non-responder
Department of Clinical Pharmacology Xiangya Hospital Central South University	Homo sapiens	NCBITaxon	NCBITaxon:9606	blood	UBERON	UBERON:0000178	Study design	Discovery stage\patient no.232	non-responder
Department of Clinical Pharmacology Xiangya Hospital Central South University	Homo sapiens	NCBITaxon	NCBITaxon:9606	blood	UBERON	UBERON:0000178	Study design	Discovery stage\patient no.233	non-responder
Department of Clinical Pharmacology Xiangya Hospital Central South University	Homo sapiens	NCBITaxon	NCBITaxon:9606	blood	UBERON	UBERON:0000178	Study design	Discovery stage\patient no.234	non-responder
Department of Clinical Pharmacology Xiangya Hospital Central South University	Homo sapiens	NCBITaxon	NCBITaxon:9606	blood	UBERON	UBERON:0000178	Study design	Discovery stage\patient no.235	NA
Department of Clinical Pharmacology Xiangya Hospital Central South University	Homo sapiens	NCBITaxon	NCBITaxon:9606	blood	UBERON	UBERON:0000178	Study design	Discovery stage\patient no.236	non-responder
Department of Clinical Pharmacology Xiangya Hospital Central South University	Homo sapiens	NCBITaxon	NCBITaxon:9606	blood	UBERON	UBERON:0000178	Study design	Discovery stage\patient no.237	non-responder
Department of Clinical Pharmacology Xiangya Hospital Central South University	Homo sapiens	NCBITaxon	NCBITaxon:9606	blood	UBERON	UBERON:0000178	Study design	Discovery stage\patient no.238	responder
Department of Clinical Pharmacology Xiangya Hospital Central South University	Homo sapiens	NCBITaxon	NCBITaxon:9606	blood	UBERON	UBERON:0000178	Study design	Discovery stage\patient no.239	non-responder
Department of Clinical Pharmacology Xiangya Hospital Central South University	Homo sapiens	NCBITaxon	NCBITaxon:9606	blood	UBERON	UBERON:0000178	Study design	Discovery stage\patient no.240	non-responder
Department of Clinical Pharmacology Xiangya Hospital Central South University	Homo sapiens	NCBITaxon	NCBITaxon:9606	blood	UBERON	UBERON:0000178	Study design	Discovery stage\patient no.241	NA
Department of Clinical Pharmacology Xiangya Hospital Central South University	Homo sapiens	NCBITaxon	NCBITaxon:9606	blood	UBERON	UBERON:0000178	Study design	Discovery stage\patient no.242	NA
Department of Clinical Pharmacology Xiangya Hospital Central South University	Homo sapiens	NCBITaxon	NCBITaxon:9606	blood	UBERON	UBERON:0000178	Study design	Discovery stage\patient no.243	non-responder
Department of Clinical Pharmacology Xiangya Hospital Central South University	Homo sapiens	NCBITaxon	NCBITaxon:9606	blood	UBERON	UBERON:0000178	Study design	Discovery stage\patient no.244	responder
Department of Clinical Pharmacology Xiangya Hospital Central South University	Homo sapiens	NCBITaxon	NCBITaxon:9606	blood	UBERON	UBERON:0000178	Study design	Discovery stage\patient no.245	non-responder
Department of Clinical Pharmacology Xiangya Hospital Central South University	Homo sapiens	NCBITaxon	NCBITaxon:9606	blood	UBERON	UBERON:0000178	Study design	Discovery stage\patient no.246	non-responder
Department of Clinical Pharmacology Xiangya Hospital Central South University	Homo sapiens	NCBITaxon	NCBITaxon:9606	blood	UBERON	UBERON:0000178	Study design	Discovery stage\patient no.247	responder
Department of Clinical Pharmacology Xiangya Hospital Central South University	Homo sapiens	NCBITaxon	NCBITaxon:9606	blood	UBERON	UBERON:0000178	Study design	Discovery stage\patient no.248	non-responder
Department of Clinical Pharmacology Xiangya Hospital Central South University	Homo sapiens	NCBITaxon	NCBITaxon:9606	blood	UBERON	UBERON:0000178	Study design	Discovery stage\patient no.249	non-responder
Department of Clinical Pharmacology Xiangya Hospital Central South University	Homo sapiens	NCBITaxon	NCBITaxon:9606	blood	UBERON	UBERON:0000178	Study design	Discovery stage\patient no.250	non-responder
Department of Clinical Pharmacology Xiangya Hospital Central South University	Homo sapiens	NCBITaxon	NCBITaxon:9606	blood	UBERON	UBERON:0000178	Study design	Discovery stage\patient no.251	non-responder
Department of Clinical Pharmacology Xiangya Hospital Central South University	Homo sapiens	NCBITaxon	NCBITaxon:9606	blood	UBERON	UBERON:0000178	Study design	Discovery stage\patient no.252	responder
Department of Clinical Pharmacology Xiangya Hospital Central South University	Homo sapiens	NCBITaxon	NCBITaxon:9606	blood	UBERON	UBERON:0000178	Study design	Discovery stage\patient no.253	NA
Department of Clinical Pharmacology Xiangya Hospital Central South University	Homo sapiens	NCBITaxon	NCBITaxon:9606	blood	UBERON	UBERON:0000178	Study design	Discovery stage\patient no.254	NA
Department of Clinical Pharmacology Xiangya Hospital Central South University	Homo sapiens	NCBITaxon	NCBITaxon:9606	blood	UBERON	UBERON:0000178	Study design	Discovery stage\patient no.255	non-responder
Department of Clinical Pharmacology Xiangya Hospital Central South University	Homo sapiens	NCBITaxon	NCBITaxon:9606	blood	UBERON	UBERON:0000178	Study design	Discovery stage\patient no.256	NA
Department of Clinical Pharmacology Xiangya Hospital Central South University	Homo sapiens	NCBITaxon	NCBITaxon:9606	blood	UBERON	UBERON:0000178	Study design	Discovery stage\patient no.257	NA
Department of Clinical Pharmacology Xiangya Hospital Central South University	Homo sapiens	NCBITaxon	NCBITaxon:9606	blood	UBERON	UBERON:0000178	Study design	Discovery stage\patient no.258	non-responder
Department of Clinical Pharmacology Xiangya Hospital Central South University	Homo sapiens	NCBITaxon	NCBITaxon:9606	blood	UBERON	UBERON:0000178	Study design	Discovery stage\patient no.259	NA
Department of Clinical Pharmacology Xiangya Hospital Central South University	Homo sapiens	NCBITaxon	NCBITaxon:9606	blood	UBERON	UBERON:0000178	Study design	Discovery stage\patient no.260	responder
Department of Clinical Pharmacology Xiangya Hospital Central South University	Homo sapiens	NCBITaxon	NCBITaxon:9606	blood	UBERON	UBERON:0000178	Study design	Discovery stage\patient no.261	NA
Department of Clinical Pharmacology Xiangya Hospital Central South University	Homo sapiens	NCBITaxon	NCBITaxon:9606	blood	UBERON	UBERON:0000178	Study design	Discovery stage\patient no.262	non-responder
Department of Clinical Pharmacology Xiangya Hospital Central South University	Homo sapiens	NCBITaxon	NCBITaxon:9606	blood	UBERON	UBERON:0000178	Study design	Discovery stage\patient no.263	responder
Department of Clinical Pharmacology Xiangya Hospital Central South University	Homo sapiens	NCBITaxon	NCBITaxon:9606	blood	UBERON	UBERON:0000178	Study design	Discovery stage\patient no.264	non-responder
Department of Clinical Pharmacology Xiangya Hospital Central South University	Homo sapiens	NCBITaxon	NCBITaxon:9606	blood	UBERON	UBERON:0000178	Study design	Discovery stage\patient no.265	non-responder
Department of Clinical Pharmacology Xiangya Hospital Central South University	Homo sapiens	NCBITaxon	NCBITaxon:9606	blood	UBERON	UBERON:0000178	Study design	Discovery stage\patient no.266	non-responder
Department of Clinical Pharmacology Xiangya Hospital Central South University	Homo sapiens	NCBITaxon	NCBITaxon:9606	blood	UBERON	UBERON:0000178	Study design	Discovery stage\patient no.267	non-responder
Department of Clinical Pharmacology Xiangya Hospital Central South University	Homo sapiens	NCBITaxon	NCBITaxon:9606	blood	UBERON	UBERON:0000178	Study design	Discovery stage\patient no.268	non-responder
Department of Clinical Pharmacology Xiangya Hospital Central South University	Homo sapiens	NCBITaxon	NCBITaxon:9606	blood	UBERON	UBERON:0000178	Study design	Discovery stage\patient no.269	non-responder
Department of Clinical Pharmacology Xiangya Hospital Central South University	Homo sapiens	NCBITaxon	NCBITaxon:9606	blood	UBERON	UBERON:0000178	Study design	Discovery stage\patient no.270	non-responder
Department of Clinical Pharmacology Xiangya Hospital Central South University	Homo sapiens	NCBITaxon	NCBITaxon:9606	blood	UBERON	UBERON:0000178	Study design	Discovery stage\patient no.271	non-responder
Department of Clinical Pharmacology Xiangya Hospital Central South University	Homo sapiens	NCBITaxon	NCBITaxon:9606	blood	UBERON	UBERON:0000178	Study design	Discovery stage\patient no.272	NA
Department of Clinical Pharmacology Xiangya Hospital Central South University	Homo sapiens	NCBITaxon	NCBITaxon:9606	blood	UBERON	UBERON:0000178	Study design	Discovery stage\patient no.273	non-responder
Department of Clinical Pharmacology Xiangya Hospital Central South University	Homo sapiens	NCBITaxon	NCBITaxon:9606	blood	UBERON	UBERON:0000178	Study design	Discovery stage\patient no.274	responder
Department of Clinical Pharmacology Xiangya Hospital Central South University	Homo sapiens	NCBITaxon	NCBITaxon:9606	blood	UBERON	UBERON:0000178	Study design	Discovery stage\patient no.275	responder
Department of Clinical Pharmacology Xiangya Hospital Central South University	Homo sapiens	NCBITaxon	NCBITaxon:9606	blood	UBERON	UBERON:0000178	Study design	Discovery stage\patient no.276	non-responder
Department of Clinical Pharmacology Xiangya Hospital Central South University	Homo sapiens	NCBITaxon	NCBITaxon:9606	blood	UBERON	UBERON:0000178	Study design	Discovery stage\patient no.277	non-responder
Department of Clinical Pharmacology Xiangya Hospital Central South University	Homo sapiens	NCBITaxon	NCBITaxon:9606	blood	UBERON	UBERON:0000178	Study design	Discovery stage\patient no.278	non-responder
Department of Clinical Pharmacology Xiangya Hospital Central South University	Homo sapiens	NCBITaxon	NCBITaxon:9606	blood	UBERON	UBERON:0000178	Study design	Discovery stage\patient no.279	non-responder
Department of Clinical Pharmacology Xiangya Hospital Central South University	Homo sapiens	NCBITaxon	NCBITaxon:9606	blood	UBERON	UBERON:0000178	Study design	Discovery stage\patient no.280	NA
Department of Clinical Pharmacology Xiangya Hospital Central South University	Homo sapiens	NCBITaxon	NCBITaxon:9606	blood	UBERON	UBERON:0000178	Study design	Discovery stage\patient no.281	NA
Department of Clinical Pharmacology Xiangya Hospital Central South University	Homo sapiens	NCBITaxon	NCBITaxon:9606	blood	UBERON	UBERON:0000178	Study design	Discovery stage\patient no.282	NA
Department of Clinical Pharmacology Xiangya Hospital Central South University	Homo sapiens	NCBITaxon	NCBITaxon:9606	blood	UBERON	UBERON:0000178	Study design	Discovery stage\patient no.283	NA
Department of Clinical Pharmacology Xiangya Hospital Central South University	Homo sapiens	NCBITaxon	NCBITaxon:9606	blood	UBERON	UBERON:0000178	Study design	Discovery stage\patient no.284	NA
Department of Clinical Pharmacology Xiangya Hospital Central South University	Homo sapiens	NCBITaxon	NCBITaxon:9606	blood	UBERON	UBERON:0000178	Study design	Discovery stage\patient no.285	NA
Department of Clinical Pharmacology Xiangya Hospital Central South University	Homo sapiens	NCBITaxon	NCBITaxon:9606	blood	UBERON	UBERON:0000178	Study design	Discovery stage\patient no.286	NA
Department of Clinical Pharmacology Xiangya Hospital Central South University	Homo sapiens	NCBITaxon	NCBITaxon:9606	blood	UBERON	UBERON:0000178	Study design	Discovery stage\patient no.287	NA
Department of Clinical Pharmacology Xiangya Hospital Central South University	Homo sapiens	NCBITaxon	NCBITaxon:9606	blood	UBERON	UBERON:0000178	Study design	Discovery stage\patient no.288	non-responder
Department of Clinical Pharmacology Xiangya Hospital Central South University	Homo sapiens	NCBITaxon	NCBITaxon:9606	blood	UBERON	UBERON:0000178	Study design	Discovery stage\patient no.289	non-responder
Department of Clinical Pharmacology Xiangya Hospital Central South University	Homo sapiens	NCBITaxon	NCBITaxon:9606	blood	UBERON	UBERON:0000178	Study design	Discovery stage\patient no.290	NA
Department of Clinical Pharmacology Xiangya Hospital Central South University	Homo sapiens	NCBITaxon	NCBITaxon:9606	blood	UBERON	UBERON:0000178	Study design	Discovery stage\patient no.291	responder
Department of Clinical Pharmacology Xiangya Hospital Central South University	Homo sapiens	NCBITaxon	NCBITaxon:9606	blood	UBERON	UBERON:0000178	Study design	Discovery stage\patient no.292	non-responder
Department of Clinical Pharmacology Xiangya Hospital Central South University	Homo sapiens	NCBITaxon	NCBITaxon:9606	blood	UBERON	UBERON:0000178	Study design	Discovery stage\patient no.293	non-responder
Department of Clinical Pharmacology Xiangya Hospital Central South University	Homo sapiens	NCBITaxon	NCBITaxon:9606	blood	UBERON	UBERON:0000178	Study design	Discovery stage\patient no.294	non-responder
Department of Clinical Pharmacology Xiangya Hospital Central South University	Homo sapiens	NCBITaxon	NCBITaxon:9606	blood	UBERON	UBERON:0000178	Study design	Discovery stage\patient no.295	responder
Department of Clinical Pharmacology Xiangya Hospital Central South University	Homo sapiens	NCBITaxon	NCBITaxon:9606	blood	UBERON	UBERON:0000178	Study design	Discovery stage\patient no.296	non-responder
Department of Clinical Pharmacology Xiangya Hospital Central South University	Homo sapiens	NCBITaxon	NCBITaxon:9606	blood	UBERON	UBERON:0000178	Study design	Discovery stage\patient no.297	non-responder
Department of Clinical Pharmacology Xiangya Hospital Central South University	Homo sapiens	NCBITaxon	NCBITaxon:9606	blood	UBERON	UBERON:0000178	Study design	Discovery stage\patient no.298	non-responder
Department of Clinical Pharmacology Xiangya Hospital Central South University	Homo sapiens	NCBITaxon	NCBITaxon:9606	blood	UBERON	UBERON:0000178	Study design	Discovery stage\patient no.299	NA
Department of Clinical Pharmacology Xiangya Hospital Central South University	Homo sapiens	NCBITaxon	NCBITaxon:9606	blood	UBERON	UBERON:0000178	Study design	Discovery stage\patient no.300	NA
Department of Clinical Pharmacology Xiangya Hospital Central South University	Homo sapiens	NCBITaxon	NCBITaxon:9606	blood	UBERON	UBERON:0000178	Study design	Discovery stage\patient no.301	NA
Department of Clinical Pharmacology Xiangya Hospital Central South University	Homo sapiens	NCBITaxon	NCBITaxon:9606	blood	UBERON	UBERON:0000178	Study design	Discovery stage\patient no.302	non-responder
Department of Clinical Pharmacology Xiangya Hospital Central South University	Homo sapiens	NCBITaxon	NCBITaxon:9606	blood	UBERON	UBERON:0000178	Study design	Discovery stage\patient no.303	non-responder
Department of Clinical Pharmacology Xiangya Hospital Central South University	Homo sapiens	NCBITaxon	NCBITaxon:9606	blood	UBERON	UBERON:0000178	Study design	Discovery stage\patient no.304	non-responder
Department of Clinical Pharmacology Xiangya Hospital Central South University	Homo sapiens	NCBITaxon	NCBITaxon:9606	blood	UBERON	UBERON:0000178	Study design	Discovery stage\patient no.305	NA
Department of Clinical Pharmacology Xiangya Hospital Central South University	Homo sapiens	NCBITaxon	NCBITaxon:9606	blood	UBERON	UBERON:0000178	Study design	Discovery stage\patient no.306	non-responder
Department of Clinical Pharmacology Xiangya Hospital Central South University	Homo sapiens	NCBITaxon	NCBITaxon:9606	blood	UBERON	UBERON:0000178	Study design	Discovery stage\patient no.307	responder
Department of Clinical Pharmacology Xiangya Hospital Central South University	Homo sapiens	NCBITaxon	NCBITaxon:9606	blood	UBERON	UBERON:0000178	Study design	Discovery stage\patient no.308	non-responder
Department of Clinical Pharmacology Xiangya Hospital Central South University	Homo sapiens	NCBITaxon	NCBITaxon:9606	blood	UBERON	UBERON:0000178	Study design	Discovery stage\patient no.309	non-responder
Department of Clinical Pharmacology Xiangya Hospital Central South University	Homo sapiens	NCBITaxon	NCBITaxon:9606	blood	UBERON	UBERON:0000178	Study design	Discovery stage\patient no.310	non-responder
Department of Clinical Pharmacology Xiangya Hospital Central South University	Homo sapiens	NCBITaxon	NCBITaxon:9606	blood	UBERON	UBERON:0000178	Study design	Discovery stage\patient no.311	NA
Department of Clinical Pharmacology Xiangya Hospital Central South University	Homo sapiens	NCBITaxon	NCBITaxon:9606	blood	UBERON	UBERON:0000178	Study design	Discovery stage\patient no.312	NA
Department of Clinical Pharmacology Xiangya Hospital Central South University	Homo sapiens	NCBITaxon	NCBITaxon:9606	blood	UBERON	UBERON:0000178	Study design	Discovery stage\patient no.313	responder
Department of Clinical Pharmacology Xiangya Hospital Central South University	Homo sapiens	NCBITaxon	NCBITaxon:9606	blood	UBERON	UBERON:0000178	Study design	Discovery stage\patient no.314	non-responder
Department of Clinical Pharmacology Xiangya Hospital Central South University	Homo sapiens	NCBITaxon	NCBITaxon:9606	blood	UBERON	UBERON:0000178	Study design	Discovery stage\patient no.315	responder
Department of Clinical Pharmacology Xiangya Hospital Central South University	Homo sapiens	NCBITaxon	NCBITaxon:9606	blood	UBERON	UBERON:0000178	Study design	Discovery stage\patient no.316	non-responder
Department of Clinical Pharmacology Xiangya Hospital Central South University	Homo sapiens	NCBITaxon	NCBITaxon:9606	blood	UBERON	UBERON:0000178	Study design	Discovery stage\patient no.317	non-responder
Department of Clinical Pharmacology Xiangya Hospital Central South University	Homo sapiens	NCBITaxon	NCBITaxon:9606	blood	UBERON	UBERON:0000178	Study design	Discovery stage\patient no.318	non-responder
Department of Clinical Pharmacology Xiangya Hospital Central South University	Homo sapiens	NCBITaxon	NCBITaxon:9606	blood	UBERON	UBERON:0000178	Study design	Discovery stage\patient no.319	non-responder
Department of Clinical Pharmacology Xiangya Hospital Central South University	Homo sapiens	NCBITaxon	NCBITaxon:9606	blood	UBERON	UBERON:0000178	Study design	Discovery stage\patient no.320	responder
Department of Clinical Pharmacology Xiangya Hospital Central South University	Homo sapiens	NCBITaxon	NCBITaxon:9606	blood	UBERON	UBERON:0000178	Study design	Discovery stage\patient no.321	non-responder
Department of Clinical Pharmacology Xiangya Hospital Central South University	Homo sapiens	NCBITaxon	NCBITaxon:9606	blood	UBERON	UBERON:0000178	Study design	Discovery stage\patient no.322	responder
Department of Clinical Pharmacology Xiangya Hospital Central South University	Homo sapiens	NCBITaxon	NCBITaxon:9606	blood	UBERON	UBERON:0000178	Study design	Discovery stage\patient no.323	NA
Department of Clinical Pharmacology Xiangya Hospital Central South University	Homo sapiens	NCBITaxon	NCBITaxon:9606	blood	UBERON	UBERON:0000178	Study design	Discovery stage\patient no.324	responder
Department of Clinical Pharmacology Xiangya Hospital Central South University	Homo sapiens	NCBITaxon	NCBITaxon:9606	blood	UBERON	UBERON:0000178	Study design	Discovery stage\patient no.325	non-responder
Department of Clinical Pharmacology Xiangya Hospital Central South University	Homo sapiens	NCBITaxon	NCBITaxon:9606	blood	UBERON	UBERON:0000178	Study design	Discovery stage\patient no.326	non-responder
Department of Clinical Pharmacology Xiangya Hospital Central South University	Homo sapiens	NCBITaxon	NCBITaxon:9606	blood	UBERON	UBERON:0000178	Study design	Discovery stage\patient no.327	non-responder
Department of Clinical Pharmacology Xiangya Hospital Central South University	Homo sapiens	NCBITaxon	NCBITaxon:9606	blood	UBERON	UBERON:0000178	Study design	Discovery stage\patient no.328	non-responder
Department of Clinical Pharmacology Xiangya Hospital Central South University	Homo sapiens	NCBITaxon	NCBITaxon:9606	blood	UBERON	UBERON:0000178	Study design	Discovery stage\patient no.329	non-responder
Department of Clinical Pharmacology Xiangya Hospital Central South University	Homo sapiens	NCBITaxon	NCBITaxon:9606	blood	UBERON	UBERON:0000178	Study design	Discovery stage\patient no.330	non-responder
Department of Clinical Pharmacology Xiangya Hospital Central South University	Homo sapiens	NCBITaxon	NCBITaxon:9606	blood	UBERON	UBERON:0000178	Study design	Discovery stage\patient no.331	NA
Department of Clinical Pharmacology Xiangya Hospital Central South University	Homo sapiens	NCBITaxon	NCBITaxon:9606	blood	UBERON	UBERON:0000178	Study design	Discovery stage\patient no.332	NA
Department of Clinical Pharmacology Xiangya Hospital Central South University	Homo sapiens	NCBITaxon	NCBITaxon:9606	blood	UBERON	UBERON:0000178	Study design	Discovery stage\patient no.333	non-responder
Department of Clinical Pharmacology Xiangya Hospital Central South University	Homo sapiens	NCBITaxon	NCBITaxon:9606	blood	UBERON	UBERON:0000178	Study design	Discovery stage\patient no.334	NA
Department of Clinical Pharmacology Xiangya Hospital Central South University	Homo sapiens	NCBITaxon	NCBITaxon:9606	blood	UBERON	UBERON:0000178	Study design	Discovery stage\patient no.335	non-responder
Department of Clinical Pharmacology Xiangya Hospital Central South University	Homo sapiens	NCBITaxon	NCBITaxon:9606	blood	UBERON	UBERON:0000178	Study design	Discovery stage\patient no.336	non-responder
Department of Clinical Pharmacology Xiangya Hospital Central South University	Homo sapiens	NCBITaxon	NCBITaxon:9606	blood	UBERON	UBERON:0000178	Study design	Discovery stage\patient no.337	responder
Department of Clinical Pharmacology Xiangya Hospital Central South University	Homo sapiens	NCBITaxon	NCBITaxon:9606	blood	UBERON	UBERON:0000178	Study design	Discovery stage\patient no.338	non-responder
Department of Clinical Pharmacology Xiangya Hospital Central South University	Homo sapiens	NCBITaxon	NCBITaxon:9606	blood	UBERON	UBERON:0000178	Study design	Discovery stage\patient no.339	non-responder
Department of Clinical Pharmacology Xiangya Hospital Central South University	Homo sapiens	NCBITaxon	NCBITaxon:9606	blood	UBERON	UBERON:0000178	Study design	Discovery stage\patient no.340	NA
Department of Clinical Pharmacology Xiangya Hospital Central South University	Homo sapiens	NCBITaxon	NCBITaxon:9606	blood	UBERON	UBERON:0000178	Study design	Discovery stage\patient no.341	NA
Department of Clinical Pharmacology Xiangya Hospital Central South University	Homo sapiens	NCBITaxon	NCBITaxon:9606	blood	UBERON	UBERON:0000178	Study design	Discovery stage\patient no.342	NA
Department of Clinical Pharmacology Xiangya Hospital Central South University	Homo sapiens	NCBITaxon	NCBITaxon:9606	blood	UBERON	UBERON:0000178	Study design	Discovery stage\patient no.343	NA
Department of Clinical Pharmacology Xiangya Hospital Central South University	Homo sapiens	NCBITaxon	NCBITaxon:9606	blood	UBERON	UBERON:0000178	Study design	Discovery stage\patient no.344	NA
Department of Clinical Pharmacology Xiangya Hospital Central South University	Homo sapiens	NCBITaxon	NCBITaxon:9606	blood	UBERON	UBERON:0000178	Study design	Discovery stage\patient no.345	non-responder
Department of Clinical Pharmacology Xiangya Hospital Central South University	Homo sapiens	NCBITaxon	NCBITaxon:9606	blood	UBERON	UBERON:0000178	Study design	Discovery stage\patient no.346	non-responder
Department of Clinical Pharmacology Xiangya Hospital Central South University	Homo sapiens	NCBITaxon	NCBITaxon:9606	blood	UBERON	UBERON:0000178	Study design	Discovery stage\patient no.347	non-responder
Department of Clinical Pharmacology Xiangya Hospital Central South University	Homo sapiens	NCBITaxon	NCBITaxon:9606	blood	UBERON	UBERON:0000178	Study design	Discovery stage\patient no.348	NA
Department of Clinical Pharmacology Xiangya Hospital Central South University	Homo sapiens	NCBITaxon	NCBITaxon:9606	blood	UBERON	UBERON:0000178	Study design	Discovery stage\patient no.349	responder
Department of Clinical Pharmacology Xiangya Hospital Central South University	Homo sapiens	NCBITaxon	NCBITaxon:9606	blood	UBERON	UBERON:0000178	Study design	Discovery stage\patient no.350	NA
Department of Clinical Pharmacology Xiangya Hospital Central South University	Homo sapiens	NCBITaxon	NCBITaxon:9606	blood	UBERON	UBERON:0000178	Study design	Discovery stage\patient no.351	non-responder
Department of Clinical Pharmacology Xiangya Hospital Central South University	Homo sapiens	NCBITaxon	NCBITaxon:9606	blood	UBERON	UBERON:0000178	Study design	Discovery stage\patient no.352	NA
Department of Clinical Pharmacology Xiangya Hospital Central South University	Homo sapiens	NCBITaxon	NCBITaxon:9606	blood	UBERON	UBERON:0000178	Study design	Discovery stage\patient no.353	non-responder
Department of Clinical Pharmacology Xiangya Hospital Central South University	Homo sapiens	NCBITaxon	NCBITaxon:9606	blood	UBERON	UBERON:0000178	Study design	Discovery stage\patient no.354	NA
Department of Clinical Pharmacology Xiangya Hospital Central South University	Homo sapiens	NCBITaxon	NCBITaxon:9606	blood	UBERON	UBERON:0000178	Study design	Discovery stage\patient no.355	non-responder
Department of Clinical Pharmacology Xiangya Hospital Central South University	Homo sapiens	NCBITaxon	NCBITaxon:9606	blood	UBERON	UBERON:0000178	Study design	Discovery stage\patient no.356	non-responder
Department of Clinical Pharmacology Xiangya Hospital Central South University	Homo sapiens	NCBITaxon	NCBITaxon:9606	blood	UBERON	UBERON:0000178	Study design	Discovery stage\patient no.357	NA
Department of Clinical Pharmacology Xiangya Hospital Central South University	Homo sapiens	NCBITaxon	NCBITaxon:9606	blood	UBERON	UBERON:0000178	Study design	Discovery stage\patient no.358	responder
Department of Clinical Pharmacology Xiangya Hospital Central South University	Homo sapiens	NCBITaxon	NCBITaxon:9606	blood	UBERON	UBERON:0000178	Study design	Discovery stage\patient no.359	non-responder
Department of Clinical Pharmacology Xiangya Hospital Central South University	Homo sapiens	NCBITaxon	NCBITaxon:9606	blood	UBERON	UBERON:0000178	Study design	Discovery stage\patient no.360	NA
Department of Clinical Pharmacology Xiangya Hospital Central South University	Homo sapiens	NCBITaxon	NCBITaxon:9606	blood	UBERON	UBERON:0000178	Study design	Discovery stage\patient no.361	non-responder
Department of Clinical Pharmacology Xiangya Hospital Central South University	Homo sapiens	NCBITaxon	NCBITaxon:9606	blood	UBERON	UBERON:0000178	Study design	Discovery stage\patient no.362	non-responder
Department of Clinical Pharmacology Xiangya Hospital Central South University	Homo sapiens	NCBITaxon	NCBITaxon:9606	blood	UBERON	UBERON:0000178	Study design	Discovery stage\patient no.363	responder
Department of Clinical Pharmacology Xiangya Hospital Central South University	Homo sapiens	NCBITaxon	NCBITaxon:9606	blood	UBERON	UBERON:0000178	Study design	Discovery stage\patient no.364	NA
Department of Clinical Pharmacology Xiangya Hospital Central South University	Homo sapiens	NCBITaxon	NCBITaxon:9606	blood	UBERON	UBERON:0000178	Study design	Discovery stage\patient no.365	non-responder
Department of Clinical Pharmacology Xiangya Hospital Central South University	Homo sapiens	NCBITaxon	NCBITaxon:9606	blood	UBERON	UBERON:0000178	Study design	Discovery stage\patient no.366	non-responder
Department of Clinical Pharmacology Xiangya Hospital Central South University	Homo sapiens	NCBITaxon	NCBITaxon:9606	blood	UBERON	UBERON:0000178	Study design	Discovery stage\patient no.367	NA
Department of Clinical Pharmacology Xiangya Hospital Central South University	Homo sapiens	NCBITaxon	NCBITaxon:9606	blood	UBERON	UBERON:0000178	Study design	Discovery stage\patient no.368	responder
Department of Clinical Pharmacology Xiangya Hospital Central South University	Homo sapiens	NCBITaxon	NCBITaxon:9606	blood	UBERON	UBERON:0000178	Study design	Discovery stage\patient no.369	NA
Department of Clinical Pharmacology Xiangya Hospital Central South University	Homo sapiens	NCBITaxon	NCBITaxon:9606	blood	UBERON	UBERON:0000178	Study design	Discovery stage\patient no.370	non-responder
Department of Clinical Pharmacology Xiangya Hospital Central South University	Homo sapiens	NCBITaxon	NCBITaxon:9606	blood	UBERON	UBERON:0000178	Study design	Discovery stage\patient no.371	responder
Department of Clinical Pharmacology Xiangya Hospital Central South University	Homo sapiens	NCBITaxon	NCBITaxon:9606	blood	UBERON	UBERON:0000178	Study design	Discovery stage\patient no.372	non-responder
Department of Clinical Pharmacology Xiangya Hospital Central South University	Homo sapiens	NCBITaxon	NCBITaxon:9606	blood	UBERON	UBERON:0000178	Study design	Discovery stage\patient no.373	non-responder
Department of Clinical Pharmacology Xiangya Hospital Central South University	Homo sapiens	NCBITaxon	NCBITaxon:9606	blood	UBERON	UBERON:0000178	Study design	Discovery stage\patient no.374	non-responder
Department of Clinical Pharmacology Xiangya Hospital Central South University	Homo sapiens	NCBITaxon	NCBITaxon:9606	blood	UBERON	UBERON:0000178	Study design	Discovery stage\patient no.375	responder
Department of Clinical Pharmacology Xiangya Hospital Central South University	Homo sapiens	NCBITaxon	NCBITaxon:9606	blood	UBERON	UBERON:0000178	Study design	Discovery stage\patient no.376	responder
Department of Clinical Pharmacology Xiangya Hospital Central South University	Homo sapiens	NCBITaxon	NCBITaxon:9606	blood	UBERON	UBERON:0000178	Study design	Discovery stage\patient no.377	responder
Department of Clinical Pharmacology Xiangya Hospital Central South University	Homo sapiens	NCBITaxon	NCBITaxon:9606	blood	UBERON	UBERON:0000178	Study design	Discovery stage\patient no.378	non-responder
Department of Clinical Pharmacology Xiangya Hospital Central South University	Homo sapiens	NCBITaxon	NCBITaxon:9606	blood	UBERON	UBERON:0000178	Study design	Discovery stage\patient no.379	non-responder
Department of Clinical Pharmacology Xiangya Hospital Central South University	Homo sapiens	NCBITaxon	NCBITaxon:9606	blood	UBERON	UBERON:0000178	Study design	Discovery stage\patient no.380	NA
Department of Clinical Pharmacology Xiangya Hospital Central South University	Homo sapiens	NCBITaxon	NCBITaxon:9606	blood	UBERON	UBERON:0000178	Study design	Discovery stage\patient no.381	non-responder
Department of Clinical Pharmacology Xiangya Hospital Central South University	Homo sapiens	NCBITaxon	NCBITaxon:9606	blood	UBERON	UBERON:0000178	Study design	Discovery stage\patient no.382	NA
Department of Clinical Pharmacology Xiangya Hospital Central South University	Homo sapiens	NCBITaxon	NCBITaxon:9606	blood	UBERON	UBERON:0000178	Study design	Discovery stage\patient no.383	NA
Department of Clinical Pharmacology Xiangya Hospital Central South University	Homo sapiens	NCBITaxon	NCBITaxon:9606	blood	UBERON	UBERON:0000178	Study design	Discovery stage\patient no.384	non-responder
Department of Clinical Pharmacology Xiangya Hospital Central South University	Homo sapiens	NCBITaxon	NCBITaxon:9606	blood	UBERON	UBERON:0000178	Study design	Discovery stage\patient no.385	responder
Department of Clinical Pharmacology Xiangya Hospital Central South University	Homo sapiens	NCBITaxon	NCBITaxon:9606	blood	UBERON	UBERON:0000178	Study design	Discovery stage\patient no.386	NA
Department of Clinical Pharmacology Xiangya Hospital Central South University	Homo sapiens	NCBITaxon	NCBITaxon:9606	blood	UBERON	UBERON:0000178	Study design	Discovery stage\patient no.387	NA
Department of Clinical Pharmacology Xiangya Hospital Central South University	Homo sapiens	NCBITaxon	NCBITaxon:9606	blood	UBERON	UBERON:0000178	Study design	Discovery stage\patient no.388	responder
Department of Clinical Pharmacology Xiangya Hospital Central South University	Homo sapiens	NCBITaxon	NCBITaxon:9606	blood	UBERON	UBERON:0000178	Study design	Discovery stage\patient no.389	non-responder
Department of Clinical Pharmacology Xiangya Hospital Central South University	Homo sapiens	NCBITaxon	NCBITaxon:9606	blood	UBERON	UBERON:0000178	Study design	Discovery stage\patient no.390	non-responder
Department of Clinical Pharmacology Xiangya Hospital Central South University	Homo sapiens	NCBITaxon	NCBITaxon:9606	blood	UBERON	UBERON:0000178	Study design	Discovery stage\patient no.391	NA
Department of Clinical Pharmacology Xiangya Hospital Central South University	Homo sapiens	NCBITaxon	NCBITaxon:9606	blood	UBERON	UBERON:0000178	Study design	Discovery stage\patient no.392	responder
Department of Clinical Pharmacology Xiangya Hospital Central South University	Homo sapiens	NCBITaxon	NCBITaxon:9606	blood	UBERON	UBERON:0000178	Study design	Discovery stage\patient no.393	responder
Department of Clinical Pharmacology Xiangya Hospital Central South University	Homo sapiens	NCBITaxon	NCBITaxon:9606	blood	UBERON	UBERON:0000178	Study design	Discovery stage\patient no.394	non-responder
Department of Clinical Pharmacology Xiangya Hospital Central South University	Homo sapiens	NCBITaxon	NCBITaxon:9606	blood	UBERON	UBERON:0000178	Study design	Discovery stage\patient no.395	responder
Department of Clinical Pharmacology Xiangya Hospital Central South University	Homo sapiens	NCBITaxon	NCBITaxon:9606	blood	UBERON	UBERON:0000178	Study design	Discovery stage\patient no.396	responder
Department of Clinical Pharmacology Xiangya Hospital Central South University	Homo sapiens	NCBITaxon	NCBITaxon:9606	blood	UBERON	UBERON:0000178	Study design	Discovery stage\patient no.397	NA
Department of Clinical Pharmacology Xiangya Hospital Central South University	Homo sapiens	NCBITaxon	NCBITaxon:9606	blood	UBERON	UBERON:0000178	Study design	Discovery stage\patient no.398	non-responder
Department of Clinical Pharmacology Xiangya Hospital Central South University	Homo sapiens	NCBITaxon	NCBITaxon:9606	blood	UBERON	UBERON:0000178	Study design	Discovery stage\patient no.399	non-responder
Department of Clinical Pharmacology Xiangya Hospital Central South University	Homo sapiens	NCBITaxon	NCBITaxon:9606	blood	UBERON	UBERON:0000178	Study design	Discovery stage\patient no.400	responder
Department of Clinical Pharmacology Xiangya Hospital Central South University	Homo sapiens	NCBITaxon	NCBITaxon:9606	blood	UBERON	UBERON:0000178	Study design	Discovery stage\patient no.401	non-responder
Department of Clinical Pharmacology Xiangya Hospital Central South University	Homo sapiens	NCBITaxon	NCBITaxon:9606	blood	UBERON	UBERON:0000178	Study design	Discovery stage\patient no.402	NA
Department of Clinical Pharmacology Xiangya Hospital Central South University	Homo sapiens	NCBITaxon	NCBITaxon:9606	blood	UBERON	UBERON:0000178	Study design	Discovery stage\patient no.403	NA
Department of Clinical Pharmacology Xiangya Hospital Central South University	Homo sapiens	NCBITaxon	NCBITaxon:9606	blood	UBERON	UBERON:0000178	Study design	Discovery stage\patient no.404	NA
Department of Clinical Pharmacology Xiangya Hospital Central South University	Homo sapiens	NCBITaxon	NCBITaxon:9606	blood	UBERON	UBERON:0000178	Study design	Discovery stage\patient no.405	non-responder
Department of Clinical Pharmacology Xiangya Hospital Central South University	Homo sapiens	NCBITaxon	NCBITaxon:9606	blood	UBERON	UBERON:0000178	Study design	Discovery stage\patient no.406	NA
Department of Clinical Pharmacology Xiangya Hospital Central South University	Homo sapiens	NCBITaxon	NCBITaxon:9606	blood	UBERON	UBERON:0000178	Study design	Discovery stage\patient no.407	non-responder
Department of Clinical Pharmacology Xiangya Hospital Central South University	Homo sapiens	NCBITaxon	NCBITaxon:9606	blood	UBERON	UBERON:0000178	Study design	Discovery stage\patient no.408	NA
Department of Clinical Pharmacology Xiangya Hospital Central South University	Homo sapiens	NCBITaxon	NCBITaxon:9606	blood	UBERON	UBERON:0000178	Study design	Discovery stage\patient no.409	non-responder
Department of Clinical Pharmacology Xiangya Hospital Central South University	Homo sapiens	NCBITaxon	NCBITaxon:9606	blood	UBERON	UBERON:0000178	Study design	Discovery stage\patient no.410	non-responder
Department of Clinical Pharmacology Xiangya Hospital Central South University	Homo sapiens	NCBITaxon	NCBITaxon:9606	blood	UBERON	UBERON:0000178	Study design	Discovery stage\patient no.411	NA
Department of Clinical Pharmacology Xiangya Hospital Central South University	Homo sapiens	NCBITaxon	NCBITaxon:9606	blood	UBERON	UBERON:0000178	Study design	Discovery stage\patient no.412	non-responder
Department of Clinical Pharmacology Xiangya Hospital Central South University	Homo sapiens	NCBITaxon	NCBITaxon:9606	blood	UBERON	UBERON:0000178	Study design	Discovery stage\patient no.413	NA
Department of Clinical Pharmacology Xiangya Hospital Central South University	Homo sapiens	NCBITaxon	NCBITaxon:9606	blood	UBERON	UBERON:0000178	Study design	Discovery stage\patient no.414	responder
Department of Clinical Pharmacology Xiangya Hospital Central South University	Homo sapiens	NCBITaxon	NCBITaxon:9606	blood	UBERON	UBERON:0000178	Study design	Discovery stage\patient no.415	non-responder
Department of Clinical Pharmacology Xiangya Hospital Central South University	Homo sapiens	NCBITaxon	NCBITaxon:9606	blood	UBERON	UBERON:0000178	Study design	Discovery stage\patient no.416	responder
Department of Clinical Pharmacology Xiangya Hospital Central South University	Homo sapiens	NCBITaxon	NCBITaxon:9606	blood	UBERON	UBERON:0000178	Study design	Discovery stage\patient no.417	NA
Department of Clinical Pharmacology Xiangya Hospital Central South University	Homo sapiens	NCBITaxon	NCBITaxon:9606	blood	UBERON	UBERON:0000178	Study design	Discovery stage\patient no.418	responder
Department of Clinical Pharmacology Xiangya Hospital Central South University	Homo sapiens	NCBITaxon	NCBITaxon:9606	blood	UBERON	UBERON:0000178	Study design	Discovery stage\patient no.419	non-responder
Department of Clinical Pharmacology Xiangya Hospital Central South University	Homo sapiens	NCBITaxon	NCBITaxon:9606	blood	UBERON	UBERON:0000178	Study design	Discovery stage\patient no.420	responder
Department of Clinical Pharmacology Xiangya Hospital Central South University	Homo sapiens	NCBITaxon	NCBITaxon:9606	blood	UBERON	UBERON:0000178	Study design	Discovery stage\patient no.421	non-responder
Department of Clinical Pharmacology Xiangya Hospital Central South University	Homo sapiens	NCBITaxon	NCBITaxon:9606	blood	UBERON	UBERON:0000178	Study design	Discovery stage\patient no.422	responder
Department of Clinical Pharmacology Xiangya Hospital Central South University	Homo sapiens	NCBITaxon	NCBITaxon:9606	blood	UBERON	UBERON:0000178	Study design	Discovery stage\patient no.423	responder
Department of Clinical Pharmacology Xiangya Hospital Central South University	Homo sapiens	NCBITaxon	NCBITaxon:9606	blood	UBERON	UBERON:0000178	Study design	Discovery stage\patient no.424	NA
Department of Clinical Pharmacology Xiangya Hospital Central South University	Homo sapiens	NCBITaxon	NCBITaxon:9606	blood	UBERON	UBERON:0000178	Study design	Discovery stage\patient no.425	NA
Department of Clinical Pharmacology Xiangya Hospital Central South University	Homo sapiens	NCBITaxon	NCBITaxon:9606	blood	UBERON	UBERON:0000178	Study design	Discovery stage\patient no.426	NA
Department of Clinical Pharmacology Xiangya Hospital Central South University	Homo sapiens	NCBITaxon	NCBITaxon:9606	blood	UBERON	UBERON:0000178	Study design	Discovery stage\patient no.427	responder
Department of Clinical Pharmacology Xiangya Hospital Central South University	Homo sapiens	NCBITaxon	NCBITaxon:9606	blood	UBERON	UBERON:0000178	Study design	Discovery stage\patient no.428	non-responder
Department of Clinical Pharmacology Xiangya Hospital Central South University	Homo sapiens	NCBITaxon	NCBITaxon:9606	blood	UBERON	UBERON:0000178	Study design	Discovery stage\patient no.429	responder
Department of Clinical Pharmacology Xiangya Hospital Central South University	Homo sapiens	NCBITaxon	NCBITaxon:9606	blood	UBERON	UBERON:0000178	Study design	Discovery stage\patient no.430	non-responder
Department of Clinical Pharmacology Xiangya Hospital Central South University	Homo sapiens	NCBITaxon	NCBITaxon:9606	blood	UBERON	UBERON:0000178	Study design	Discovery stage\patient no.431	non-responder
Department of Clinical Pharmacology Xiangya Hospital Central South University	Homo sapiens	NCBITaxon	NCBITaxon:9606	blood	UBERON	UBERON:0000178	Study design	Discovery stage\patient no.432	NA
Department of Clinical Pharmacology Xiangya Hospital Central South University	Homo sapiens	NCBITaxon	NCBITaxon:9606	blood	UBERON	UBERON:0000178	Study design	Discovery stage\patient no.433	responder
Department of Clinical Pharmacology Xiangya Hospital Central South University	Homo sapiens	NCBITaxon	NCBITaxon:9606	blood	UBERON	UBERON:0000178	Study design	Discovery stage\patient no.434	responder
Department of Clinical Pharmacology Xiangya Hospital Central South University	Homo sapiens	NCBITaxon	NCBITaxon:9606	blood	UBERON	UBERON:0000178	Study design	Discovery stage\patient no.435	responder
Department of Clinical Pharmacology Xiangya Hospital Central South University	Homo sapiens	NCBITaxon	NCBITaxon:9606	blood	UBERON	UBERON:0000178	Study design	Discovery stage\patient no.436	responder
Department of Clinical Pharmacology Xiangya Hospital Central South University	Homo sapiens	NCBITaxon	NCBITaxon:9606	blood	UBERON	UBERON:0000178	Study design	Discovery stage\patient no.437	NA
Department of Clinical Pharmacology Xiangya Hospital Central South University	Homo sapiens	NCBITaxon	NCBITaxon:9606	blood	UBERON	UBERON:0000178	Study design	Discovery stage\patient no.438	NA
Department of Clinical Pharmacology Xiangya Hospital Central South University	Homo sapiens	NCBITaxon	NCBITaxon:9606	blood	UBERON	UBERON:0000178	Study design	Discovery stage\patient no.439	NA
Department of Clinical Pharmacology Xiangya Hospital Central South University	Homo sapiens	NCBITaxon	NCBITaxon:9606	blood	UBERON	UBERON:0000178	Study design	Discovery stage\patient no.440	NA
Department of Clinical Pharmacology Xiangya Hospital Central South University	Homo sapiens	NCBITaxon	NCBITaxon:9606	blood	UBERON	UBERON:0000178	Study design	Discovery stage\patient no.441	responder
Department of Clinical Pharmacology Xiangya Hospital Central South University	Homo sapiens	NCBITaxon	NCBITaxon:9606	blood	UBERON	UBERON:0000178	Study design	Discovery stage\patient no.442	responder
Department of Clinical Pharmacology Xiangya Hospital Central South University	Homo sapiens	NCBITaxon	NCBITaxon:9606	blood	UBERON	UBERON:0000178	Study design	Discovery stage\patient no.443	NA
Department of Clinical Pharmacology Xiangya Hospital Central South University	Homo sapiens	NCBITaxon	NCBITaxon:9606	blood	UBERON	UBERON:0000178	Study design	Discovery stage\patient no.444	NA
Department of Clinical Pharmacology Xiangya Hospital Central South University	Homo sapiens	NCBITaxon	NCBITaxon:9606	blood	UBERON	UBERON:0000178	Study design	Discovery stage\patient no.445	responder
Department of Clinical Pharmacology Xiangya Hospital Central South University	Homo sapiens	NCBITaxon	NCBITaxon:9606	blood	UBERON	UBERON:0000178	Study design	Discovery stage\patient no.446	non-responder
Department of Clinical Pharmacology Xiangya Hospital Central South University	Homo sapiens	NCBITaxon	NCBITaxon:9606	blood	UBERON	UBERON:0000178	Study design	Discovery stage\patient no.447	NA
Department of Clinical Pharmacology Xiangya Hospital Central South University	Homo sapiens	NCBITaxon	NCBITaxon:9606	blood	UBERON	UBERON:0000178	Study design	Discovery stage\patient no.448	NA
Department of Clinical Pharmacology Xiangya Hospital Central South University	Homo sapiens	NCBITaxon	NCBITaxon:9606	blood	UBERON	UBERON:0000178	Study design	Discovery stage\patient no.449	non-responder
Department of Clinical Pharmacology Xiangya Hospital Central South University	Homo sapiens	NCBITaxon	NCBITaxon:9606	blood	UBERON	UBERON:0000178	Study design	Discovery stage\patient no.450	non-responder
Department of Clinical Pharmacology Xiangya Hospital Central South University	Homo sapiens	NCBITaxon	NCBITaxon:9606	blood	UBERON	UBERON:0000178	Study design	Discovery stage\patient no.451	non-responder
Department of Clinical Pharmacology Xiangya Hospital Central South University	Homo sapiens	NCBITaxon	NCBITaxon:9606	blood	UBERON	UBERON:0000178	Study design	Discovery stage\patient no.452	responder
Department of Clinical Pharmacology Xiangya Hospital Central South University	Homo sapiens	NCBITaxon	NCBITaxon:9606	blood	UBERON	UBERON:0000178	Study design	Discovery stage\patient no.453	responder
Department of Clinical Pharmacology Xiangya Hospital Central South University	Homo sapiens	NCBITaxon	NCBITaxon:9606	blood	UBERON	UBERON:0000178	Study design	Discovery stage\patient no.454	non-responder
Department of Clinical Pharmacology Xiangya Hospital Central South University	Homo sapiens	NCBITaxon	NCBITaxon:9606	blood	UBERON	UBERON:0000178	Study design	Discovery stage\patient no.455	non-responder
Department of Clinical Pharmacology Xiangya Hospital Central South University	Homo sapiens	NCBITaxon	NCBITaxon:9606	blood	UBERON	UBERON:0000178	Study design	Discovery stage\patient no.456	non-responder
Department of Clinical Pharmacology Xiangya Hospital Central South University	Homo sapiens	NCBITaxon	NCBITaxon:9606	blood	UBERON	UBERON:0000178	Study design	Discovery stage\patient no.457	responder
Department of Clinical Pharmacology Xiangya Hospital Central South University	Homo sapiens	NCBITaxon	NCBITaxon:9606	blood	UBERON	UBERON:0000178	Study design	Discovery stage\patient no.458	non-responder
Department of Clinical Pharmacology Xiangya Hospital Central South University	Homo sapiens	NCBITaxon	NCBITaxon:9606	blood	UBERON	UBERON:0000178	Study design	Discovery stage\patient no.459	NA
Department of Clinical Pharmacology Xiangya Hospital Central South University	Homo sapiens	NCBITaxon	NCBITaxon:9606	blood	UBERON	UBERON:0000178	Study design	Discovery stage\patient no.460	responder
Department of Clinical Pharmacology Xiangya Hospital Central South University	Homo sapiens	NCBITaxon	NCBITaxon:9606	blood	UBERON	UBERON:0000178	Study design	Discovery stage\patient no.461	non-responder
Department of Clinical Pharmacology Xiangya Hospital Central South University	Homo sapiens	NCBITaxon	NCBITaxon:9606	blood	UBERON	UBERON:0000178	Study design	Discovery stage\patient no.462	NA
Department of Clinical Pharmacology Xiangya Hospital Central South University	Homo sapiens	NCBITaxon	NCBITaxon:9606	blood	UBERON	UBERON:0000178	Study design	Discovery stage\patient no.463	NA
Department of Clinical Pharmacology Xiangya Hospital Central South University	Homo sapiens	NCBITaxon	NCBITaxon:9606	blood	UBERON	UBERON:0000178	Study design	Discovery stage\patient no.464	NA
Department of Clinical Pharmacology Xiangya Hospital Central South University	Homo sapiens	NCBITaxon	NCBITaxon:9606	blood	UBERON	UBERON:0000178	Study design	Discovery stage\patient no.465	NA
Department of Clinical Pharmacology Xiangya Hospital Central South University	Homo sapiens	NCBITaxon	NCBITaxon:9606	blood	UBERON	UBERON:0000178	Study design	Discovery stage\patient no.466	responder
Department of Clinical Pharmacology Xiangya Hospital Central South University	Homo sapiens	NCBITaxon	NCBITaxon:9606	blood	UBERON	UBERON:0000178	Study design	Discovery stage\patient no.467	non-responder
Department of Clinical Pharmacology Xiangya Hospital Central South University	Homo sapiens	NCBITaxon	NCBITaxon:9606	blood	UBERON	UBERON:0000178	Study design	Discovery stage\patient no.468	non-responder
Department of Clinical Pharmacology Xiangya Hospital Central South University	Homo sapiens	NCBITaxon	NCBITaxon:9606	blood	UBERON	UBERON:0000178	Study design	Discovery stage\patient no.469	NA
Department of Clinical Pharmacology Xiangya Hospital Central South University	Homo sapiens	NCBITaxon	NCBITaxon:9606	blood	UBERON	UBERON:0000178	Study design	Discovery stage\patient no.470	non-responder
Department of Clinical Pharmacology Xiangya Hospital Central South University	Homo sapiens	NCBITaxon	NCBITaxon:9606	blood	UBERON	UBERON:0000178	Study design	Discovery stage\patient no.471	non-responder
Department of Clinical Pharmacology Xiangya Hospital Central South University	Homo sapiens	NCBITaxon	NCBITaxon:9606	blood	UBERON	UBERON:0000178	Study design	Discovery stage\patient no.472	non-responder
Department of Clinical Pharmacology Xiangya Hospital Central South University	Homo sapiens	NCBITaxon	NCBITaxon:9606	blood	UBERON	UBERON:0000178	Study design	Discovery stage\patient no.473	non-responder
Department of Clinical Pharmacology Xiangya Hospital Central South University	Homo sapiens	NCBITaxon	NCBITaxon:9606	blood	UBERON	UBERON:0000178	Study design	Discovery stage\patient no.474	non-responder
Department of Clinical Pharmacology Xiangya Hospital Central South University	Homo sapiens	NCBITaxon	NCBITaxon:9606	blood	UBERON	UBERON:0000178	Study design	Discovery stage\patient no.475	NA
Department of Clinical Pharmacology Xiangya Hospital Central South University	Homo sapiens	NCBITaxon	NCBITaxon:9606	blood	UBERON	UBERON:0000178	Study design	Discovery stage\patient no.476	non-responder
Department of Clinical Pharmacology Xiangya Hospital Central South University	Homo sapiens	NCBITaxon	NCBITaxon:9606	blood	UBERON	UBERON:0000178	Study design	Discovery stage\patient no.477	NA
Department of Clinical Pharmacology Xiangya Hospital Central South University	Homo sapiens	NCBITaxon	NCBITaxon:9606	blood	UBERON	UBERON:0000178	Study design	Discovery stage\patient no.478	responder
Department of Clinical Pharmacology Xiangya Hospital Central South University	Homo sapiens	NCBITaxon	NCBITaxon:9606	blood	UBERON	UBERON:0000178	Study design	Discovery stage\patient no.479	NA
Department of Clinical Pharmacology Xiangya Hospital Central South University	Homo sapiens	NCBITaxon	NCBITaxon:9606	blood	UBERON	UBERON:0000178	Study design	Discovery stage\patient no.480	responder
Department of Clinical Pharmacology Xiangya Hospital Central South University	Homo sapiens	NCBITaxon	NCBITaxon:9606	blood	UBERON	UBERON:0000178	Study design	Discovery stage\patient no.481	responder
Department of Clinical Pharmacology Xiangya Hospital Central South University	Homo sapiens	NCBITaxon	NCBITaxon:9606	blood	UBERON	UBERON:0000178	Study design	Discovery stage\patient no.482	non-responder
Department of Clinical Pharmacology Xiangya Hospital Central South University	Homo sapiens	NCBITaxon	NCBITaxon:9606	blood	UBERON	UBERON:0000178	Study design	Discovery stage\patient no.483	NA
Department of Clinical Pharmacology Xiangya Hospital Central South University	Homo sapiens	NCBITaxon	NCBITaxon:9606	blood	UBERON	UBERON:0000178	Study design	Discovery stage\patient no.484	non-responder
Department of Clinical Pharmacology Xiangya Hospital Central South University	Homo sapiens	NCBITaxon	NCBITaxon:9606	blood	UBERON	UBERON:0000178	Study design	Discovery stage\patient no.485	NA
Department of Clinical Pharmacology Xiangya Hospital Central South University	Homo sapiens	NCBITaxon	NCBITaxon:9606	blood	UBERON	UBERON:0000178	Study design	Discovery stage\patient no.486	NA
Department of Clinical Pharmacology Xiangya Hospital Central South University	Homo sapiens	NCBITaxon	NCBITaxon:9606	blood	UBERON	UBERON:0000178	Study design	Discovery stage\patient no.487	responder
Department of Clinical Pharmacology Xiangya Hospital Central South University	Homo sapiens	NCBITaxon	NCBITaxon:9606	blood	UBERON	UBERON:0000178	Study design	Discovery stage\patient no.488	responder
Department of Clinical Pharmacology Xiangya Hospital Central South University	Homo sapiens	NCBITaxon	NCBITaxon:9606	blood	UBERON	UBERON:0000178	Study design	Discovery stage\patient no.489	responder
Department of Clinical Pharmacology Xiangya Hospital Central South University	Homo sapiens	NCBITaxon	NCBITaxon:9606	blood	UBERON	UBERON:0000178	Study design	Discovery stage\patient no.490	NA
Department of Clinical Pharmacology Xiangya Hospital Central South University	Homo sapiens	NCBITaxon	NCBITaxon:9606	blood	UBERON	UBERON:0000178	Study design	Validation stage\patient no.1	non-responder
Department of Clinical Pharmacology Xiangya Hospital Central South University	Homo sapiens	NCBITaxon	NCBITaxon:9606	blood	UBERON	UBERON:0000178	Study design	Validation stage\patient no.2	non-responder
Department of Clinical Pharmacology Xiangya Hospital Central South University	Homo sapiens	NCBITaxon	NCBITaxon:9606	blood	UBERON	UBERON:0000178	Study design	Validation stage\patient no.3	non-responder
Department of Clinical Pharmacology Xiangya Hospital Central South University	Homo sapiens	NCBITaxon	NCBITaxon:9606	blood	UBERON	UBERON:0000178	Study design	Validation stage\patient no.4	non-responder
Department of Clinical Pharmacology Xiangya Hospital Central South University	Homo sapiens	NCBITaxon	NCBITaxon:9606	blood	UBERON	UBERON:0000178	Study design	Validation stage\patient no.5	non-responder
Department of Clinical Pharmacology Xiangya Hospital Central South University	Homo sapiens	NCBITaxon	NCBITaxon:9606	blood	UBERON	UBERON:0000178	Study design	Validation stage\patient no.6	non-responder
Department of Clinical Pharmacology Xiangya Hospital Central South University	Homo sapiens	NCBITaxon	NCBITaxon:9606	blood	UBERON	UBERON:0000178	Study design	Validation stage\patient no.7	responder
Department of Clinical Pharmacology Xiangya Hospital Central South University	Homo sapiens	NCBITaxon	NCBITaxon:9606	blood	UBERON	UBERON:0000178	Study design	Validation stage\patient no.8	non-responder
Department of Clinical Pharmacology Xiangya Hospital Central South University	Homo sapiens	NCBITaxon	NCBITaxon:9606	blood	UBERON	UBERON:0000178	Study design	Validation stage\patient no.9	non-responder
Department of Clinical Pharmacology Xiangya Hospital Central South University	Homo sapiens	NCBITaxon	NCBITaxon:9606	blood	UBERON	UBERON:0000178	Study design	Validation stage\patient no.10	responder
Department of Clinical Pharmacology Xiangya Hospital Central South University	Homo sapiens	NCBITaxon	NCBITaxon:9606	blood	UBERON	UBERON:0000178	Study design	Validation stage\patient no.11	non-responder
Department of Clinical Pharmacology Xiangya Hospital Central South University	Homo sapiens	NCBITaxon	NCBITaxon:9606	blood	UBERON	UBERON:0000178	Study design	Validation stage\patient no.12	responder
Department of Clinical Pharmacology Xiangya Hospital Central South University	Homo sapiens	NCBITaxon	NCBITaxon:9606	blood	UBERON	UBERON:0000178	Study design	Validation stage\patient no.13	non-responder
Department of Clinical Pharmacology Xiangya Hospital Central South University	Homo sapiens	NCBITaxon	NCBITaxon:9606	blood	UBERON	UBERON:0000178	Study design	Validation stage\patient no.14	non-responder
Department of Clinical Pharmacology Xiangya Hospital Central South University	Homo sapiens	NCBITaxon	NCBITaxon:9606	blood	UBERON	UBERON:0000178	Study design	Validation stage\patient no.15	non-responder
Department of Clinical Pharmacology Xiangya Hospital Central South University	Homo sapiens	NCBITaxon	NCBITaxon:9606	blood	UBERON	UBERON:0000178	Study design	Validation stage\patient no.16	non-responder
Department of Clinical Pharmacology Xiangya Hospital Central South University	Homo sapiens	NCBITaxon	NCBITaxon:9606	blood	UBERON	UBERON:0000178	Study design	Validation stage\patient no.17	responder
Department of Clinical Pharmacology Xiangya Hospital Central South University	Homo sapiens	NCBITaxon	NCBITaxon:9606	blood	UBERON	UBERON:0000178	Study design	Validation stage\patient no.18	responder
Department of Clinical Pharmacology Xiangya Hospital Central South University	Homo sapiens	NCBITaxon	NCBITaxon:9606	blood	UBERON	UBERON:0000178	Study design	Validation stage\patient no.19	non-responder
Department of Clinical Pharmacology Xiangya Hospital Central South University	Homo sapiens	NCBITaxon	NCBITaxon:9606	blood	UBERON	UBERON:0000178	Study design	Validation stage\patient no.20	non-responder
Department of Clinical Pharmacology Xiangya Hospital Central South University	Homo sapiens	NCBITaxon	NCBITaxon:9606	blood	UBERON	UBERON:0000178	Study design	Validation stage\patient no.21	non-responder
Department of Clinical Pharmacology Xiangya Hospital Central South University	Homo sapiens	NCBITaxon	NCBITaxon:9606	blood	UBERON	UBERON:0000178	Study design	Validation stage\patient no.22	non-responder
Department of Clinical Pharmacology Xiangya Hospital Central South University	Homo sapiens	NCBITaxon	NCBITaxon:9606	blood	UBERON	UBERON:0000178	Study design	Validation stage\patient no.23	non-responder
Department of Clinical Pharmacology Xiangya Hospital Central South University	Homo sapiens	NCBITaxon	NCBITaxon:9606	blood	UBERON	UBERON:0000178	Study design	Validation stage\patient no.24	responder
Department of Clinical Pharmacology Xiangya Hospital Central South University	Homo sapiens	NCBITaxon	NCBITaxon:9606	blood	UBERON	UBERON:0000178	Study design	Validation stage\patient no.25	non-responder
Department of Clinical Pharmacology Xiangya Hospital Central South University	Homo sapiens	NCBITaxon	NCBITaxon:9606	blood	UBERON	UBERON:0000178	Study design	Validation stage\patient no.26	responder
Department of Clinical Pharmacology Xiangya Hospital Central South University	Homo sapiens	NCBITaxon	NCBITaxon:9606	blood	UBERON	UBERON:0000178	Study design	Validation stage\patient no.27	non-responder
Department of Clinical Pharmacology Xiangya Hospital Central South University	Homo sapiens	NCBITaxon	NCBITaxon:9606	blood	UBERON	UBERON:0000178	Study design	Validation stage\patient no.28	non-responder
Department of Clinical Pharmacology Xiangya Hospital Central South University	Homo sapiens	NCBITaxon	NCBITaxon:9606	blood	UBERON	UBERON:0000178	Study design	Validation stage\patient no.29	non-responder
Department of Clinical Pharmacology Xiangya Hospital Central South University	Homo sapiens	NCBITaxon	NCBITaxon:9606	blood	UBERON	UBERON:0000178	Study design	Validation stage\patient no.30	responder
Department of Clinical Pharmacology Xiangya Hospital Central South University	Homo sapiens	NCBITaxon	NCBITaxon:9606	blood	UBERON	UBERON:0000178	Study design	Validation stage\patient no.31	non-responder
Department of Clinical Pharmacology Xiangya Hospital Central South University	Homo sapiens	NCBITaxon	NCBITaxon:9606	blood	UBERON	UBERON:0000178	Study design	Validation stage\patient no.32	responder
Department of Clinical Pharmacology Xiangya Hospital Central South University	Homo sapiens	NCBITaxon	NCBITaxon:9606	blood	UBERON	UBERON:0000178	Study design	Validation stage\patient no.33	non-responder
Department of Clinical Pharmacology Xiangya Hospital Central South University	Homo sapiens	NCBITaxon	NCBITaxon:9606	blood	UBERON	UBERON:0000178	Study design	Validation stage\patient no.34	non-responder
Department of Clinical Pharmacology Xiangya Hospital Central South University	Homo sapiens	NCBITaxon	NCBITaxon:9606	blood	UBERON	UBERON:0000178	Study design	Validation stage\patient no.35	non-responder
Department of Clinical Pharmacology Xiangya Hospital Central South University	Homo sapiens	NCBITaxon	NCBITaxon:9606	blood	UBERON	UBERON:0000178	Study design	Validation stage\patient no.36	non-responder
Department of Clinical Pharmacology Xiangya Hospital Central South University	Homo sapiens	NCBITaxon	NCBITaxon:9606	blood	UBERON	UBERON:0000178	Study design	Validation stage\patient no.37	non-responder
Department of Clinical Pharmacology Xiangya Hospital Central South University	Homo sapiens	NCBITaxon	NCBITaxon:9606	blood	UBERON	UBERON:0000178	Study design	Validation stage\patient no.38	non-responder
Department of Clinical Pharmacology Xiangya Hospital Central South University	Homo sapiens	NCBITaxon	NCBITaxon:9606	blood	UBERON	UBERON:0000178	Study design	Validation stage\patient no.39	non-responder
Department of Clinical Pharmacology Xiangya Hospital Central South University	Homo sapiens	NCBITaxon	NCBITaxon:9606	blood	UBERON	UBERON:0000178	Study design	Validation stage\patient no.40	responder
Department of Clinical Pharmacology Xiangya Hospital Central South University	Homo sapiens	NCBITaxon	NCBITaxon:9606	blood	UBERON	UBERON:0000178	Study design	Validation stage\patient no.41	non-responder
Department of Clinical Pharmacology Xiangya Hospital Central South University	Homo sapiens	NCBITaxon	NCBITaxon:9606	blood	UBERON	UBERON:0000178	Study design	Validation stage\patient no.42	responder
Department of Clinical Pharmacology Xiangya Hospital Central South University	Homo sapiens	NCBITaxon	NCBITaxon:9606	blood	UBERON	UBERON:0000178	Study design	Validation stage\patient no.43	non-responder
Department of Clinical Pharmacology Xiangya Hospital Central South University	Homo sapiens	NCBITaxon	NCBITaxon:9606	blood	UBERON	UBERON:0000178	Study design	Validation stage\patient no.44	non-responder
Department of Clinical Pharmacology Xiangya Hospital Central South University	Homo sapiens	NCBITaxon	NCBITaxon:9606	blood	UBERON	UBERON:0000178	Study design	Validation stage\patient no.45	responder
Department of Clinical Pharmacology Xiangya Hospital Central South University	Homo sapiens	NCBITaxon	NCBITaxon:9606	blood	UBERON	UBERON:0000178	Study design	Validation stage\patient no.46	non-responder
Department of Clinical Pharmacology Xiangya Hospital Central South University	Homo sapiens	NCBITaxon	NCBITaxon:9606	blood	UBERON	UBERON:0000178	Study design	Validation stage\patient no.47	non-responder
Department of Clinical Pharmacology Xiangya Hospital Central South University	Homo sapiens	NCBITaxon	NCBITaxon:9606	blood	UBERON	UBERON:0000178	Study design	Validation stage\patient no.48	non-responder
Department of Clinical Pharmacology Xiangya Hospital Central South University	Homo sapiens	NCBITaxon	NCBITaxon:9606	blood	UBERON	UBERON:0000178	Study design	Validation stage\patient no.49	responder
Department of Clinical Pharmacology Xiangya Hospital Central South University	Homo sapiens	NCBITaxon	NCBITaxon:9606	blood	UBERON	UBERON:0000178	Study design	Validation stage\patient no.50	responder
Department of Clinical Pharmacology Xiangya Hospital Central South University	Homo sapiens	NCBITaxon	NCBITaxon:9606	blood	UBERON	UBERON:0000178	Study design	Validation stage\patient no.51	non-responder
Department of Clinical Pharmacology Xiangya Hospital Central South University	Homo sapiens	NCBITaxon	NCBITaxon:9606	blood	UBERON	UBERON:0000178	Study design	Validation stage\patient no.52	non-responder
Department of Clinical Pharmacology Xiangya Hospital Central South University	Homo sapiens	NCBITaxon	NCBITaxon:9606	blood	UBERON	UBERON:0000178	Study design	Validation stage\patient no.53	non-responder
Department of Clinical Pharmacology Xiangya Hospital Central South University	Homo sapiens	NCBITaxon	NCBITaxon:9606	blood	UBERON	UBERON:0000178	Study design	Validation stage\patient no.54	non-responder
Department of Clinical Pharmacology Xiangya Hospital Central South University	Homo sapiens	NCBITaxon	NCBITaxon:9606	blood	UBERON	UBERON:0000178	Study design	Validation stage\patient no.55	responder
Department of Clinical Pharmacology Xiangya Hospital Central South University	Homo sapiens	NCBITaxon	NCBITaxon:9606	blood	UBERON	UBERON:0000178	Study design	Validation stage\patient no.56	responder
Department of Clinical Pharmacology Xiangya Hospital Central South University	Homo sapiens	NCBITaxon	NCBITaxon:9606	blood	UBERON	UBERON:0000178	Study design	Validation stage\patient no.57	non-responder
Department of Clinical Pharmacology Xiangya Hospital Central South University	Homo sapiens	NCBITaxon	NCBITaxon:9606	blood	UBERON	UBERON:0000178	Study design	Validation stage\patient no.58	non-responder
Department of Clinical Pharmacology Xiangya Hospital Central South University	Homo sapiens	NCBITaxon	NCBITaxon:9606	blood	UBERON	UBERON:0000178	Study design	Validation stage\patient no.59	non-responder
Department of Clinical Pharmacology Xiangya Hospital Central South University	Homo sapiens	NCBITaxon	NCBITaxon:9606	blood	UBERON	UBERON:0000178	Study design	Validation stage\patient no.60	responder
Department of Clinical Pharmacology Xiangya Hospital Central South University	Homo sapiens	NCBITaxon	NCBITaxon:9606	blood	UBERON	UBERON:0000178	Study design	Validation stage\patient no.61	responder
Department of Clinical Pharmacology Xiangya Hospital Central South University	Homo sapiens	NCBITaxon	NCBITaxon:9606	blood	UBERON	UBERON:0000178	Study design	Validation stage\patient no.62	responder
Department of Clinical Pharmacology Xiangya Hospital Central South University	Homo sapiens	NCBITaxon	NCBITaxon:9606	blood	UBERON	UBERON:0000178	Study design	Validation stage\patient no.63	non-responder
Department of Clinical Pharmacology Xiangya Hospital Central South University	Homo sapiens	NCBITaxon	NCBITaxon:9606	blood	UBERON	UBERON:0000178	Study design	Validation stage\patient no.64	non-responder
Department of Clinical Pharmacology Xiangya Hospital Central South University	Homo sapiens	NCBITaxon	NCBITaxon:9606	blood	UBERON	UBERON:0000178	Study design	Validation stage\patient no.65	non-responder
Department of Clinical Pharmacology Xiangya Hospital Central South University	Homo sapiens	NCBITaxon	NCBITaxon:9606	blood	UBERON	UBERON:0000178	Study design	Validation stage\patient no.66	responder
Department of Clinical Pharmacology Xiangya Hospital Central South University	Homo sapiens	NCBITaxon	NCBITaxon:9606	blood	UBERON	UBERON:0000178	Study design	Validation stage\patient no.67	non-responder
Department of Clinical Pharmacology Xiangya Hospital Central South University	Homo sapiens	NCBITaxon	NCBITaxon:9606	blood	UBERON	UBERON:0000178	Study design	Validation stage\patient no.68	non-responder
Department of Clinical Pharmacology Xiangya Hospital Central South University	Homo sapiens	NCBITaxon	NCBITaxon:9606	blood	UBERON	UBERON:0000178	Study design	Validation stage\patient no.69	non-responder
Department of Clinical Pharmacology Xiangya Hospital Central South University	Homo sapiens	NCBITaxon	NCBITaxon:9606	blood	UBERON	UBERON:0000178	Study design	Validation stage\patient no.70	non-responder
Department of Clinical Pharmacology Xiangya Hospital Central South University	Homo sapiens	NCBITaxon	NCBITaxon:9606	blood	UBERON	UBERON:0000178	Study design	Validation stage\patient no.71	non-responder
Department of Clinical Pharmacology Xiangya Hospital Central South University	Homo sapiens	NCBITaxon	NCBITaxon:9606	blood	UBERON	UBERON:0000178	Study design	Validation stage\patient no.72	non-responder
Department of Clinical Pharmacology Xiangya Hospital Central South University	Homo sapiens	NCBITaxon	NCBITaxon:9606	blood	UBERON	UBERON:0000178	Study design	Validation stage\patient no.73	responder
Department of Clinical Pharmacology Xiangya Hospital Central South University	Homo sapiens	NCBITaxon	NCBITaxon:9606	blood	UBERON	UBERON:0000178	Study design	Validation stage\patient no.74	responder
Department of Clinical Pharmacology Xiangya Hospital Central South University	Homo sapiens	NCBITaxon	NCBITaxon:9606	blood	UBERON	UBERON:0000178	Study design	Validation stage\patient no.75	non-responder
Department of Clinical Pharmacology Xiangya Hospital Central South University	Homo sapiens	NCBITaxon	NCBITaxon:9606	blood	UBERON	UBERON:0000178	Study design	Validation stage\patient no.76	responder
Department of Clinical Pharmacology Xiangya Hospital Central South University	Homo sapiens	NCBITaxon	NCBITaxon:9606	blood	UBERON	UBERON:0000178	Study design	Validation stage\patient no.77	non-responder
Department of Clinical Pharmacology Xiangya Hospital Central South University	Homo sapiens	NCBITaxon	NCBITaxon:9606	blood	UBERON	UBERON:0000178	Study design	Validation stage\patient no.78	non-responder
Department of Clinical Pharmacology Xiangya Hospital Central South University	Homo sapiens	NCBITaxon	NCBITaxon:9606	blood	UBERON	UBERON:0000178	Study design	Validation stage\patient no.79	non-responder
Department of Clinical Pharmacology Xiangya Hospital Central South University	Homo sapiens	NCBITaxon	NCBITaxon:9606	blood	UBERON	UBERON:0000178	Study design	Validation stage\patient no.80	responder
Department of Clinical Pharmacology Xiangya Hospital Central South University	Homo sapiens	NCBITaxon	NCBITaxon:9606	blood	UBERON	UBERON:0000178	Study design	Validation stage\patient no.81	non-responder
Department of Clinical Pharmacology Xiangya Hospital Central South University	Homo sapiens	NCBITaxon	NCBITaxon:9606	blood	UBERON	UBERON:0000178	Study design	Validation stage\patient no.82	non-responder
Department of Clinical Pharmacology Xiangya Hospital Central South University	Homo sapiens	NCBITaxon	NCBITaxon:9606	blood	UBERON	UBERON:0000178	Study design	Validation stage\patient no.83	non-responder
Department of Clinical Pharmacology Xiangya Hospital Central South University	Homo sapiens	NCBITaxon	NCBITaxon:9606	blood	UBERON	UBERON:0000178	Study design	Validation stage\patient no.84	non-responder
Department of Clinical Pharmacology Xiangya Hospital Central South University	Homo sapiens	NCBITaxon	NCBITaxon:9606	blood	UBERON	UBERON:0000178	Study design	Validation stage\patient no.85	non-responder
Department of Clinical Pharmacology Xiangya Hospital Central South University	Homo sapiens	NCBITaxon	NCBITaxon:9606	blood	UBERON	UBERON:0000178	Study design	Validation stage\patient no.86	non-responder
Department of Clinical Pharmacology Xiangya Hospital Central South University	Homo sapiens	NCBITaxon	NCBITaxon:9606	blood	UBERON	UBERON:0000178	Study design	Validation stage\patient no.87	non-responder
Department of Clinical Pharmacology Xiangya Hospital Central South University	Homo sapiens	NCBITaxon	NCBITaxon:9606	blood	UBERON	UBERON:0000178	Study design	Validation stage\patient no.88	non-responder
Department of Clinical Pharmacology Xiangya Hospital Central South University	Homo sapiens	NCBITaxon	NCBITaxon:9606	blood	UBERON	UBERON:0000178	Study design	Validation stage\patient no.89	non-responder
Department of Clinical Pharmacology Xiangya Hospital Central South University	Homo sapiens	NCBITaxon	NCBITaxon:9606	blood	UBERON	UBERON:0000178	Study design	Validation stage\patient no.90	non-responder
Department of Clinical Pharmacology Xiangya Hospital Central South University	Homo sapiens	NCBITaxon	NCBITaxon:9606	blood	UBERON	UBERON:0000178	Study design	Validation stage\patient no.91	responder
Department of Clinical Pharmacology Xiangya Hospital Central South University	Homo sapiens	NCBITaxon	NCBITaxon:9606	blood	UBERON	UBERON:0000178	Study design	Validation stage\patient no.92	non-responder
Department of Clinical Pharmacology Xiangya Hospital Central South University	Homo sapiens	NCBITaxon	NCBITaxon:9606	blood	UBERON	UBERON:0000178	Study design	Validation stage\patient no.93	non-responder
Department of Clinical Pharmacology Xiangya Hospital Central South University	Homo sapiens	NCBITaxon	NCBITaxon:9606	blood	UBERON	UBERON:0000178	Study design	Validation stage\patient no.94	responder
Department of Clinical Pharmacology Xiangya Hospital Central South University	Homo sapiens	NCBITaxon	NCBITaxon:9606	blood	UBERON	UBERON:0000178	Study design	Validation stage\patient no.95	non-responder
Department of Clinical Pharmacology Xiangya Hospital Central South University	Homo sapiens	NCBITaxon	NCBITaxon:9606	blood	UBERON	UBERON:0000178	Study design	Validation stage\patient no.96	non-responder
Department of Clinical Pharmacology Xiangya Hospital Central South University	Homo sapiens	NCBITaxon	NCBITaxon:9606	blood	UBERON	UBERON:0000178	Study design	Validation stage\patient no.97	responder
Department of Clinical Pharmacology Xiangya Hospital Central South University	Homo sapiens	NCBITaxon	NCBITaxon:9606	blood	UBERON	UBERON:0000178	Study design	Validation stage\patient no.98	non-responder
Department of Clinical Pharmacology Xiangya Hospital Central South University	Homo sapiens	NCBITaxon	NCBITaxon:9606	blood	UBERON	UBERON:0000178	Study design	Validation stage\patient no.99	non-responder
Department of Clinical Pharmacology Xiangya Hospital Central South University	Homo sapiens	NCBITaxon	NCBITaxon:9606	blood	UBERON	UBERON:0000178	Study design	Validation stage\patient no.100	non-responder
Department of Clinical Pharmacology Xiangya Hospital Central South University	Homo sapiens	NCBITaxon	NCBITaxon:9606	blood	UBERON	UBERON:0000178	Study design	Validation stage\patient no.101	responder
Department of Clinical Pharmacology Xiangya Hospital Central South University	Homo sapiens	NCBITaxon	NCBITaxon:9606	blood	UBERON	UBERON:0000178	Study design	Validation stage\patient no.102	responder
Department of Clinical Pharmacology Xiangya Hospital Central South University	Homo sapiens	NCBITaxon	NCBITaxon:9606	blood	UBERON	UBERON:0000178	Study design	Validation stage\patient no.103	responder
Department of Clinical Pharmacology Xiangya Hospital Central South University	Homo sapiens	NCBITaxon	NCBITaxon:9606	blood	UBERON	UBERON:0000178	Study design	Validation stage\patient no.104	responder
Department of Clinical Pharmacology Xiangya Hospital Central South University	Homo sapiens	NCBITaxon	NCBITaxon:9606	blood	UBERON	UBERON:0000178	Study design	Validation stage\patient no.105	non-responder
Department of Clinical Pharmacology Xiangya Hospital Central South University	Homo sapiens	NCBITaxon	NCBITaxon:9606	blood	UBERON	UBERON:0000178	Study design	Validation stage\patient no.106	non-responder
Department of Clinical Pharmacology Xiangya Hospital Central South University	Homo sapiens	NCBITaxon	NCBITaxon:9606	blood	UBERON	UBERON:0000178	Study design	Validation stage\patient no.107	non-responder
Department of Clinical Pharmacology Xiangya Hospital Central South University	Homo sapiens	NCBITaxon	NCBITaxon:9606	blood	UBERON	UBERON:0000178	Study design	Validation stage\patient no.108	responder
Department of Clinical Pharmacology Xiangya Hospital Central South University	Homo sapiens	NCBITaxon	NCBITaxon:9606	blood	UBERON	UBERON:0000178	Study design	Validation stage\patient no.109	non-responder
Department of Clinical Pharmacology Xiangya Hospital Central South University	Homo sapiens	NCBITaxon	NCBITaxon:9606	blood	UBERON	UBERON:0000178	Study design	Validation stage\patient no.110	non-responder
Department of Clinical Pharmacology Xiangya Hospital Central South University	Homo sapiens	NCBITaxon	NCBITaxon:9606	blood	UBERON	UBERON:0000178	Study design	Validation stage\patient no.111	non-responder
Department of Clinical Pharmacology Xiangya Hospital Central South University	Homo sapiens	NCBITaxon	NCBITaxon:9606	blood	UBERON	UBERON:0000178	Study design	Validation stage\patient no.112	non-responder
Department of Clinical Pharmacology Xiangya Hospital Central South University	Homo sapiens	NCBITaxon	NCBITaxon:9606	blood	UBERON	UBERON:0000178	Study design	Validation stage\patient no.113	non-responder
Department of Clinical Pharmacology Xiangya Hospital Central South University	Homo sapiens	NCBITaxon	NCBITaxon:9606	blood	UBERON	UBERON:0000178	Study design	Validation stage\patient no.114	non-responder
Department of Clinical Pharmacology Xiangya Hospital Central South University	Homo sapiens	NCBITaxon	NCBITaxon:9606	blood	UBERON	UBERON:0000178	Study design	Validation stage\patient no.115	non-responder
Department of Clinical Pharmacology Xiangya Hospital Central South University	Homo sapiens	NCBITaxon	NCBITaxon:9606	blood	UBERON	UBERON:0000178	Study design	Validation stage\patient no.116	non-responder
Department of Clinical Pharmacology Xiangya Hospital Central South University	Homo sapiens	NCBITaxon	NCBITaxon:9606	blood	UBERON	UBERON:0000178	Study design	Validation stage\patient no.117	responder
Department of Clinical Pharmacology Xiangya Hospital Central South University	Homo sapiens	NCBITaxon	NCBITaxon:9606	blood	UBERON	UBERON:0000178	Study design	Validation stage\patient no.118	non-responder
Department of Clinical Pharmacology Xiangya Hospital Central South University	Homo sapiens	NCBITaxon	NCBITaxon:9606	blood	UBERON	UBERON:0000178	Study design	Validation stage\patient no.119	non-responder
Department of Clinical Pharmacology Xiangya Hospital Central South University	Homo sapiens	NCBITaxon	NCBITaxon:9606	blood	UBERON	UBERON:0000178	Study design	Validation stage\patient no.120	non-responder
Department of Clinical Pharmacology Xiangya Hospital Central South University	Homo sapiens	NCBITaxon	NCBITaxon:9606	blood	UBERON	UBERON:0000178	Study design	Validation stage\patient no.121	responder
Department of Clinical Pharmacology Xiangya Hospital Central South University	Homo sapiens	NCBITaxon	NCBITaxon:9606	blood	UBERON	UBERON:0000178	Study design	Validation stage\patient no.122	non-responder
Department of Clinical Pharmacology Xiangya Hospital Central South University	Homo sapiens	NCBITaxon	NCBITaxon:9606	blood	UBERON	UBERON:0000178	Study design	Validation stage\patient no.123	non-responder
Department of Clinical Pharmacology Xiangya Hospital Central South University	Homo sapiens	NCBITaxon	NCBITaxon:9606	blood	UBERON	UBERON:0000178	Study design	Validation stage\patient no.124	non-responder
Department of Clinical Pharmacology Xiangya Hospital Central South University	Homo sapiens	NCBITaxon	NCBITaxon:9606	blood	UBERON	UBERON:0000178	Study design	Validation stage\patient no.125	non-responder
Department of Clinical Pharmacology Xiangya Hospital Central South University	Homo sapiens	NCBITaxon	NCBITaxon:9606	blood	UBERON	UBERON:0000178	Study design	Validation stage\patient no.126	non-responder
Department of Clinical Pharmacology Xiangya Hospital Central South University	Homo sapiens	NCBITaxon	NCBITaxon:9606	blood	UBERON	UBERON:0000178	Study design	Validation stage\patient no.127	non-responder
Department of Clinical Pharmacology Xiangya Hospital Central South University	Homo sapiens	NCBITaxon	NCBITaxon:9606	blood	UBERON	UBERON:0000178	Study design	Validation stage\patient no.128	responder
Department of Clinical Pharmacology Xiangya Hospital Central South University	Homo sapiens	NCBITaxon	NCBITaxon:9606	blood	UBERON	UBERON:0000178	Study design	Validation stage\patient no.129	non-responder
Department of Clinical Pharmacology Xiangya Hospital Central South University	Homo sapiens	NCBITaxon	NCBITaxon:9606	blood	UBERON	UBERON:0000178	Study design	Validation stage\patient no.130	non-responder
Department of Clinical Pharmacology Xiangya Hospital Central South University	Homo sapiens	NCBITaxon	NCBITaxon:9606	blood	UBERON	UBERON:0000178	Study design	Validation stage\patient no.131	non-responder
Department of Clinical Pharmacology Xiangya Hospital Central South University	Homo sapiens	NCBITaxon	NCBITaxon:9606	blood	UBERON	UBERON:0000178	Study design	Validation stage\patient no.132	non-responder
Department of Clinical Pharmacology Xiangya Hospital Central South University	Homo sapiens	NCBITaxon	NCBITaxon:9606	blood	UBERON	UBERON:0000178	Study design	Validation stage\patient no.133	non-responder
Department of Clinical Pharmacology Xiangya Hospital Central South University	Homo sapiens	NCBITaxon	NCBITaxon:9606	blood	UBERON	UBERON:0000178	Study design	Validation stage\patient no.134	non-responder
Department of Clinical Pharmacology Xiangya Hospital Central South University	Homo sapiens	NCBITaxon	NCBITaxon:9606	blood	UBERON	UBERON:0000178	Study design	Validation stage\patient no.135	non-responder
Department of Clinical Pharmacology Xiangya Hospital Central South University	Homo sapiens	NCBITaxon	NCBITaxon:9606	blood	UBERON	UBERON:0000178	Study design	Validation stage\patient no.136	responder
Department of Clinical Pharmacology Xiangya Hospital Central South University	Homo sapiens	NCBITaxon	NCBITaxon:9606	blood	UBERON	UBERON:0000178	Study design	Validation stage\patient no.137	non-responder
Department of Clinical Pharmacology Xiangya Hospital Central South University	Homo sapiens	NCBITaxon	NCBITaxon:9606	blood	UBERON	UBERON:0000178	Study design	Validation stage\patient no.138	non-responder
Department of Clinical Pharmacology Xiangya Hospital Central South University	Homo sapiens	NCBITaxon	NCBITaxon:9606	blood	UBERON	UBERON:0000178	Study design	Validation stage\patient no.139	non-responder
Department of Clinical Pharmacology Xiangya Hospital Central South University	Homo sapiens	NCBITaxon	NCBITaxon:9606	blood	UBERON	UBERON:0000178	Study design	Validation stage\patient no.140	responder
Department of Clinical Pharmacology Xiangya Hospital Central South University	Homo sapiens	NCBITaxon	NCBITaxon:9606	blood	UBERON	UBERON:0000178	Study design	Validation stage\patient no.141	non-responder
Department of Clinical Pharmacology Xiangya Hospital Central South University	Homo sapiens	NCBITaxon	NCBITaxon:9606	blood	UBERON	UBERON:0000178	Study design	Validation stage\patient no.142	non-responder
Department of Clinical Pharmacology Xiangya Hospital Central South University	Homo sapiens	NCBITaxon	NCBITaxon:9606	blood	UBERON	UBERON:0000178	Study design	Validation stage\patient no.143	non-responder
Department of Clinical Pharmacology Xiangya Hospital Central South University	Homo sapiens	NCBITaxon	NCBITaxon:9606	blood	UBERON	UBERON:0000178	Study design	Validation stage\patient no.144	non-responder
Department of Clinical Pharmacology Xiangya Hospital Central South University	Homo sapiens	NCBITaxon	NCBITaxon:9606	blood	UBERON	UBERON:0000178	Study design	Validation stage\patient no.145	non-responder
Department of Clinical Pharmacology Xiangya Hospital Central South University	Homo sapiens	NCBITaxon	NCBITaxon:9606	blood	UBERON	UBERON:0000178	Study design	Validation stage\patient no.146	responder
Department of Clinical Pharmacology Xiangya Hospital Central South University	Homo sapiens	NCBITaxon	NCBITaxon:9606	blood	UBERON	UBERON:0000178	Study design	Validation stage\patient no.147	non-responder
Department of Clinical Pharmacology Xiangya Hospital Central South University	Homo sapiens	NCBITaxon	NCBITaxon:9606	blood	UBERON	UBERON:0000178	Study design	Validation stage\patient no.148	non-responder
Department of Clinical Pharmacology Xiangya Hospital Central South University	Homo sapiens	NCBITaxon	NCBITaxon:9606	blood	UBERON	UBERON:0000178	Study design	Validation stage\patient no.149	responder
Department of Clinical Pharmacology Xiangya Hospital Central South University	Homo sapiens	NCBITaxon	NCBITaxon:9606	blood	UBERON	UBERON:0000178	Study design	Validation stage\patient no.150	non-responder
Department of Clinical Pharmacology Xiangya Hospital Central South University	Homo sapiens	NCBITaxon	NCBITaxon:9606	blood	UBERON	UBERON:0000178	Study design	Validation stage\patient no.151	non-responder
Department of Clinical Pharmacology Xiangya Hospital Central South University	Homo sapiens	NCBITaxon	NCBITaxon:9606	blood	UBERON	UBERON:0000178	Study design	Validation stage\patient no.152	non-responder
Department of Clinical Pharmacology Xiangya Hospital Central South University	Homo sapiens	NCBITaxon	NCBITaxon:9606	blood	UBERON	UBERON:0000178	Study design	Validation stage\patient no.153	non-responder
Department of Clinical Pharmacology Xiangya Hospital Central South University	Homo sapiens	NCBITaxon	NCBITaxon:9606	blood	UBERON	UBERON:0000178	Study design	Validation stage\patient no.154	non-responder
Department of Clinical Pharmacology Xiangya Hospital Central South University	Homo sapiens	NCBITaxon	NCBITaxon:9606	blood	UBERON	UBERON:0000178	Study design	Validation stage\patient no.155	non-responder
Department of Clinical Pharmacology Xiangya Hospital Central South University	Homo sapiens	NCBITaxon	NCBITaxon:9606	blood	UBERON	UBERON:0000178	Study design	Validation stage\patient no.156	non-responder
Department of Clinical Pharmacology Xiangya Hospital Central South University	Homo sapiens	NCBITaxon	NCBITaxon:9606	blood	UBERON	UBERON:0000178	Study design	Validation stage\patient no.157	non-responder
Department of Clinical Pharmacology Xiangya Hospital Central South University	Homo sapiens	NCBITaxon	NCBITaxon:9606	blood	UBERON	UBERON:0000178	Study design	Validation stage\patient no.158	non-responder
Department of Clinical Pharmacology Xiangya Hospital Central South University	Homo sapiens	NCBITaxon	NCBITaxon:9606	blood	UBERON	UBERON:0000178	Study design	Validation stage\patient no.159	non-responder
Department of Clinical Pharmacology Xiangya Hospital Central South University	Homo sapiens	NCBITaxon	NCBITaxon:9606	blood	UBERON	UBERON:0000178	Study design	Validation stage\patient no.160	responder
Department of Clinical Pharmacology Xiangya Hospital Central South University	Homo sapiens	NCBITaxon	NCBITaxon:9606	blood	UBERON	UBERON:0000178	Study design	Validation stage\patient no.161	non-responder
Department of Clinical Pharmacology Xiangya Hospital Central South University	Homo sapiens	NCBITaxon	NCBITaxon:9606	blood	UBERON	UBERON:0000178	Study design	Validation stage\patient no.162	non-responder
Department of Clinical Pharmacology Xiangya Hospital Central South University	Homo sapiens	NCBITaxon	NCBITaxon:9606	blood	UBERON	UBERON:0000178	Study design	Validation stage\patient no.163	non-responder
Department of Clinical Pharmacology Xiangya Hospital Central South University	Homo sapiens	NCBITaxon	NCBITaxon:9606	blood	UBERON	UBERON:0000178	Study design	Validation stage\patient no.164	non-responder
Department of Clinical Pharmacology Xiangya Hospital Central South University	Homo sapiens	NCBITaxon	NCBITaxon:9606	blood	UBERON	UBERON:0000178	Study design	Validation stage\patient no.165	non-responder
Department of Clinical Pharmacology Xiangya Hospital Central South University	Homo sapiens	NCBITaxon	NCBITaxon:9606	blood	UBERON	UBERON:0000178	Study design	Validation stage\patient no.166	non-responder
Department of Clinical Pharmacology Xiangya Hospital Central South University	Homo sapiens	NCBITaxon	NCBITaxon:9606	blood	UBERON	UBERON:0000178	Study design	Validation stage\patient no.167	non-responder
Department of Clinical Pharmacology Xiangya Hospital Central South University	Homo sapiens	NCBITaxon	NCBITaxon:9606	blood	UBERON	UBERON:0000178	Study design	Validation stage\patient no.168	non-responder
Department of Clinical Pharmacology Xiangya Hospital Central South University	Homo sapiens	NCBITaxon	NCBITaxon:9606	blood	UBERON	UBERON:0000178	Study design	Validation stage\patient no.169	non-responder
Department of Clinical Pharmacology Xiangya Hospital Central South University	Homo sapiens	NCBITaxon	NCBITaxon:9606	blood	UBERON	UBERON:0000178	Study design	Validation stage\patient no.170	responder
Department of Clinical Pharmacology Xiangya Hospital Central South University	Homo sapiens	NCBITaxon	NCBITaxon:9606	blood	UBERON	UBERON:0000178	Study design	Validation stage\patient no.171	non-responder
Department of Clinical Pharmacology Xiangya Hospital Central South University	Homo sapiens	NCBITaxon	NCBITaxon:9606	blood	UBERON	UBERON:0000178	Study design	Validation stage\patient no.172	non-responder
Department of Clinical Pharmacology Xiangya Hospital Central South University	Homo sapiens	NCBITaxon	NCBITaxon:9606	blood	UBERON	UBERON:0000178	Study design	Validation stage\patient no.173	responder
Department of Clinical Pharmacology Xiangya Hospital Central South University	Homo sapiens	NCBITaxon	NCBITaxon:9606	blood	UBERON	UBERON:0000178	Study design	Validation stage\patient no.174	non-responder
Department of Clinical Pharmacology Xiangya Hospital Central South University	Homo sapiens	NCBITaxon	NCBITaxon:9606	blood	UBERON	UBERON:0000178	Study design	Validation stage\patient no.175	non-responder
Department of Clinical Pharmacology Xiangya Hospital Central South University	Homo sapiens	NCBITaxon	NCBITaxon:9606	blood	UBERON	UBERON:0000178	Study design	Validation stage\patient no.176	non-responder
Department of Clinical Pharmacology Xiangya Hospital Central South University	Homo sapiens	NCBITaxon	NCBITaxon:9606	blood	UBERON	UBERON:0000178	Study design	Validation stage\patient no.177	responder
Department of Clinical Pharmacology Xiangya Hospital Central South University	Homo sapiens	NCBITaxon	NCBITaxon:9606	blood	UBERON	UBERON:0000178	Study design	Validation stage\patient no.178	responder
Department of Clinical Pharmacology Xiangya Hospital Central South University	Homo sapiens	NCBITaxon	NCBITaxon:9606	blood	UBERON	UBERON:0000178	Study design	Validation stage\patient no.179	responder
Department of Clinical Pharmacology Xiangya Hospital Central South University	Homo sapiens	NCBITaxon	NCBITaxon:9606	blood	UBERON	UBERON:0000178	Study design	Validation stage\patient no.180	non-responder
Department of Clinical Pharmacology Xiangya Hospital Central South University	Homo sapiens	NCBITaxon	NCBITaxon:9606	blood	UBERON	UBERON:0000178	Study design	Validation stage\patient no.181	non-responder
Department of Clinical Pharmacology Xiangya Hospital Central South University	Homo sapiens	NCBITaxon	NCBITaxon:9606	blood	UBERON	UBERON:0000178	Study design	Validation stage\patient no.182	non-responder
Department of Clinical Pharmacology Xiangya Hospital Central South University	Homo sapiens	NCBITaxon	NCBITaxon:9606	blood	UBERON	UBERON:0000178	Study design	Validation stage\patient no.183	non-responder
Department of Clinical Pharmacology Xiangya Hospital Central South University	Homo sapiens	NCBITaxon	NCBITaxon:9606	blood	UBERON	UBERON:0000178	Study design	Validation stage\patient no.184	non-responder
Department of Clinical Pharmacology Xiangya Hospital Central South University	Homo sapiens	NCBITaxon	NCBITaxon:9606	blood	UBERON	UBERON:0000178	Study design	Validation stage\patient no.185	non-responder
Department of Clinical Pharmacology Xiangya Hospital Central South University	Homo sapiens	NCBITaxon	NCBITaxon:9606	blood	UBERON	UBERON:0000178	Study design	Validation stage\patient no.186	non-responder
Department of Clinical Pharmacology Xiangya Hospital Central South University	Homo sapiens	NCBITaxon	NCBITaxon:9606	blood	UBERON	UBERON:0000178	Study design	Validation stage\patient no.187	non-responder
Department of Clinical Pharmacology Xiangya Hospital Central South University	Homo sapiens	NCBITaxon	NCBITaxon:9606	blood	UBERON	UBERON:0000178	Study design	Validation stage\patient no.188	non-responder
Department of Clinical Pharmacology Xiangya Hospital Central South University	Homo sapiens	NCBITaxon	NCBITaxon:9606	blood	UBERON	UBERON:0000178	Study design	Validation stage\patient no.189	non-responder
Department of Clinical Pharmacology Xiangya Hospital Central South University	Homo sapiens	NCBITaxon	NCBITaxon:9606	blood	UBERON	UBERON:0000178	Study design	Validation stage\patient no.190	non-responder
Department of Clinical Pharmacology Xiangya Hospital Central South University	Homo sapiens	NCBITaxon	NCBITaxon:9606	blood	UBERON	UBERON:0000178	Study design	Validation stage\patient no.191	non-responder
Department of Clinical Pharmacology Xiangya Hospital Central South University	Homo sapiens	NCBITaxon	NCBITaxon:9606	blood	UBERON	UBERON:0000178	Study design	Validation stage\patient no.192	non-responder
Department of Clinical Pharmacology Xiangya Hospital Central South University	Homo sapiens	NCBITaxon	NCBITaxon:9606	blood	UBERON	UBERON:0000178	Study design	Validation stage\patient no.193	non-responder
Department of Clinical Pharmacology Xiangya Hospital Central South University	Homo sapiens	NCBITaxon	NCBITaxon:9606	blood	UBERON	UBERON:0000178	Study design	Validation stage\patient no.194	non-responder
Department of Clinical Pharmacology Xiangya Hospital Central South University	Homo sapiens	NCBITaxon	NCBITaxon:9606	blood	UBERON	UBERON:0000178	Study design	Validation stage\patient no.195	non-responder
Department of Clinical Pharmacology Xiangya Hospital Central South University	Homo sapiens	NCBITaxon	NCBITaxon:9606	blood	UBERON	UBERON:0000178	Study design	Validation stage\patient no.196	non-responder
Department of Clinical Pharmacology Xiangya Hospital Central South University	Homo sapiens	NCBITaxon	NCBITaxon:9606	blood	UBERON	UBERON:0000178	Study design	Validation stage\patient no.197	non-responder
Department of Clinical Pharmacology Xiangya Hospital Central South University	Homo sapiens	NCBITaxon	NCBITaxon:9606	blood	UBERON	UBERON:0000178	Study design	Validation stage\patient no.198	non-responder
Department of Clinical Pharmacology Xiangya Hospital Central South University	Homo sapiens	NCBITaxon	NCBITaxon:9606	blood	UBERON	UBERON:0000178	Study design	Validation stage\patient no.199	non-responder
Department of Clinical Pharmacology Xiangya Hospital Central South University	Homo sapiens	NCBITaxon	NCBITaxon:9606	blood	UBERON	UBERON:0000178	Study design	Validation stage\patient no.200	non-responder
Department of Clinical Pharmacology Xiangya Hospital Central South University	Homo sapiens	NCBITaxon	NCBITaxon:9606	blood	UBERON	UBERON:0000178	Study design	Validation stage\patient no.201	non-responder
Department of Clinical Pharmacology Xiangya Hospital Central South University	Homo sapiens	NCBITaxon	NCBITaxon:9606	blood	UBERON	UBERON:0000178	Study design	Validation stage\patient no.202	non-responder
Department of Clinical Pharmacology Xiangya Hospital Central South University	Homo sapiens	NCBITaxon	NCBITaxon:9606	blood	UBERON	UBERON:0000178	Study design	Validation stage\patient no.203	responder
Department of Clinical Pharmacology Xiangya Hospital Central South University	Homo sapiens	NCBITaxon	NCBITaxon:9606	blood	UBERON	UBERON:0000178	Study design	Validation stage\patient no.204	non-responder
Department of Clinical Pharmacology Xiangya Hospital Central South University	Homo sapiens	NCBITaxon	NCBITaxon:9606	blood	UBERON	UBERON:0000178	Study design	Validation stage\patient no.205	responder
Department of Clinical Pharmacology Xiangya Hospital Central South University	Homo sapiens	NCBITaxon	NCBITaxon:9606	blood	UBERON	UBERON:0000178	Study design	Validation stage\patient no.206	non-responder
Department of Clinical Pharmacology Xiangya Hospital Central South University	Homo sapiens	NCBITaxon	NCBITaxon:9606	blood	UBERON	UBERON:0000178	Study design	Validation stage\patient no.207	non-responder
Department of Clinical Pharmacology Xiangya Hospital Central South University	Homo sapiens	NCBITaxon	NCBITaxon:9606	blood	UBERON	UBERON:0000178	Study design	Validation stage\patient no.208	non-responder
Department of Clinical Pharmacology Xiangya Hospital Central South University	Homo sapiens	NCBITaxon	NCBITaxon:9606	blood	UBERON	UBERON:0000178	Study design	Validation stage\patient no.209	non-responder
Department of Clinical Pharmacology Xiangya Hospital Central South University	Homo sapiens	NCBITaxon	NCBITaxon:9606	blood	UBERON	UBERON:0000178	Study design	Validation stage\patient no.210	non-responder
Department of Clinical Pharmacology Xiangya Hospital Central South University	Homo sapiens	NCBITaxon	NCBITaxon:9606	blood	UBERON	UBERON:0000178	Study design	Validation stage\patient no.211	responder
Department of Clinical Pharmacology Xiangya Hospital Central South University	Homo sapiens	NCBITaxon	NCBITaxon:9606	blood	UBERON	UBERON:0000178	Study design	Validation stage\patient no.212	non-responder
Department of Clinical Pharmacology Xiangya Hospital Central South University	Homo sapiens	NCBITaxon	NCBITaxon:9606	blood	UBERON	UBERON:0000178	Study design	Validation stage\patient no.213	non-responder
Department of Clinical Pharmacology Xiangya Hospital Central South University	Homo sapiens	NCBITaxon	NCBITaxon:9606	blood	UBERON	UBERON:0000178	Study design	Validation stage\patient no.214	non-responder
Department of Clinical Pharmacology Xiangya Hospital Central South University	Homo sapiens	NCBITaxon	NCBITaxon:9606	blood	UBERON	UBERON:0000178	Study design	Validation stage\patient no.215	responder
Department of Clinical Pharmacology Xiangya Hospital Central South University	Homo sapiens	NCBITaxon	NCBITaxon:9606	blood	UBERON	UBERON:0000178	Study design	Validation stage\patient no.216	non-responder
Department of Clinical Pharmacology Xiangya Hospital Central South University	Homo sapiens	NCBITaxon	NCBITaxon:9606	blood	UBERON	UBERON:0000178	Study design	Validation stage\patient no.217	non-responder
Department of Clinical Pharmacology Xiangya Hospital Central South University	Homo sapiens	NCBITaxon	NCBITaxon:9606	blood	UBERON	UBERON:0000178	Study design	Validation stage\patient no.218	responder
Department of Clinical Pharmacology Xiangya Hospital Central South University	Homo sapiens	NCBITaxon	NCBITaxon:9606	blood	UBERON	UBERON:0000178	Study design	Validation stage\patient no.219	non-responder
Department of Clinical Pharmacology Xiangya Hospital Central South University	Homo sapiens	NCBITaxon	NCBITaxon:9606	blood	UBERON	UBERON:0000178	Study design	Validation stage\patient no.220	non-responder
Department of Clinical Pharmacology Xiangya Hospital Central South University	Homo sapiens	NCBITaxon	NCBITaxon:9606	blood	UBERON	UBERON:0000178	Study design	Validation stage\patient no.221	non-responder
Department of Clinical Pharmacology Xiangya Hospital Central South University	Homo sapiens	NCBITaxon	NCBITaxon:9606	blood	UBERON	UBERON:0000178	Study design	Validation stage\patient no.222	responder
Department of Clinical Pharmacology Xiangya Hospital Central South University	Homo sapiens	NCBITaxon	NCBITaxon:9606	blood	UBERON	UBERON:0000178	Study design	Validation stage\patient no.223	responder
Department of Clinical Pharmacology Xiangya Hospital Central South University	Homo sapiens	NCBITaxon	NCBITaxon:9606	blood	UBERON	UBERON:0000178	Study design	Validation stage\patient no.224	non-responder
Department of Clinical Pharmacology Xiangya Hospital Central South University	Homo sapiens	NCBITaxon	NCBITaxon:9606	blood	UBERON	UBERON:0000178	Study design	Validation stage\patient no.225	responder
Department of Clinical Pharmacology Xiangya Hospital Central South University	Homo sapiens	NCBITaxon	NCBITaxon:9606	blood	UBERON	UBERON:0000178	Study design	Validation stage\patient no.226	responder
Department of Clinical Pharmacology Xiangya Hospital Central South University	Homo sapiens	NCBITaxon	NCBITaxon:9606	blood	UBERON	UBERON:0000178	Study design	Validation stage\patient no.227	non-responder
Department of Clinical Pharmacology Xiangya Hospital Central South University	Homo sapiens	NCBITaxon	NCBITaxon:9606	blood	UBERON	UBERON:0000178	Study design	Validation stage\patient no.228	non-responder
Department of Clinical Pharmacology Xiangya Hospital Central South University	Homo sapiens	NCBITaxon	NCBITaxon:9606	blood	UBERON	UBERON:0000178	Study design	Validation stage\patient no.229	non-responder
Department of Clinical Pharmacology Xiangya Hospital Central South University	Homo sapiens	NCBITaxon	NCBITaxon:9606	blood	UBERON	UBERON:0000178	Study design	Validation stage\patient no.230	non-responder
Department of Clinical Pharmacology Xiangya Hospital Central South University	Homo sapiens	NCBITaxon	NCBITaxon:9606	blood	UBERON	UBERON:0000178	Study design	Validation stage\patient no.231	non-responder
Department of Clinical Pharmacology Xiangya Hospital Central South University	Homo sapiens	NCBITaxon	NCBITaxon:9606	blood	UBERON	UBERON:0000178	Study design	Validation stage\patient no.232	non-responder
Department of Clinical Pharmacology Xiangya Hospital Central South University	Homo sapiens	NCBITaxon	NCBITaxon:9606	blood	UBERON	UBERON:0000178	Study design	Validation stage\patient no.233	non-responder
Department of Clinical Pharmacology Xiangya Hospital Central South University	Homo sapiens	NCBITaxon	NCBITaxon:9606	blood	UBERON	UBERON:0000178	Study design	Validation stage\patient no.234	non-responder
Department of Clinical Pharmacology Xiangya Hospital Central South University	Homo sapiens	NCBITaxon	NCBITaxon:9606	blood	UBERON	UBERON:0000178	Study design	Validation stage\patient no.235	non-responder
Department of Clinical Pharmacology Xiangya Hospital Central South University	Homo sapiens	NCBITaxon	NCBITaxon:9606	blood	UBERON	UBERON:0000178	Study design	Validation stage\patient no.236	non-responder
Department of Clinical Pharmacology Xiangya Hospital Central South University	Homo sapiens	NCBITaxon	NCBITaxon:9606	blood	UBERON	UBERON:0000178	Study design	Validation stage\patient no.237	non-responder
Department of Clinical Pharmacology Xiangya Hospital Central South University	Homo sapiens	NCBITaxon	NCBITaxon:9606	blood	UBERON	UBERON:0000178	Study design	Validation stage\patient no.238	responder
Department of Clinical Pharmacology Xiangya Hospital Central South University	Homo sapiens	NCBITaxon	NCBITaxon:9606	blood	UBERON	UBERON:0000178	Study design	Validation stage\patient no.239	non-responder
Department of Clinical Pharmacology Xiangya Hospital Central South University	Homo sapiens	NCBITaxon	NCBITaxon:9606	blood	UBERON	UBERON:0000178	Study design	Validation stage\patient no.240	non-responder
Department of Clinical Pharmacology Xiangya Hospital Central South University	Homo sapiens	NCBITaxon	NCBITaxon:9606	blood	UBERON	UBERON:0000178	Study design	Validation stage\patient no.241	non-responder
Department of Clinical Pharmacology Xiangya Hospital Central South University	Homo sapiens	NCBITaxon	NCBITaxon:9606	blood	UBERON	UBERON:0000178	Study design	Validation stage\patient no.242	non-responder
Department of Clinical Pharmacology Xiangya Hospital Central South University	Homo sapiens	NCBITaxon	NCBITaxon:9606	blood	UBERON	UBERON:0000178	Study design	Validation stage\patient no.243	non-responder
Department of Clinical Pharmacology Xiangya Hospital Central South University	Homo sapiens	NCBITaxon	NCBITaxon:9606	blood	UBERON	UBERON:0000178	Study design	Validation stage\patient no.244	non-responder
Department of Clinical Pharmacology Xiangya Hospital Central South University	Homo sapiens	NCBITaxon	NCBITaxon:9606	blood	UBERON	UBERON:0000178	Study design	Validation stage\patient no.245	non-responder
Department of Clinical Pharmacology Xiangya Hospital Central South University	Homo sapiens	NCBITaxon	NCBITaxon:9606	blood	UBERON	UBERON:0000178	Study design	Validation stage\patient no.246	responder
Department of Clinical Pharmacology Xiangya Hospital Central South University	Homo sapiens	NCBITaxon	NCBITaxon:9606	blood	UBERON	UBERON:0000178	Study design	Validation stage\patient no.247	non-responder
Department of Clinical Pharmacology Xiangya Hospital Central South University	Homo sapiens	NCBITaxon	NCBITaxon:9606	blood	UBERON	UBERON:0000178	Study design	Validation stage\patient no.248	non-responder
Department of Clinical Pharmacology Xiangya Hospital Central South University	Homo sapiens	NCBITaxon	NCBITaxon:9606	blood	UBERON	UBERON:0000178	Study design	Validation stage\patient no.249	non-responder
Department of Clinical Pharmacology Xiangya Hospital Central South University	Homo sapiens	NCBITaxon	NCBITaxon:9606	blood	UBERON	UBERON:0000178	Study design	Validation stage\patient no.250	responder
Department of Clinical Pharmacology Xiangya Hospital Central South University	Homo sapiens	NCBITaxon	NCBITaxon:9606	blood	UBERON	UBERON:0000178	Study design	Validation stage\patient no.251	non-responder
Department of Clinical Pharmacology Xiangya Hospital Central South University	Homo sapiens	NCBITaxon	NCBITaxon:9606	blood	UBERON	UBERON:0000178	Study design	Validation stage\patient no.252	non-responder
Department of Clinical Pharmacology Xiangya Hospital Central South University	Homo sapiens	NCBITaxon	NCBITaxon:9606	blood	UBERON	UBERON:0000178	Study design	Validation stage\patient no.253	responder
Department of Clinical Pharmacology Xiangya Hospital Central South University	Homo sapiens	NCBITaxon	NCBITaxon:9606	blood	UBERON	UBERON:0000178	Study design	Validation stage\patient no.254	non-responder
Department of Clinical Pharmacology Xiangya Hospital Central South University	Homo sapiens	NCBITaxon	NCBITaxon:9606	blood	UBERON	UBERON:0000178	Study design	Validation stage\patient no.255	non-responder
Department of Clinical Pharmacology Xiangya Hospital Central South University	Homo sapiens	NCBITaxon	NCBITaxon:9606	blood	UBERON	UBERON:0000178	Study design	Validation stage\patient no.256	non-responder
Department of Clinical Pharmacology Xiangya Hospital Central South University	Homo sapiens	NCBITaxon	NCBITaxon:9606	blood	UBERON	UBERON:0000178	Study design	Validation stage\patient no.257	non-responder
Department of Clinical Pharmacology Xiangya Hospital Central South University	Homo sapiens	NCBITaxon	NCBITaxon:9606	blood	UBERON	UBERON:0000178	Study design	Validation stage\patient no.258	non-responder
Department of Clinical Pharmacology Xiangya Hospital Central South University	Homo sapiens	NCBITaxon	NCBITaxon:9606	blood	UBERON	UBERON:0000178	Study design	Validation stage\patient no.259	non-responder
Department of Clinical Pharmacology Xiangya Hospital Central South University	Homo sapiens	NCBITaxon	NCBITaxon:9606	blood	UBERON	UBERON:0000178	Study design	Validation stage\patient no.260	responder
Department of Clinical Pharmacology Xiangya Hospital Central South University	Homo sapiens	NCBITaxon	NCBITaxon:9606	blood	UBERON	UBERON:0000178	Study design	Validation stage\patient no.261	responder
Department of Clinical Pharmacology Xiangya Hospital Central South University	Homo sapiens	NCBITaxon	NCBITaxon:9606	blood	UBERON	UBERON:0000178	Study design	Validation stage\patient no.262	non-responder
Department of Clinical Pharmacology Xiangya Hospital Central South University	Homo sapiens	NCBITaxon	NCBITaxon:9606	blood	UBERON	UBERON:0000178	Study design	Validation stage\patient no.263	non-responder
Department of Clinical Pharmacology Xiangya Hospital Central South University	Homo sapiens	NCBITaxon	NCBITaxon:9606	blood	UBERON	UBERON:0000178	Study design	Validation stage\patient no.264	non-responder
Department of Clinical Pharmacology Xiangya Hospital Central South University	Homo sapiens	NCBITaxon	NCBITaxon:9606	blood	UBERON	UBERON:0000178	Study design	Validation stage\patient no.265	non-responder
Department of Clinical Pharmacology Xiangya Hospital Central South University	Homo sapiens	NCBITaxon	NCBITaxon:9606	blood	UBERON	UBERON:0000178	Study design	Validation stage\patient no.266	non-responder
Department of Clinical Pharmacology Xiangya Hospital Central South University	Homo sapiens	NCBITaxon	NCBITaxon:9606	blood	UBERON	UBERON:0000178	Study design	Validation stage\patient no.267	non-responder
Department of Clinical Pharmacology Xiangya Hospital Central South University	Homo sapiens	NCBITaxon	NCBITaxon:9606	blood	UBERON	UBERON:0000178	Study design	Validation stage\patient no.268	non-responder
Department of Clinical Pharmacology Xiangya Hospital Central South University	Homo sapiens	NCBITaxon	NCBITaxon:9606	blood	UBERON	UBERON:0000178	Study design	Validation stage\patient no.269	responder
Department of Clinical Pharmacology Xiangya Hospital Central South University	Homo sapiens	NCBITaxon	NCBITaxon:9606	blood	UBERON	UBERON:0000178	Study design	Validation stage\patient no.270	non-responder
Department of Clinical Pharmacology Xiangya Hospital Central South University	Homo sapiens	NCBITaxon	NCBITaxon:9606	blood	UBERON	UBERON:0000178	Study design	Validation stage\patient no.271	non-responder
Department of Clinical Pharmacology Xiangya Hospital Central South University	Homo sapiens	NCBITaxon	NCBITaxon:9606	blood	UBERON	UBERON:0000178	Study design	Validation stage\patient no.272	non-responder
Department of Clinical Pharmacology Xiangya Hospital Central South University	Homo sapiens	NCBITaxon	NCBITaxon:9606	blood	UBERON	UBERON:0000178	Study design	Validation stage\patient no.273	non-responder
Department of Clinical Pharmacology Xiangya Hospital Central South University	Homo sapiens	NCBITaxon	NCBITaxon:9606	blood	UBERON	UBERON:0000178	Study design	Validation stage\patient no.274	non-responder
Department of Clinical Pharmacology Xiangya Hospital Central South University	Homo sapiens	NCBITaxon	NCBITaxon:9606	blood	UBERON	UBERON:0000178	Study design	Validation stage\patient no.275	non-responder
Department of Clinical Pharmacology Xiangya Hospital Central South University	Homo sapiens	NCBITaxon	NCBITaxon:9606	blood	UBERON	UBERON:0000178	Study design	Validation stage\patient no.276	non-responder
Department of Clinical Pharmacology Xiangya Hospital Central South University	Homo sapiens	NCBITaxon	NCBITaxon:9606	blood	UBERON	UBERON:0000178	Study design	Validation stage\patient no.277	non-responder
Department of Clinical Pharmacology Xiangya Hospital Central South University	Homo sapiens	NCBITaxon	NCBITaxon:9606	blood	UBERON	UBERON:0000178	Study design	Validation stage\patient no.278	non-responder
Department of Clinical Pharmacology Xiangya Hospital Central South University	Homo sapiens	NCBITaxon	NCBITaxon:9606	blood	UBERON	UBERON:0000178	Study design	Validation stage\patient no.279	non-responder
Department of Clinical Pharmacology Xiangya Hospital Central South University	Homo sapiens	NCBITaxon	NCBITaxon:9606	blood	UBERON	UBERON:0000178	Study design	Validation stage\patient no.280	non-responder
Department of Clinical Pharmacology Xiangya Hospital Central South University	Homo sapiens	NCBITaxon	NCBITaxon:9606	blood	UBERON	UBERON:0000178	Study design	Validation stage\patient no.281	non-responder
Department of Clinical Pharmacology Xiangya Hospital Central South University	Homo sapiens	NCBITaxon	NCBITaxon:9606	blood	UBERON	UBERON:0000178	Study design	Validation stage\patient no.282	non-responder
Department of Clinical Pharmacology Xiangya Hospital Central South University	Homo sapiens	NCBITaxon	NCBITaxon:9606	blood	UBERON	UBERON:0000178	Study design	Validation stage\patient no.283	non-responder
Department of Clinical Pharmacology Xiangya Hospital Central South University	Homo sapiens	NCBITaxon	NCBITaxon:9606	blood	UBERON	UBERON:0000178	Study design	Validation stage\patient no.284	non-responder
Department of Clinical Pharmacology Xiangya Hospital Central South University	Homo sapiens	NCBITaxon	NCBITaxon:9606	blood	UBERON	UBERON:0000178	Study design	Validation stage\patient no.285	non-responder
Department of Clinical Pharmacology Xiangya Hospital Central South University	Homo sapiens	NCBITaxon	NCBITaxon:9606	blood	UBERON	UBERON:0000178	Study design	Validation stage\patient no.286	non-responder
Department of Clinical Pharmacology Xiangya Hospital Central South University	Homo sapiens	NCBITaxon	NCBITaxon:9606	blood	UBERON	UBERON:0000178	Study design	Validation stage\patient no.287	non-responder
Department of Clinical Pharmacology Xiangya Hospital Central South University	Homo sapiens	NCBITaxon	NCBITaxon:9606	blood	UBERON	UBERON:0000178	Study design	Validation stage\patient no.288	non-responder
Department of Clinical Pharmacology Xiangya Hospital Central South University	Homo sapiens	NCBITaxon	NCBITaxon:9606	blood	UBERON	UBERON:0000178	Study design	Validation stage\patient no.289	responder
Department of Clinical Pharmacology Xiangya Hospital Central South University	Homo sapiens	NCBITaxon	NCBITaxon:9606	blood	UBERON	UBERON:0000178	Study design	Validation stage\patient no.290	non-responder
Department of Clinical Pharmacology Xiangya Hospital Central South University	Homo sapiens	NCBITaxon	NCBITaxon:9606	blood	UBERON	UBERON:0000178	Study design	Validation stage\patient no.291	responder
Department of Clinical Pharmacology Xiangya Hospital Central South University	Homo sapiens	NCBITaxon	NCBITaxon:9606	blood	UBERON	UBERON:0000178	Study design	Validation stage\patient no.292	non-responder
Department of Clinical Pharmacology Xiangya Hospital Central South University	Homo sapiens	NCBITaxon	NCBITaxon:9606	blood	UBERON	UBERON:0000178	Study design	Validation stage\patient no.293	non-responder
Department of Clinical Pharmacology Xiangya Hospital Central South University	Homo sapiens	NCBITaxon	NCBITaxon:9606	blood	UBERON	UBERON:0000178	Study design	Validation stage\patient no.294	non-responder
Department of Clinical Pharmacology Xiangya Hospital Central South University	Homo sapiens	NCBITaxon	NCBITaxon:9606	blood	UBERON	UBERON:0000178	Study design	Validation stage\patient no.295	non-responder
Department of Clinical Pharmacology Xiangya Hospital Central South University	Homo sapiens	NCBITaxon	NCBITaxon:9606	blood	UBERON	UBERON:0000178	Study design	Validation stage\patient no.296	responder
Department of Clinical Pharmacology Xiangya Hospital Central South University	Homo sapiens	NCBITaxon	NCBITaxon:9606	blood	UBERON	UBERON:0000178	Study design	Validation stage\patient no.297	non-responder
Department of Clinical Pharmacology Xiangya Hospital Central South University	Homo sapiens	NCBITaxon	NCBITaxon:9606	blood	UBERON	UBERON:0000178	Study design	Validation stage\patient no.298	non-responder
Department of Clinical Pharmacology Xiangya Hospital Central South University	Homo sapiens	NCBITaxon	NCBITaxon:9606	blood	UBERON	UBERON:0000178	Study design	Validation stage\patient no.299	non-responder
Department of Clinical Pharmacology Xiangya Hospital Central South University	Homo sapiens	NCBITaxon	NCBITaxon:9606	blood	UBERON	UBERON:0000178	Study design	Validation stage\patient no.300	non-responder
Department of Clinical Pharmacology Xiangya Hospital Central South University	Homo sapiens	NCBITaxon	NCBITaxon:9606	blood	UBERON	UBERON:0000178	Study design	Validation stage\patient no.301	responder
Department of Clinical Pharmacology Xiangya Hospital Central South University	Homo sapiens	NCBITaxon	NCBITaxon:9606	blood	UBERON	UBERON:0000178	Study design	Validation stage\patient no.302	non-responder
Department of Clinical Pharmacology Xiangya Hospital Central South University	Homo sapiens	NCBITaxon	NCBITaxon:9606	blood	UBERON	UBERON:0000178	Study design	Validation stage\patient no.303	non-responder
Department of Clinical Pharmacology Xiangya Hospital Central South University	Homo sapiens	NCBITaxon	NCBITaxon:9606	blood	UBERON	UBERON:0000178	Study design	Validation stage\patient no.304	non-responder
Department of Clinical Pharmacology Xiangya Hospital Central South University	Homo sapiens	NCBITaxon	NCBITaxon:9606	blood	UBERON	UBERON:0000178	Study design	Validation stage\patient no.305	non-responder
Department of Clinical Pharmacology Xiangya Hospital Central South University	Homo sapiens	NCBITaxon	NCBITaxon:9606	blood	UBERON	UBERON:0000178	Study design	Validation stage\patient no.306	non-responder
Department of Clinical Pharmacology Xiangya Hospital Central South University	Homo sapiens	NCBITaxon	NCBITaxon:9606	blood	UBERON	UBERON:0000178	Study design	Validation stage\patient no.307	non-responder
Department of Clinical Pharmacology Xiangya Hospital Central South University	Homo sapiens	NCBITaxon	NCBITaxon:9606	blood	UBERON	UBERON:0000178	Study design	Validation stage\patient no.308	non-responder
Department of Clinical Pharmacology Xiangya Hospital Central South University	Homo sapiens	NCBITaxon	NCBITaxon:9606	blood	UBERON	UBERON:0000178	Study design	Validation stage\patient no.309	non-responder
Department of Clinical Pharmacology Xiangya Hospital Central South University	Homo sapiens	NCBITaxon	NCBITaxon:9606	blood	UBERON	UBERON:0000178	Study design	Validation stage\patient no.310	non-responder
Department of Clinical Pharmacology Xiangya Hospital Central South University	Homo sapiens	NCBITaxon	NCBITaxon:9606	blood	UBERON	UBERON:0000178	Study design	Validation stage\patient no.311	responder
Department of Clinical Pharmacology Xiangya Hospital Central South University	Homo sapiens	NCBITaxon	NCBITaxon:9606	blood	UBERON	UBERON:0000178	Study design	Validation stage\patient no.312	non-responder
Department of Clinical Pharmacology Xiangya Hospital Central South University	Homo sapiens	NCBITaxon	NCBITaxon:9606	blood	UBERON	UBERON:0000178	Study design	Validation stage\patient no.313	NA
Department of Clinical Pharmacology Xiangya Hospital Central South University	Homo sapiens	NCBITaxon	NCBITaxon:9606	blood	UBERON	UBERON:0000178	Study design	Validation stage\patient no.314	non-responder
Department of Clinical Pharmacology Xiangya Hospital Central South University	Homo sapiens	NCBITaxon	NCBITaxon:9606	blood	UBERON	UBERON:0000178	Study design	Validation stage\patient no.315	NA
Department of Clinical Pharmacology Xiangya Hospital Central South University	Homo sapiens	NCBITaxon	NCBITaxon:9606	blood	UBERON	UBERON:0000178	Study design	Validation stage\patient no.316	non-responder
Department of Clinical Pharmacology Xiangya Hospital Central South University	Homo sapiens	NCBITaxon	NCBITaxon:9606	blood	UBERON	UBERON:0000178	Study design	Validation stage\patient no.317	responder
Department of Clinical Pharmacology Xiangya Hospital Central South University	Homo sapiens	NCBITaxon	NCBITaxon:9606	blood	UBERON	UBERON:0000178	Study design	Validation stage\patient no.318	responder
Department of Clinical Pharmacology Xiangya Hospital Central South University	Homo sapiens	NCBITaxon	NCBITaxon:9606	blood	UBERON	UBERON:0000178	Study design	Validation stage\patient no.319	non-responder
Department of Clinical Pharmacology Xiangya Hospital Central South University	Homo sapiens	NCBITaxon	NCBITaxon:9606	blood	UBERON	UBERON:0000178	Study design	Validation stage\patient no.320	NA
Department of Clinical Pharmacology Xiangya Hospital Central South University	Homo sapiens	NCBITaxon	NCBITaxon:9606	blood	UBERON	UBERON:0000178	Study design	Validation stage\patient no.321	NA
Department of Clinical Pharmacology Xiangya Hospital Central South University	Homo sapiens	NCBITaxon	NCBITaxon:9606	blood	UBERON	UBERON:0000178	Study design	Validation stage\patient no.322	non-responder
Department of Clinical Pharmacology Xiangya Hospital Central South University	Homo sapiens	NCBITaxon	NCBITaxon:9606	blood	UBERON	UBERON:0000178	Study design	Validation stage\patient no.323	non-responder
Department of Clinical Pharmacology Xiangya Hospital Central South University	Homo sapiens	NCBITaxon	NCBITaxon:9606	blood	UBERON	UBERON:0000178	Study design	Validation stage\patient no.324	non-responder
Department of Clinical Pharmacology Xiangya Hospital Central South University	Homo sapiens	NCBITaxon	NCBITaxon:9606	blood	UBERON	UBERON:0000178	Study design	Validation stage\patient no.325	non-responder
Department of Clinical Pharmacology Xiangya Hospital Central South University	Homo sapiens	NCBITaxon	NCBITaxon:9606	blood	UBERON	UBERON:0000178	Study design	Validation stage\patient no.326	non-responder
Department of Clinical Pharmacology Xiangya Hospital Central South University	Homo sapiens	NCBITaxon	NCBITaxon:9606	blood	UBERON	UBERON:0000178	Study design	Validation stage\patient no.327	NA
Department of Clinical Pharmacology Xiangya Hospital Central South University	Homo sapiens	NCBITaxon	NCBITaxon:9606	blood	UBERON	UBERON:0000178	Study design	Validation stage\patient no.328	responder
Department of Clinical Pharmacology Xiangya Hospital Central South University	Homo sapiens	NCBITaxon	NCBITaxon:9606	blood	UBERON	UBERON:0000178	Study design	Validation stage\patient no.329	non-responder
Department of Clinical Pharmacology Xiangya Hospital Central South University	Homo sapiens	NCBITaxon	NCBITaxon:9606	blood	UBERON	UBERON:0000178	Study design	Validation stage\patient no.330	non-responder
Department of Clinical Pharmacology Xiangya Hospital Central South University	Homo sapiens	NCBITaxon	NCBITaxon:9606	blood	UBERON	UBERON:0000178	Study design	Validation stage\patient no.331	non-responder
Department of Clinical Pharmacology Xiangya Hospital Central South University	Homo sapiens	NCBITaxon	NCBITaxon:9606	blood	UBERON	UBERON:0000178	Study design	Validation stage\patient no.332	non-responder
Department of Clinical Pharmacology Xiangya Hospital Central South University	Homo sapiens	NCBITaxon	NCBITaxon:9606	blood	UBERON	UBERON:0000178	Study design	Validation stage\patient no.333	non-responder
Department of Clinical Pharmacology Xiangya Hospital Central South University	Homo sapiens	NCBITaxon	NCBITaxon:9606	blood	UBERON	UBERON:0000178	Study design	Validation stage\patient no.334	non-responder
Department of Clinical Pharmacology Xiangya Hospital Central South University	Homo sapiens	NCBITaxon	NCBITaxon:9606	blood	UBERON	UBERON:0000178	Study design	Validation stage\patient no.335	non-responder
Department of Clinical Pharmacology Xiangya Hospital Central South University	Homo sapiens	NCBITaxon	NCBITaxon:9606	blood	UBERON	UBERON:0000178	Study design	Validation stage\patient no.336	non-responder
Department of Clinical Pharmacology Xiangya Hospital Central South University	Homo sapiens	NCBITaxon	NCBITaxon:9606	blood	UBERON	UBERON:0000178	Study design	Validation stage\patient no.337	non-responder
Department of Clinical Pharmacology Xiangya Hospital Central South University	Homo sapiens	NCBITaxon	NCBITaxon:9606	blood	UBERON	UBERON:0000178	Study design	Validation stage\patient no.338	NA
Department of Clinical Pharmacology Xiangya Hospital Central South University	Homo sapiens	NCBITaxon	NCBITaxon:9606	blood	UBERON	UBERON:0000178	Study design	Validation stage\patient no.339	responder
Department of Clinical Pharmacology Xiangya Hospital Central South University	Homo sapiens	NCBITaxon	NCBITaxon:9606	blood	UBERON	UBERON:0000178	Study design	Validation stage\patient no.340	non-responder
Department of Clinical Pharmacology Xiangya Hospital Central South University	Homo sapiens	NCBITaxon	NCBITaxon:9606	blood	UBERON	UBERON:0000178	Study design	Validation stage\patient no.341	responder
Department of Clinical Pharmacology Xiangya Hospital Central South University	Homo sapiens	NCBITaxon	NCBITaxon:9606	blood	UBERON	UBERON:0000178	Study design	Validation stage\patient no.342	non-responder
Department of Clinical Pharmacology Xiangya Hospital Central South University	Homo sapiens	NCBITaxon	NCBITaxon:9606	blood	UBERON	UBERON:0000178	Study design	Validation stage\patient no.343	non-responder
Department of Clinical Pharmacology Xiangya Hospital Central South University	Homo sapiens	NCBITaxon	NCBITaxon:9606	blood	UBERON	UBERON:0000178	Study design	Validation stage\patient no.344	non-responder
Department of Clinical Pharmacology Xiangya Hospital Central South University	Homo sapiens	NCBITaxon	NCBITaxon:9606	blood	UBERON	UBERON:0000178	Study design	Validation stage\patient no.345	non-responder
Department of Clinical Pharmacology Xiangya Hospital Central South University	Homo sapiens	NCBITaxon	NCBITaxon:9606	blood	UBERON	UBERON:0000178	Study design	Validation stage\patient no.346	non-responder
Department of Clinical Pharmacology Xiangya Hospital Central South University	Homo sapiens	NCBITaxon	NCBITaxon:9606	blood	UBERON	UBERON:0000178	Study design	Validation stage\patient no.347	non-responder
Department of Clinical Pharmacology Xiangya Hospital Central South University	Homo sapiens	NCBITaxon	NCBITaxon:9606	blood	UBERON	UBERON:0000178	Study design	Validation stage\patient no.348	non-responder
Department of Clinical Pharmacology Xiangya Hospital Central South University	Homo sapiens	NCBITaxon	NCBITaxon:9606	blood	UBERON	UBERON:0000178	Study design	Validation stage\patient no.349	non-responder
Department of Clinical Pharmacology Xiangya Hospital Central South University	Homo sapiens	NCBITaxon	NCBITaxon:9606	blood	UBERON	UBERON:0000178	Study design	Validation stage\patient no.350	non-responder
Department of Clinical Pharmacology Xiangya Hospital Central South University	Homo sapiens	NCBITaxon	NCBITaxon:9606	blood	UBERON	UBERON:0000178	Study design	Validation stage\patient no.351	non-responder
Department of Clinical Pharmacology Xiangya Hospital Central South University	Homo sapiens	NCBITaxon	NCBITaxon:9606	blood	UBERON	UBERON:0000178	Study design	Validation stage\patient no.352	non-responder
Department of Clinical Pharmacology Xiangya Hospital Central South University	Homo sapiens	NCBITaxon	NCBITaxon:9606	blood	UBERON	UBERON:0000178	Study design	Validation stage\patient no.353	responder
Department of Clinical Pharmacology Xiangya Hospital Central South University	Homo sapiens	NCBITaxon	NCBITaxon:9606	blood	UBERON	UBERON:0000178	Study design	Validation stage\patient no.354	non-responder
Department of Clinical Pharmacology Xiangya Hospital Central South University	Homo sapiens	NCBITaxon	NCBITaxon:9606	blood	UBERON	UBERON:0000178	Study design	Validation stage\patient no.355	non-responder
Department of Clinical Pharmacology Xiangya Hospital Central South University	Homo sapiens	NCBITaxon	NCBITaxon:9606	blood	UBERON	UBERON:0000178	Study design	Validation stage\patient no.356	responder
Department of Clinical Pharmacology Xiangya Hospital Central South University	Homo sapiens	NCBITaxon	NCBITaxon:9606	blood	UBERON	UBERON:0000178	Study design	Validation stage\patient no.357	non-responder
Department of Clinical Pharmacology Xiangya Hospital Central South University	Homo sapiens	NCBITaxon	NCBITaxon:9606	blood	UBERON	UBERON:0000178	Study design	Validation stage\patient no.358	responder
Department of Clinical Pharmacology Xiangya Hospital Central South University	Homo sapiens	NCBITaxon	NCBITaxon:9606	blood	UBERON	UBERON:0000178	Study design	Validation stage\patient no.359	non-responder
Department of Clinical Pharmacology Xiangya Hospital Central South University	Homo sapiens	NCBITaxon	NCBITaxon:9606	blood	UBERON	UBERON:0000178	Study design	Validation stage\patient no.360	non-responder
Department of Clinical Pharmacology Xiangya Hospital Central South University	Homo sapiens	NCBITaxon	NCBITaxon:9606	blood	UBERON	UBERON:0000178	Study design	Validation stage\patient no.361	non-responder
Department of Clinical Pharmacology Xiangya Hospital Central South University	Homo sapiens	NCBITaxon	NCBITaxon:9606	blood	UBERON	UBERON:0000178	Study design	Validation stage\patient no.362	non-responder
Department of Clinical Pharmacology Xiangya Hospital Central South University	Homo sapiens	NCBITaxon	NCBITaxon:9606	blood	UBERON	UBERON:0000178	Study design	Validation stage\patient no.363	non-responder
Department of Clinical Pharmacology Xiangya Hospital Central South University	Homo sapiens	NCBITaxon	NCBITaxon:9606	blood	UBERON	UBERON:0000178	Study design	Validation stage\patient no.364	non-responder
Department of Clinical Pharmacology Xiangya Hospital Central South University	Homo sapiens	NCBITaxon	NCBITaxon:9606	blood	UBERON	UBERON:0000178	Study design	Validation stage\patient no.365	non-responder
Department of Clinical Pharmacology Xiangya Hospital Central South University	Homo sapiens	NCBITaxon	NCBITaxon:9606	blood	UBERON	UBERON:0000178	Study design	Validation stage\patient no.366	non-responder
Department of Clinical Pharmacology Xiangya Hospital Central South University	Homo sapiens	NCBITaxon	NCBITaxon:9606	blood	UBERON	UBERON:0000178	Study design	Validation stage\patient no.367	responder
Department of Clinical Pharmacology Xiangya Hospital Central South University	Homo sapiens	NCBITaxon	NCBITaxon:9606	blood	UBERON	UBERON:0000178	Study design	Validation stage\patient no.368	responder
Department of Clinical Pharmacology Xiangya Hospital Central South University	Homo sapiens	NCBITaxon	NCBITaxon:9606	blood	UBERON	UBERON:0000178	Study design	Validation stage\patient no.369	non-responder
Department of Clinical Pharmacology Xiangya Hospital Central South University	Homo sapiens	NCBITaxon	NCBITaxon:9606	blood	UBERON	UBERON:0000178	Study design	Validation stage\patient no.370	non-responder
Department of Clinical Pharmacology Xiangya Hospital Central South University	Homo sapiens	NCBITaxon	NCBITaxon:9606	blood	UBERON	UBERON:0000178	Study design	Validation stage\patient no.371	non-responder
Department of Clinical Pharmacology Xiangya Hospital Central South University	Homo sapiens	NCBITaxon	NCBITaxon:9606	blood	UBERON	UBERON:0000178	Study design	Validation stage\patient no.372	non-responder
Department of Clinical Pharmacology Xiangya Hospital Central South University	Homo sapiens	NCBITaxon	NCBITaxon:9606	blood	UBERON	UBERON:0000178	Study design	Validation stage\patient no.373	non-responder
Department of Clinical Pharmacology Xiangya Hospital Central South University	Homo sapiens	NCBITaxon	NCBITaxon:9606	blood	UBERON	UBERON:0000178	Study design	Validation stage\patient no.374	non-responder
Department of Clinical Pharmacology Xiangya Hospital Central South University	Homo sapiens	NCBITaxon	NCBITaxon:9606	blood	UBERON	UBERON:0000178	Study design	Validation stage\patient no.375	responder
Department of Clinical Pharmacology Xiangya Hospital Central South University	Homo sapiens	NCBITaxon	NCBITaxon:9606	blood	UBERON	UBERON:0000178	Study design	Validation stage\patient no.376	non-responder
Department of Clinical Pharmacology Xiangya Hospital Central South University	Homo sapiens	NCBITaxon	NCBITaxon:9606	blood	UBERON	UBERON:0000178	Study design	Validation stage\patient no.377	responder
Department of Clinical Pharmacology Xiangya Hospital Central South University	Homo sapiens	NCBITaxon	NCBITaxon:9606	blood	UBERON	UBERON:0000178	Study design	Validation stage\patient no.378	non-responder
Department of Clinical Pharmacology Xiangya Hospital Central South University	Homo sapiens	NCBITaxon	NCBITaxon:9606	blood	UBERON	UBERON:0000178	Study design	Validation stage\patient no.379	non-responder
Department of Clinical Pharmacology Xiangya Hospital Central South University	Homo sapiens	NCBITaxon	NCBITaxon:9606	blood	UBERON	UBERON:0000178	Study design	Validation stage\patient no.380	non-responder
Department of Clinical Pharmacology Xiangya Hospital Central South University	Homo sapiens	NCBITaxon	NCBITaxon:9606	blood	UBERON	UBERON:0000178	Study design	Validation stage\patient no.381	non-responder
Department of Clinical Pharmacology Xiangya Hospital Central South University	Homo sapiens	NCBITaxon	NCBITaxon:9606	blood	UBERON	UBERON:0000178	Study design	Validation stage\patient no.382	non-responder
Department of Clinical Pharmacology Xiangya Hospital Central South University	Homo sapiens	NCBITaxon	NCBITaxon:9606	blood	UBERON	UBERON:0000178	Study design	Validation stage\patient no.383	non-responder
Department of Clinical Pharmacology Xiangya Hospital Central South University	Homo sapiens	NCBITaxon	NCBITaxon:9606	blood	UBERON	UBERON:0000178	Study design	Validation stage\patient no.384	non-responder
Department of Clinical Pharmacology Xiangya Hospital Central South University	Homo sapiens	NCBITaxon	NCBITaxon:9606	blood	UBERON	UBERON:0000178	Study design	Validation stage\patient no.385	non-responder
Department of Clinical Pharmacology Xiangya Hospital Central South University	Homo sapiens	NCBITaxon	NCBITaxon:9606	blood	UBERON	UBERON:0000178	Study design	Validation stage\patient no.386	non-responder
Department of Clinical Pharmacology Xiangya Hospital Central South University	Homo sapiens	NCBITaxon	NCBITaxon:9606	blood	UBERON	UBERON:0000178	Study design	Validation stage\patient no.387	non-responder
Department of Clinical Pharmacology Xiangya Hospital Central South University	Homo sapiens	NCBITaxon	NCBITaxon:9606	blood	UBERON	UBERON:0000178	Study design	Validation stage\patient no.388	non-responder
Department of Clinical Pharmacology Xiangya Hospital Central South University	Homo sapiens	NCBITaxon	NCBITaxon:9606	blood	UBERON	UBERON:0000178	Study design	Validation stage\patient no.389	non-responder
Department of Clinical Pharmacology Xiangya Hospital Central South University	Homo sapiens	NCBITaxon	NCBITaxon:9606	blood	UBERON	UBERON:0000178	Study design	Validation stage\patient no.390	non-responder
Department of Clinical Pharmacology Xiangya Hospital Central South University	Homo sapiens	NCBITaxon	NCBITaxon:9606	blood	UBERON	UBERON:0000178	Study design	Validation stage\patient no.391	non-responder
Department of Clinical Pharmacology Xiangya Hospital Central South University	Homo sapiens	NCBITaxon	NCBITaxon:9606	blood	UBERON	UBERON:0000178	Study design	Validation stage\patient no.392	non-responder
Department of Clinical Pharmacology Xiangya Hospital Central South University	Homo sapiens	NCBITaxon	NCBITaxon:9606	blood	UBERON	UBERON:0000178	Study design	Validation stage\patient no.393	non-responder
Department of Clinical Pharmacology Xiangya Hospital Central South University	Homo sapiens	NCBITaxon	NCBITaxon:9606	blood	UBERON	UBERON:0000178	Study design	Validation stage\patient no.394	non-responder
Department of Clinical Pharmacology Xiangya Hospital Central South University	Homo sapiens	NCBITaxon	NCBITaxon:9606	blood	UBERON	UBERON:0000178	Study design	Validation stage\patient no.395	non-responder
Department of Clinical Pharmacology Xiangya Hospital Central South University	Homo sapiens	NCBITaxon	NCBITaxon:9606	blood	UBERON	UBERON:0000178	Study design	Validation stage\patient no.396	non-responder
Department of Clinical Pharmacology Xiangya Hospital Central South University	Homo sapiens	NCBITaxon	NCBITaxon:9606	blood	UBERON	UBERON:0000178	Study design	Validation stage\patient no.397	non-responder
Department of Clinical Pharmacology Xiangya Hospital Central South University	Homo sapiens	NCBITaxon	NCBITaxon:9606	blood	UBERON	UBERON:0000178	Study design	Validation stage\patient no.398	non-responder
Department of Clinical Pharmacology Xiangya Hospital Central South University	Homo sapiens	NCBITaxon	NCBITaxon:9606	blood	UBERON	UBERON:0000178	Study design	Validation stage\patient no.399	non-responder
Department of Clinical Pharmacology Xiangya Hospital Central South University	Homo sapiens	NCBITaxon	NCBITaxon:9606	blood	UBERON	UBERON:0000178	Study design	Validation stage\patient no.400	non-responder
Department of Clinical Pharmacology Xiangya Hospital Central South University	Homo sapiens	NCBITaxon	NCBITaxon:9606	blood	UBERON	UBERON:0000178	Study design	Validation stage\patient no.401	non-responder
Department of Clinical Pharmacology Xiangya Hospital Central South University	Homo sapiens	NCBITaxon	NCBITaxon:9606	blood	UBERON	UBERON:0000178	Study design	Validation stage\patient no.402	responder
Department of Clinical Pharmacology Xiangya Hospital Central South University	Homo sapiens	NCBITaxon	NCBITaxon:9606	blood	UBERON	UBERON:0000178	Study design	Validation stage\patient no.403	non-responder
Department of Clinical Pharmacology Xiangya Hospital Central South University	Homo sapiens	NCBITaxon	NCBITaxon:9606	blood	UBERON	UBERON:0000178	Study design	Validation stage\patient no.404	non-responder
Department of Clinical Pharmacology Xiangya Hospital Central South University	Homo sapiens	NCBITaxon	NCBITaxon:9606	blood	UBERON	UBERON:0000178	Study design	Validation stage\patient no.405	non-responder
Department of Clinical Pharmacology Xiangya Hospital Central South University	Homo sapiens	NCBITaxon	NCBITaxon:9606	blood	UBERON	UBERON:0000178	Study design	Validation stage\patient no.406	responder
Department of Clinical Pharmacology Xiangya Hospital Central South University	Homo sapiens	NCBITaxon	NCBITaxon:9606	blood	UBERON	UBERON:0000178	Study design	Validation stage\patient no.407	responder
Department of Clinical Pharmacology Xiangya Hospital Central South University	Homo sapiens	NCBITaxon	NCBITaxon:9606	blood	UBERON	UBERON:0000178	Study design	Validation stage\patient no.408	non-responder
Department of Clinical Pharmacology Xiangya Hospital Central South University	Homo sapiens	NCBITaxon	NCBITaxon:9606	blood	UBERON	UBERON:0000178	Study design	Validation stage\patient no.409	non-responder
Department of Clinical Pharmacology Xiangya Hospital Central South University	Homo sapiens	NCBITaxon	NCBITaxon:9606	blood	UBERON	UBERON:0000178	Study design	Validation stage\patient no.410	non-responder
Department of Clinical Pharmacology Xiangya Hospital Central South University	Homo sapiens	NCBITaxon	NCBITaxon:9606	blood	UBERON	UBERON:0000178	Study design	Validation stage\patient no.411	non-responder
Department of Clinical Pharmacology Xiangya Hospital Central South University	Homo sapiens	NCBITaxon	NCBITaxon:9606	blood	UBERON	UBERON:0000178	Study design	Validation stage\patient no.412	responder
Department of Clinical Pharmacology Xiangya Hospital Central South University	Homo sapiens	NCBITaxon	NCBITaxon:9606	blood	UBERON	UBERON:0000178	Study design	Validation stage\patient no.413	responder
Department of Clinical Pharmacology Xiangya Hospital Central South University	Homo sapiens	NCBITaxon	NCBITaxon:9606	blood	UBERON	UBERON:0000178	Study design	Validation stage\patient no.414	non-responder
Department of Clinical Pharmacology Xiangya Hospital Central South University	Homo sapiens	NCBITaxon	NCBITaxon:9606	blood	UBERON	UBERON:0000178	Study design	Validation stage\patient no.415	responder
Department of Clinical Pharmacology Xiangya Hospital Central South University	Homo sapiens	NCBITaxon	NCBITaxon:9606	blood	UBERON	UBERON:0000178	Study design	Validation stage\patient no.416	non-responder
Department of Clinical Pharmacology Xiangya Hospital Central South University	Homo sapiens	NCBITaxon	NCBITaxon:9606	blood	UBERON	UBERON:0000178	Study design	Validation stage\patient no.417	responder
Department of Clinical Pharmacology Xiangya Hospital Central South University	Homo sapiens	NCBITaxon	NCBITaxon:9606	blood	UBERON	UBERON:0000178	Study design	Validation stage\patient no.418	non-responder
Department of Clinical Pharmacology Xiangya Hospital Central South University	Homo sapiens	NCBITaxon	NCBITaxon:9606	blood	UBERON	UBERON:0000178	Study design	Validation stage\patient no.419	non-responder
Department of Clinical Pharmacology Xiangya Hospital Central South University	Homo sapiens	NCBITaxon	NCBITaxon:9606	blood	UBERON	UBERON:0000178	Study design	Validation stage\patient no.420	responder
Department of Clinical Pharmacology Xiangya Hospital Central South University	Homo sapiens	NCBITaxon	NCBITaxon:9606	blood	UBERON	UBERON:0000178	Study design	Validation stage\patient no.421	non-responder
Department of Clinical Pharmacology Xiangya Hospital Central South University	Homo sapiens	NCBITaxon	NCBITaxon:9606	blood	UBERON	UBERON:0000178	Study design	Validation stage\patient no.422	non-responder
Department of Clinical Pharmacology Xiangya Hospital Central South University	Homo sapiens	NCBITaxon	NCBITaxon:9606	blood	UBERON	UBERON:0000178	Study design	Validation stage\patient no.423	non-responder
Department of Clinical Pharmacology Xiangya Hospital Central South University	Homo sapiens	NCBITaxon	NCBITaxon:9606	blood	UBERON	UBERON:0000178	Study design	Validation stage\patient no.424	non-responder
Department of Clinical Pharmacology Xiangya Hospital Central South University	Homo sapiens	NCBITaxon	NCBITaxon:9606	blood	UBERON	UBERON:0000178	Study design	Validation stage\patient no.425	non-responder
Department of Clinical Pharmacology Xiangya Hospital Central South University	Homo sapiens	NCBITaxon	NCBITaxon:9606	blood	UBERON	UBERON:0000178	Study design	Validation stage\patient no.426	non-responder
Department of Clinical Pharmacology Xiangya Hospital Central South University	Homo sapiens	NCBITaxon	NCBITaxon:9606	blood	UBERON	UBERON:0000178	Study design	Validation stage\patient no.427	non-responder
Department of Clinical Pharmacology Xiangya Hospital Central South University	Homo sapiens	NCBITaxon	NCBITaxon:9606	blood	UBERON	UBERON:0000178	Study design	Validation stage\patient no.428	non-responder
Department of Clinical Pharmacology Xiangya Hospital Central South University	Homo sapiens	NCBITaxon	NCBITaxon:9606	blood	UBERON	UBERON:0000178	Study design	Validation stage\patient no.429	non-responder
Department of Clinical Pharmacology Xiangya Hospital Central South University	Homo sapiens	NCBITaxon	NCBITaxon:9606	blood	UBERON	UBERON:0000178	Study design	Validation stage\patient no.430	non-responder
Department of Clinical Pharmacology Xiangya Hospital Central South University	Homo sapiens	NCBITaxon	NCBITaxon:9606	blood	UBERON	UBERON:0000178	Study design	Validation stage\patient no.431	non-responder
Department of Clinical Pharmacology Xiangya Hospital Central South University	Homo sapiens	NCBITaxon	NCBITaxon:9606	blood	UBERON	UBERON:0000178	Study design	Validation stage\patient no.432	non-responder
Department of Clinical Pharmacology Xiangya Hospital Central South University	Homo sapiens	NCBITaxon	NCBITaxon:9606	blood	UBERON	UBERON:0000178	Study design	Validation stage\patient no.433	non-responder
Department of Clinical Pharmacology Xiangya Hospital Central South University	Homo sapiens	NCBITaxon	NCBITaxon:9606	blood	UBERON	UBERON:0000178	Study design	Validation stage\patient no.434	responder
Department of Clinical Pharmacology Xiangya Hospital Central South University	Homo sapiens	NCBITaxon	NCBITaxon:9606	blood	UBERON	UBERON:0000178	Study design	Validation stage\patient no.435	non-responder
Department of Clinical Pharmacology Xiangya Hospital Central South University	Homo sapiens	NCBITaxon	NCBITaxon:9606	blood	UBERON	UBERON:0000178	Study design	Validation stage\patient no.436	non-responder
Department of Clinical Pharmacology Xiangya Hospital Central South University	Homo sapiens	NCBITaxon	NCBITaxon:9606	blood	UBERON	UBERON:0000178	Study design	Validation stage\patient no.437	non-responder
Department of Clinical Pharmacology Xiangya Hospital Central South University	Homo sapiens	NCBITaxon	NCBITaxon:9606	blood	UBERON	UBERON:0000178	Study design	Validation stage\patient no.438	non-responder
Department of Clinical Pharmacology Xiangya Hospital Central South University	Homo sapiens	NCBITaxon	NCBITaxon:9606	blood	UBERON	UBERON:0000178	Study design	Validation stage\patient no.439	non-responder
Department of Clinical Pharmacology Xiangya Hospital Central South University	Homo sapiens	NCBITaxon	NCBITaxon:9606	blood	UBERON	UBERON:0000178	Study design	Validation stage\patient no.440	non-responder
Department of Clinical Pharmacology Xiangya Hospital Central South University	Homo sapiens	NCBITaxon	NCBITaxon:9606	blood	UBERON	UBERON:0000178	Study design	Validation stage\patient no.441	responder
Department of Clinical Pharmacology Xiangya Hospital Central South University	Homo sapiens	NCBITaxon	NCBITaxon:9606	blood	UBERON	UBERON:0000178	Study design	Validation stage\patient no.442	non-responder
Department of Clinical Pharmacology Xiangya Hospital Central South University	Homo sapiens	NCBITaxon	NCBITaxon:9606	blood	UBERON	UBERON:0000178	Study design	Validation stage\patient no.443	responder
Department of Clinical Pharmacology Xiangya Hospital Central South University	Homo sapiens	NCBITaxon	NCBITaxon:9606	blood	UBERON	UBERON:0000178	Study design	Validation stage\patient no.444	non-responder
Department of Clinical Pharmacology Xiangya Hospital Central South University	Homo sapiens	NCBITaxon	NCBITaxon:9606	blood	UBERON	UBERON:0000178	Study design	Validation stage\patient no.445	non-responder
Department of Clinical Pharmacology Xiangya Hospital Central South University	Homo sapiens	NCBITaxon	NCBITaxon:9606	blood	UBERON	UBERON:0000178	Study design	Validation stage\patient no.446	non-responder
Department of Clinical Pharmacology Xiangya Hospital Central South University	Homo sapiens	NCBITaxon	NCBITaxon:9606	blood	UBERON	UBERON:0000178	Study design	Validation stage\patient no.447	non-responder
Department of Clinical Pharmacology Xiangya Hospital Central South University	Homo sapiens	NCBITaxon	NCBITaxon:9606	blood	UBERON	UBERON:0000178	Study design	Validation stage\patient no.448	non-responder
Department of Clinical Pharmacology Xiangya Hospital Central South University	Homo sapiens	NCBITaxon	NCBITaxon:9606	blood	UBERON	UBERON:0000178	Study design	Validation stage\patient no.449	responder
Department of Clinical Pharmacology Xiangya Hospital Central South University	Homo sapiens	NCBITaxon	NCBITaxon:9606	blood	UBERON	UBERON:0000178	Study design	Validation stage\patient no.450	responder
Department of Clinical Pharmacology Xiangya Hospital Central South University	Homo sapiens	NCBITaxon	NCBITaxon:9606	blood	UBERON	UBERON:0000178	Study design	Validation stage\patient no.451	non-responder
Department of Clinical Pharmacology Xiangya Hospital Central South University	Homo sapiens	NCBITaxon	NCBITaxon:9606	blood	UBERON	UBERON:0000178	Study design	Validation stage\patient no.452	non-responder
Department of Clinical Pharmacology Xiangya Hospital Central South University	Homo sapiens	NCBITaxon	NCBITaxon:9606	blood	UBERON	UBERON:0000178	Study design	Validation stage\patient no.453	non-responder
Department of Clinical Pharmacology Xiangya Hospital Central South University	Homo sapiens	NCBITaxon	NCBITaxon:9606	blood	UBERON	UBERON:0000178	Study design	Validation stage\patient no.454	non-responder
Department of Clinical Pharmacology Xiangya Hospital Central South University	Homo sapiens	NCBITaxon	NCBITaxon:9606	blood	UBERON	UBERON:0000178	Study design	Validation stage\patient no.455	responder
Department of Clinical Pharmacology Xiangya Hospital Central South University	Homo sapiens	NCBITaxon	NCBITaxon:9606	blood	UBERON	UBERON:0000178	Study design	Validation stage\patient no.456	non-responder
Department of Clinical Pharmacology Xiangya Hospital Central South University	Homo sapiens	NCBITaxon	NCBITaxon:9606	blood	UBERON	UBERON:0000178	Study design	Validation stage\patient no.457	non-responder
Department of Clinical Pharmacology Xiangya Hospital Central South University	Homo sapiens	NCBITaxon	NCBITaxon:9606	blood	UBERON	UBERON:0000178	Study design	Validation stage\patient no.458	non-responder
Department of Clinical Pharmacology Xiangya Hospital Central South University	Homo sapiens	NCBITaxon	NCBITaxon:9606	blood	UBERON	UBERON:0000178	Study design	Validation stage\patient no.459	non-responder
Department of Clinical Pharmacology Xiangya Hospital Central South University	Homo sapiens	NCBITaxon	NCBITaxon:9606	blood	UBERON	UBERON:0000178	Study design	Validation stage\patient no.460	responder
Department of Clinical Pharmacology Xiangya Hospital Central South University	Homo sapiens	NCBITaxon	NCBITaxon:9606	blood	UBERON	UBERON:0000178	Study design	Validation stage\patient no.461	non-responder
Department of Clinical Pharmacology Xiangya Hospital Central South University	Homo sapiens	NCBITaxon	NCBITaxon:9606	blood	UBERON	UBERON:0000178	Study design	Validation stage\patient no.462	non-responder
Department of Clinical Pharmacology Xiangya Hospital Central South University	Homo sapiens	NCBITaxon	NCBITaxon:9606	blood	UBERON	UBERON:0000178	Study design	Validation stage\patient no.463	non-responder
Department of Clinical Pharmacology Xiangya Hospital Central South University	Homo sapiens	NCBITaxon	NCBITaxon:9606	blood	UBERON	UBERON:0000178	Study design	Validation stage\patient no.464	non-responder
Department of Clinical Pharmacology Xiangya Hospital Central South University	Homo sapiens	NCBITaxon	NCBITaxon:9606	blood	UBERON	UBERON:0000178	Study design	Validation stage\patient no.465	non-responder
Department of Clinical Pharmacology Xiangya Hospital Central South University	Homo sapiens	NCBITaxon	NCBITaxon:9606	blood	UBERON	UBERON:0000178	Study design	Validation stage\patient no.466	non-responder
Department of Clinical Pharmacology Xiangya Hospital Central South University	Homo sapiens	NCBITaxon	NCBITaxon:9606	blood	UBERON	UBERON:0000178	Study design	Validation stage\patient no.467	non-responder
Department of Clinical Pharmacology Xiangya Hospital Central South University	Homo sapiens	NCBITaxon	NCBITaxon:9606	blood	UBERON	UBERON:0000178	Study design	Validation stage\patient no.468	responder
Department of Clinical Pharmacology Xiangya Hospital Central South University	Homo sapiens	NCBITaxon	NCBITaxon:9606	blood	UBERON	UBERON:0000178	Study design	Validation stage\patient no.469	responder
Department of Clinical Pharmacology Xiangya Hospital Central South University	Homo sapiens	NCBITaxon	NCBITaxon:9606	blood	UBERON	UBERON:0000178	Study design	Validation stage\patient no.470	responder
Department of Clinical Pharmacology Xiangya Hospital Central South University	Homo sapiens	NCBITaxon	NCBITaxon:9606	blood	UBERON	UBERON:0000178	Study design	Validation stage\patient no.471	non-responder
Department of Clinical Pharmacology Xiangya Hospital Central South University	Homo sapiens	NCBITaxon	NCBITaxon:9606	blood	UBERON	UBERON:0000178	Study design	Validation stage\patient no.472	non-responder
Department of Clinical Pharmacology Xiangya Hospital Central South University	Homo sapiens	NCBITaxon	NCBITaxon:9606	blood	UBERON	UBERON:0000178	Study design	Validation stage\patient no.473	non-responder
Department of Clinical Pharmacology Xiangya Hospital Central South University	Homo sapiens	NCBITaxon	NCBITaxon:9606	blood	UBERON	UBERON:0000178	Study design	Validation stage\patient no.474	non-responder
Department of Clinical Pharmacology Xiangya Hospital Central South University	Homo sapiens	NCBITaxon	NCBITaxon:9606	blood	UBERON	UBERON:0000178	Study design	Validation stage\patient no.475	non-responder
Department of Clinical Pharmacology Xiangya Hospital Central South University	Homo sapiens	NCBITaxon	NCBITaxon:9606	blood	UBERON	UBERON:0000178	Study design	Validation stage\patient no.476	non-responder
Department of Clinical Pharmacology Xiangya Hospital Central South University	Homo sapiens	NCBITaxon	NCBITaxon:9606	blood	UBERON	UBERON:0000178	Study design	Validation stage\patient no.477	non-responder
Department of Clinical Pharmacology Xiangya Hospital Central South University	Homo sapiens	NCBITaxon	NCBITaxon:9606	blood	UBERON	UBERON:0000178	Study design	Validation stage\patient no.478	responder
Department of Clinical Pharmacology Xiangya Hospital Central South University	Homo sapiens	NCBITaxon	NCBITaxon:9606	blood	UBERON	UBERON:0000178	Study design	Validation stage\patient no.479	non-responder
Department of Clinical Pharmacology Xiangya Hospital Central South University	Homo sapiens	NCBITaxon	NCBITaxon:9606	blood	UBERON	UBERON:0000178	Study design	Validation stage\patient no.480	non-responder
Department of Clinical Pharmacology Xiangya Hospital Central South University	Homo sapiens	NCBITaxon	NCBITaxon:9606	blood	UBERON	UBERON:0000178	Study design	Validation stage\patient no.481	non-responder
Department of Clinical Pharmacology Xiangya Hospital Central South University	Homo sapiens	NCBITaxon	NCBITaxon:9606	blood	UBERON	UBERON:0000178	Study design	Validation stage\patient no.482	non-responder
Department of Clinical Pharmacology Xiangya Hospital Central South University	Homo sapiens	NCBITaxon	NCBITaxon:9606	blood	UBERON	UBERON:0000178	Study design	Validation stage\patient no.483	responder
Department of Clinical Pharmacology Xiangya Hospital Central South University	Homo sapiens	NCBITaxon	NCBITaxon:9606	blood	UBERON	UBERON:0000178	Study design	Validation stage\patient no.484	non-responder
Department of Clinical Pharmacology Xiangya Hospital Central South University	Homo sapiens	NCBITaxon	NCBITaxon:9606	blood	UBERON	UBERON:0000178	Study design	Validation stage\patient no.485	non-responder
Department of Clinical Pharmacology Xiangya Hospital Central South University	Homo sapiens	NCBITaxon	NCBITaxon:9606	blood	UBERON	UBERON:0000178	Study design	Validation stage\patient no.486	non-responder
Department of Clinical Pharmacology Xiangya Hospital Central South University	Homo sapiens	NCBITaxon	NCBITaxon:9606	blood	UBERON	UBERON:0000178	Study design	Validation stage\patient no.487	non-responder
Department of Clinical Pharmacology Xiangya Hospital Central South University	Homo sapiens	NCBITaxon	NCBITaxon:9606	blood	UBERON	UBERON:0000178	Study design	Validation stage\patient no.488	non-responder
Department of Clinical Pharmacology Xiangya Hospital Central South University	Homo sapiens	NCBITaxon	NCBITaxon:9606	blood	UBERON	UBERON:0000178	Study design	Validation stage\patient no.489	non-responder
Department of Clinical Pharmacology Xiangya Hospital Central South University	Homo sapiens	NCBITaxon	NCBITaxon:9606	blood	UBERON	UBERON:0000178	Study design	Validation stage\patient no.490	non-responder
Department of Clinical Pharmacology Xiangya Hospital Central South University	Homo sapiens	NCBITaxon	NCBITaxon:9606	blood	UBERON	UBERON:0000178	Study design	Validation stage\patient no.491	non-responder
Department of Clinical Pharmacology Xiangya Hospital Central South University	Homo sapiens	NCBITaxon	NCBITaxon:9606	blood	UBERON	UBERON:0000178	Study design	Validation stage\patient no.492	non-responder
Department of Clinical Pharmacology Xiangya Hospital Central South University	Homo sapiens	NCBITaxon	NCBITaxon:9606	blood	UBERON	UBERON:0000178	Study design	Validation stage\patient no.493	non-responder
Department of Clinical Pharmacology Xiangya Hospital Central South University	Homo sapiens	NCBITaxon	NCBITaxon:9606	blood	UBERON	UBERON:0000178	Study design	Validation stage\patient no.494	non-responder
Department of Clinical Pharmacology Xiangya Hospital Central South University	Homo sapiens	NCBITaxon	NCBITaxon:9606	blood	UBERON	UBERON:0000178	Study design	Validation stage\patient no.495	non-responder
Department of Clinical Pharmacology Xiangya Hospital Central South University	Homo sapiens	NCBITaxon	NCBITaxon:9606	blood	UBERON	UBERON:0000178	Study design	Validation stage\patient no.496	non-responder
Department of Clinical Pharmacology Xiangya Hospital Central South University	Homo sapiens	NCBITaxon	NCBITaxon:9606	blood	UBERON	UBERON:0000178	Study design	Validation stage\patient no.497	non-responder
Department of Clinical Pharmacology Xiangya Hospital Central South University	Homo sapiens	NCBITaxon	NCBITaxon:9606	blood	UBERON	UBERON:0000178	Study design	Validation stage\patient no.498	non-responder
Department of Clinical Pharmacology Xiangya Hospital Central South University	Homo sapiens	NCBITaxon	NCBITaxon:9606	blood	UBERON	UBERON:0000178	Study design	Validation stage\patient no.499	non-responder
Department of Clinical Pharmacology Xiangya Hospital Central South University	Homo sapiens	NCBITaxon	NCBITaxon:9606	blood	UBERON	UBERON:0000178	Study design	Validation stage\patient no.500	non-responder
Department of Clinical Pharmacology Xiangya Hospital Central South University	Homo sapiens	NCBITaxon	NCBITaxon:9606	blood	UBERON	UBERON:0000178	Study design	Validation stage\patient no.501	non-responder
Department of Clinical Pharmacology Xiangya Hospital Central South University	Homo sapiens	NCBITaxon	NCBITaxon:9606	blood	UBERON	UBERON:0000178	Study design	Validation stage\patient no.502	non-responder
Department of Clinical Pharmacology Xiangya Hospital Central South University	Homo sapiens	NCBITaxon	NCBITaxon:9606	blood	UBERON	UBERON:0000178	Study design	Validation stage\patient no.503	non-responder
Department of Clinical Pharmacology Xiangya Hospital Central South University	Homo sapiens	NCBITaxon	NCBITaxon:9606	blood	UBERON	UBERON:0000178	Study design	Validation stage\patient no.504	non-responder
Department of Clinical Pharmacology Xiangya Hospital Central South University	Homo sapiens	NCBITaxon	NCBITaxon:9606	blood	UBERON	UBERON:0000178	Study design	Validation stage\patient no.505	responder
Department of Clinical Pharmacology Xiangya Hospital Central South University	Homo sapiens	NCBITaxon	NCBITaxon:9606	blood	UBERON	UBERON:0000178	Study design	Validation stage\patient no.506	non-responder
Department of Clinical Pharmacology Xiangya Hospital Central South University	Homo sapiens	NCBITaxon	NCBITaxon:9606	blood	UBERON	UBERON:0000178	Study design	Validation stage\patient no.507	responder
Department of Clinical Pharmacology Xiangya Hospital Central South University	Homo sapiens	NCBITaxon	NCBITaxon:9606	blood	UBERON	UBERON:0000178	Study design	Validation stage\patient no.508	non-responder
Department of Clinical Pharmacology Xiangya Hospital Central South University	Homo sapiens	NCBITaxon	NCBITaxon:9606	blood	UBERON	UBERON:0000178	Study design	Validation stage\patient no.509	non-responder
Department of Clinical Pharmacology Xiangya Hospital Central South University	Homo sapiens	NCBITaxon	NCBITaxon:9606	blood	UBERON	UBERON:0000178	Study design	Validation stage\patient no.510	non-responder
Department of Clinical Pharmacology Xiangya Hospital Central South University	Homo sapiens	NCBITaxon	NCBITaxon:9606	blood	UBERON	UBERON:0000178	Study design	Validation stage\patient no.511	non-responder
Department of Clinical Pharmacology Xiangya Hospital Central South University	Homo sapiens	NCBITaxon	NCBITaxon:9606	blood	UBERON	UBERON:0000178	Study design	Validation stage\patient no.512	non-responder
Department of Clinical Pharmacology Xiangya Hospital Central South University	Homo sapiens	NCBITaxon	NCBITaxon:9606	blood	UBERON	UBERON:0000178	Study design	Validation stage\patient no.513	non-responder
Department of Clinical Pharmacology Xiangya Hospital Central South University	Homo sapiens	NCBITaxon	NCBITaxon:9606	blood	UBERON	UBERON:0000178	Study design	Validation stage\patient no.514	non-responder
Department of Clinical Pharmacology Xiangya Hospital Central South University	Homo sapiens	NCBITaxon	NCBITaxon:9606	blood	UBERON	UBERON:0000178	Study design	Validation stage\patient no.515	non-responder
Department of Clinical Pharmacology Xiangya Hospital Central South University	Homo sapiens	NCBITaxon	NCBITaxon:9606	blood	UBERON	UBERON:0000178	Study design	Validation stage\patient no.516	non-responder
Department of Clinical Pharmacology Xiangya Hospital Central South University	Homo sapiens	NCBITaxon	NCBITaxon:9606	blood	UBERON	UBERON:0000178	Study design	Validation stage\patient no.517	non-responder
Department of Clinical Pharmacology Xiangya Hospital Central South University	Homo sapiens	NCBITaxon	NCBITaxon:9606	blood	UBERON	UBERON:0000178	Study design	Validation stage\patient no.518	non-responder
Department of Clinical Pharmacology Xiangya Hospital Central South University	Homo sapiens	NCBITaxon	NCBITaxon:9606	blood	UBERON	UBERON:0000178	Study design	Validation stage\patient no.519	non-responder
Department of Clinical Pharmacology Xiangya Hospital Central South University	Homo sapiens	NCBITaxon	NCBITaxon:9606	blood	UBERON	UBERON:0000178	Study design	Validation stage\patient no.520	non-responder
Department of Clinical Pharmacology Xiangya Hospital Central South University	Homo sapiens	NCBITaxon	NCBITaxon:9606	blood	UBERON	UBERON:0000178	Study design	Validation stage\patient no.521	non-responder
Department of Clinical Pharmacology Xiangya Hospital Central South University	Homo sapiens	NCBITaxon	NCBITaxon:9606	blood	UBERON	UBERON:0000178	Study design	Validation stage\patient no.522	non-responder
Department of Clinical Pharmacology Xiangya Hospital Central South University	Homo sapiens	NCBITaxon	NCBITaxon:9606	blood	UBERON	UBERON:0000178	Study design	Validation stage\patient no.523	non-responder
Department of Clinical Pharmacology Xiangya Hospital Central South University	Homo sapiens	NCBITaxon	NCBITaxon:9606	blood	UBERON	UBERON:0000178	Study design	Validation stage\patient no.524	non-responder
Department of Clinical Pharmacology Xiangya Hospital Central South University	Homo sapiens	NCBITaxon	NCBITaxon:9606	blood	UBERON	UBERON:0000178	Study design	Validation stage\patient no.525	non-responder
Department of Clinical Pharmacology Xiangya Hospital Central South University	Homo sapiens	NCBITaxon	NCBITaxon:9606	blood	UBERON	UBERON:0000178	Study design	Validation stage\patient no.526	non-responder
Department of Clinical Pharmacology Xiangya Hospital Central South University	Homo sapiens	NCBITaxon	NCBITaxon:9606	blood	UBERON	UBERON:0000178	Study design	Validation stage\patient no.527	non-responder
Department of Clinical Pharmacology Xiangya Hospital Central South University	Homo sapiens	NCBITaxon	NCBITaxon:9606	blood	UBERON	UBERON:0000178	Study design	Validation stage\patient no.528	non-responder
Department of Clinical Pharmacology Xiangya Hospital Central South University	Homo sapiens	NCBITaxon	NCBITaxon:9606	blood	UBERON	UBERON:0000178	Study design	Validation stage\patient no.529	responder
Department of Clinical Pharmacology Xiangya Hospital Central South University	Homo sapiens	NCBITaxon	NCBITaxon:9606	blood	UBERON	UBERON:0000178	Study design	Validation stage\patient no.530	non-responder
Department of Clinical Pharmacology Xiangya Hospital Central South University	Homo sapiens	NCBITaxon	NCBITaxon:9606	blood	UBERON	UBERON:0000178	Study design	Validation stage\patient no.531	non-responder
Department of Clinical Pharmacology Xiangya Hospital Central South University	Homo sapiens	NCBITaxon	NCBITaxon:9606	blood	UBERON	UBERON:0000178	Study design	Validation stage\patient no.532	non-responder
Department of Clinical Pharmacology Xiangya Hospital Central South University	Homo sapiens	NCBITaxon	NCBITaxon:9606	blood	UBERON	UBERON:0000178	Study design	Validation stage\patient no.533	non-responder
Department of Clinical Pharmacology Xiangya Hospital Central South University	Homo sapiens	NCBITaxon	NCBITaxon:9606	blood	UBERON	UBERON:0000178	Study design	Validation stage\patient no.534	non-responder
Department of Clinical Pharmacology Xiangya Hospital Central South University	Homo sapiens	NCBITaxon	NCBITaxon:9606	blood	UBERON	UBERON:0000178	Study design	Validation stage\patient no.535	responder
Department of Clinical Pharmacology Xiangya Hospital Central South University	Homo sapiens	NCBITaxon	NCBITaxon:9606	blood	UBERON	UBERON:0000178	Study design	Validation stage\patient no.536	responder
Department of Clinical Pharmacology Xiangya Hospital Central South University	Homo sapiens	NCBITaxon	NCBITaxon:9606	blood	UBERON	UBERON:0000178	Study design	Validation stage\patient no.537	non-responder
Department of Clinical Pharmacology Xiangya Hospital Central South University	Homo sapiens	NCBITaxon	NCBITaxon:9606	blood	UBERON	UBERON:0000178	Study design	Validation stage\patient no.538	non-responder
Department of Clinical Pharmacology Xiangya Hospital Central South University	Homo sapiens	NCBITaxon	NCBITaxon:9606	blood	UBERON	UBERON:0000178	Study design	Validation stage\patient no.539	non-responder
Department of Clinical Pharmacology Xiangya Hospital Central South University	Homo sapiens	NCBITaxon	NCBITaxon:9606	blood	UBERON	UBERON:0000178	Study design	Validation stage\patient no.540	non-responder
Department of Clinical Pharmacology Xiangya Hospital Central South University	Homo sapiens	NCBITaxon	NCBITaxon:9606	blood	UBERON	UBERON:0000178	Study design	Validation stage\patient no.541	non-responder
Department of Clinical Pharmacology Xiangya Hospital Central South University	Homo sapiens	NCBITaxon	NCBITaxon:9606	blood	UBERON	UBERON:0000178	Study design	Validation stage\patient no.542	non-responder
Department of Clinical Pharmacology Xiangya Hospital Central South University	Homo sapiens	NCBITaxon	NCBITaxon:9606	blood	UBERON	UBERON:0000178	Study design	Validation stage\patient no.543	non-responder
Department of Clinical Pharmacology Xiangya Hospital Central South University	Homo sapiens	NCBITaxon	NCBITaxon:9606	blood	UBERON	UBERON:0000178	Study design	Validation stage\patient no.544	non-responder
Department of Clinical Pharmacology Xiangya Hospital Central South University	Homo sapiens	NCBITaxon	NCBITaxon:9606	blood	UBERON	UBERON:0000178	Study design	Validation stage\patient no.545	non-responder
Department of Clinical Pharmacology Xiangya Hospital Central South University	Homo sapiens	NCBITaxon	NCBITaxon:9606	blood	UBERON	UBERON:0000178	Study design	Validation stage\patient no.546	responder
Department of Clinical Pharmacology Xiangya Hospital Central South University	Homo sapiens	NCBITaxon	NCBITaxon:9606	blood	UBERON	UBERON:0000178	Study design	Validation stage\patient no.547	non-responder
Department of Clinical Pharmacology Xiangya Hospital Central South University	Homo sapiens	NCBITaxon	NCBITaxon:9606	blood	UBERON	UBERON:0000178	Study design	Validation stage\patient no.548	non-responder
Department of Clinical Pharmacology Xiangya Hospital Central South University	Homo sapiens	NCBITaxon	NCBITaxon:9606	blood	UBERON	UBERON:0000178	Study design	Validation stage\patient no.549	responder
Department of Clinical Pharmacology Xiangya Hospital Central South University	Homo sapiens	NCBITaxon	NCBITaxon:9606	blood	UBERON	UBERON:0000178	Study design	Validation stage\patient no.550	non-responder
Department of Clinical Pharmacology Xiangya Hospital Central South University	Homo sapiens	NCBITaxon	NCBITaxon:9606	blood	UBERON	UBERON:0000178	Study design	Validation stage\patient no.551	non-responder
Department of Clinical Pharmacology Xiangya Hospital Central South University	Homo sapiens	NCBITaxon	NCBITaxon:9606	blood	UBERON	UBERON:0000178	Study design	Validation stage\patient no.552	NA
Department of Clinical Pharmacology Xiangya Hospital Central South University	Homo sapiens	NCBITaxon	NCBITaxon:9606	blood	UBERON	UBERON:0000178	Study design	Validation stage\patient no.553	non-responder
Department of Clinical Pharmacology Xiangya Hospital Central South University	Homo sapiens	NCBITaxon	NCBITaxon:9606	blood	UBERON	UBERON:0000178	Study design	Validation stage\patient no.554	responder
Department of Clinical Pharmacology Xiangya Hospital Central South University	Homo sapiens	NCBITaxon	NCBITaxon:9606	blood	UBERON	UBERON:0000178	Study design	Validation stage\patient no.555	non-responder
Department of Clinical Pharmacology Xiangya Hospital Central South University	Homo sapiens	NCBITaxon	NCBITaxon:9606	blood	UBERON	UBERON:0000178	Study design	Validation stage\patient no.556	non-responder
Department of Clinical Pharmacology Xiangya Hospital Central South University	Homo sapiens	NCBITaxon	NCBITaxon:9606	blood	UBERON	UBERON:0000178	Study design	Validation stage\patient no.557	non-responder
Department of Clinical Pharmacology Xiangya Hospital Central South University	Homo sapiens	NCBITaxon	NCBITaxon:9606	blood	UBERON	UBERON:0000178	Study design	Validation stage\patient no.558	responder
Department of Clinical Pharmacology Xiangya Hospital Central South University	Homo sapiens	NCBITaxon	NCBITaxon:9606	blood	UBERON	UBERON:0000178	Study design	Validation stage\patient no.559	non-responder
Department of Clinical Pharmacology Xiangya Hospital Central South University	Homo sapiens	NCBITaxon	NCBITaxon:9606	blood	UBERON	UBERON:0000178	Study design	Validation stage\patient no.560	non-responder
Department of Clinical Pharmacology Xiangya Hospital Central South University	Homo sapiens	NCBITaxon	NCBITaxon:9606	blood	UBERON	UBERON:0000178	Study design	Validation stage\patient no.561	non-responder
Department of Clinical Pharmacology Xiangya Hospital Central South University	Homo sapiens	NCBITaxon	NCBITaxon:9606	blood	UBERON	UBERON:0000178	Study design	Validation stage\patient no.562	non-responder
Department of Clinical Pharmacology Xiangya Hospital Central South University	Homo sapiens	NCBITaxon	NCBITaxon:9606	blood	UBERON	UBERON:0000178	Study design	Validation stage\patient no.563	non-responder
Department of Clinical Pharmacology Xiangya Hospital Central South University	Homo sapiens	NCBITaxon	NCBITaxon:9606	blood	UBERON	UBERON:0000178	Study design	Validation stage\patient no.564	non-responder
Department of Clinical Pharmacology Xiangya Hospital Central South University	Homo sapiens	NCBITaxon	NCBITaxon:9606	blood	UBERON	UBERON:0000178	Study design	Validation stage\patient no.565	non-responder
Department of Clinical Pharmacology Xiangya Hospital Central South University	Homo sapiens	NCBITaxon	NCBITaxon:9606	blood	UBERON	UBERON:0000178	Study design	Validation stage\patient no.566	responder
Department of Clinical Pharmacology Xiangya Hospital Central South University	Homo sapiens	NCBITaxon	NCBITaxon:9606	blood	UBERON	UBERON:0000178	Study design	Validation stage\patient no.567	non-responder
Department of Clinical Pharmacology Xiangya Hospital Central South University	Homo sapiens	NCBITaxon	NCBITaxon:9606	blood	UBERON	UBERON:0000178	Study design	Validation stage\patient no.568	non-responder
Department of Clinical Pharmacology Xiangya Hospital Central South University	Homo sapiens	NCBITaxon	NCBITaxon:9606	blood	UBERON	UBERON:0000178	Study design	Validation stage\patient no.569	non-responder
Department of Clinical Pharmacology Xiangya Hospital Central South University	Homo sapiens	NCBITaxon	NCBITaxon:9606	blood	UBERON	UBERON:0000178	Study design	Validation stage\patient no.570	non-responder
Department of Clinical Pharmacology Xiangya Hospital Central South University	Homo sapiens	NCBITaxon	NCBITaxon:9606	blood	UBERON	UBERON:0000178	Study design	Validation stage\patient no.571	non-responder
Department of Clinical Pharmacology Xiangya Hospital Central South University	Homo sapiens	NCBITaxon	NCBITaxon:9606	blood	UBERON	UBERON:0000178	Study design	Validation stage\patient no.572	non-responder
Department of Clinical Pharmacology Xiangya Hospital Central South University	Homo sapiens	NCBITaxon	NCBITaxon:9606	blood	UBERON	UBERON:0000178	Study design	Validation stage\patient no.573	non-responder
Department of Clinical Pharmacology Xiangya Hospital Central South University	Homo sapiens	NCBITaxon	NCBITaxon:9606	blood	UBERON	UBERON:0000178	Study design	Validation stage\patient no.574	non-responder
Department of Clinical Pharmacology Xiangya Hospital Central South University	Homo sapiens	NCBITaxon	NCBITaxon:9606	blood	UBERON	UBERON:0000178	Study design	Validation stage\patient no.575	non-responder
Department of Clinical Pharmacology Xiangya Hospital Central South University	Homo sapiens	NCBITaxon	NCBITaxon:9606	blood	UBERON	UBERON:0000178	Study design	Validation stage\patient no.576	non-responder
Department of Clinical Pharmacology Xiangya Hospital Central South University	Homo sapiens	NCBITaxon	NCBITaxon:9606	blood	UBERON	UBERON:0000178	Study design	Validation stage\patient no.577	non-responder
Department of Clinical Pharmacology Xiangya Hospital Central South University	Homo sapiens	NCBITaxon	NCBITaxon:9606	blood	UBERON	UBERON:0000178	Study design	Validation stage\patient no.578	responder
Department of Clinical Pharmacology Xiangya Hospital Central South University	Homo sapiens	NCBITaxon	NCBITaxon:9606	blood	UBERON	UBERON:0000178	Study design	Validation stage\patient no.579	non-responder
Department of Clinical Pharmacology Xiangya Hospital Central South University	Homo sapiens	NCBITaxon	NCBITaxon:9606	blood	UBERON	UBERON:0000178	Study design	Validation stage\patient no.580	responder
Department of Clinical Pharmacology Xiangya Hospital Central South University	Homo sapiens	NCBITaxon	NCBITaxon:9606	blood	UBERON	UBERON:0000178	Study design	Validation stage\patient no.581	non-responder
Department of Clinical Pharmacology Xiangya Hospital Central South University	Homo sapiens	NCBITaxon	NCBITaxon:9606	blood	UBERON	UBERON:0000178	Study design	Validation stage\patient no.582	non-responder
Department of Clinical Pharmacology Xiangya Hospital Central South University	Homo sapiens	NCBITaxon	NCBITaxon:9606	blood	UBERON	UBERON:0000178	Study design	Validation stage\patient no.583	non-responder
Department of Clinical Pharmacology Xiangya Hospital Central South University	Homo sapiens	NCBITaxon	NCBITaxon:9606	blood	UBERON	UBERON:0000178	Study design	Validation stage\patient no.584	non-responder
Department of Clinical Pharmacology Xiangya Hospital Central South University	Homo sapiens	NCBITaxon	NCBITaxon:9606	blood	UBERON	UBERON:0000178	Study design	Validation stage\patient no.585	non-responder
Department of Clinical Pharmacology Xiangya Hospital Central South University	Homo sapiens	NCBITaxon	NCBITaxon:9606	blood	UBERON	UBERON:0000178	Study design	Validation stage\patient no.586	non-responder
Department of Clinical Pharmacology Xiangya Hospital Central South University	Homo sapiens	NCBITaxon	NCBITaxon:9606	blood	UBERON	UBERON:0000178	Study design	Validation stage\patient no.587	non-responder
Department of Clinical Pharmacology Xiangya Hospital Central South University	Homo sapiens	NCBITaxon	NCBITaxon:9606	blood	UBERON	UBERON:0000178	Study design	Validation stage\patient no.588	non-responder
Department of Clinical Pharmacology Xiangya Hospital Central South University	Homo sapiens	NCBITaxon	NCBITaxon:9606	blood	UBERON	UBERON:0000178	Study design	Validation stage\patient no.589	non-responder
Department of Clinical Pharmacology Xiangya Hospital Central South University	Homo sapiens	NCBITaxon	NCBITaxon:9606	blood	UBERON	UBERON:0000178	Study design	Validation stage\patient no.590	non-responder
Department of Clinical Pharmacology Xiangya Hospital Central South University	Homo sapiens	NCBITaxon	NCBITaxon:9606	blood	UBERON	UBERON:0000178	Study design	Validation stage\patient no.591	non-responder
Department of Clinical Pharmacology Xiangya Hospital Central South University	Homo sapiens	NCBITaxon	NCBITaxon:9606	blood	UBERON	UBERON:0000178	Study design	Validation stage\patient no.592	non-responder
Department of Clinical Pharmacology Xiangya Hospital Central South University	Homo sapiens	NCBITaxon	NCBITaxon:9606	blood	UBERON	UBERON:0000178	Study design	Validation stage\patient no.593	non-responder
Department of Clinical Pharmacology Xiangya Hospital Central South University	Homo sapiens	NCBITaxon	NCBITaxon:9606	blood	UBERON	UBERON:0000178	Study design	Validation stage\patient no.594	non-responder
Department of Clinical Pharmacology Xiangya Hospital Central South University	Homo sapiens	NCBITaxon	NCBITaxon:9606	blood	UBERON	UBERON:0000178	Study design	Validation stage\patient no.595	non-responder
Department of Clinical Pharmacology Xiangya Hospital Central South University	Homo sapiens	NCBITaxon	NCBITaxon:9606	blood	UBERON	UBERON:0000178	Study design	Validation stage\patient no.596	non-responder
Department of Clinical Pharmacology Xiangya Hospital Central South University	Homo sapiens	NCBITaxon	NCBITaxon:9606	blood	UBERON	UBERON:0000178	Study design	Validation stage\patient no.597	non-responder
Department of Clinical Pharmacology Xiangya Hospital Central South University	Homo sapiens	NCBITaxon	NCBITaxon:9606	blood	UBERON	UBERON:0000178	Study design	Validation stage\patient no.598	non-responder
Department of Clinical Pharmacology Xiangya Hospital Central South University	Homo sapiens	NCBITaxon	NCBITaxon:9606	blood	UBERON	UBERON:0000178	Study design	Validation stage\patient no.599	non-responder
Department of Clinical Pharmacology Xiangya Hospital Central South University	Homo sapiens	NCBITaxon	NCBITaxon:9606	blood	UBERON	UBERON:0000178	Study design	Validation stage\patient no.600	non-responder
Department of Clinical Pharmacology Xiangya Hospital Central South University	Homo sapiens	NCBITaxon	NCBITaxon:9606	blood	UBERON	UBERON:0000178	Study design	Validation stage\patient no.601	non-responder
Department of Clinical Pharmacology Xiangya Hospital Central South University	Homo sapiens	NCBITaxon	NCBITaxon:9606	blood	UBERON	UBERON:0000178	Study design	Validation stage\patient no.602	non-responder
Department of Clinical Pharmacology Xiangya Hospital Central South University	Homo sapiens	NCBITaxon	NCBITaxon:9606	blood	UBERON	UBERON:0000178	Study design	Validation stage\patient no.603	non-responder
Department of Clinical Pharmacology Xiangya Hospital Central South University	Homo sapiens	NCBITaxon	NCBITaxon:9606	blood	UBERON	UBERON:0000178	Study design	Validation stage\patient no.604	non-responder
Department of Clinical Pharmacology Xiangya Hospital Central South University	Homo sapiens	NCBITaxon	NCBITaxon:9606	blood	UBERON	UBERON:0000178	Study design	Validation stage\patient no.605	responder
Department of Clinical Pharmacology Xiangya Hospital Central South University	Homo sapiens	NCBITaxon	NCBITaxon:9606	blood	UBERON	UBERON:0000178	Study design	Validation stage\patient no.606	non-responder
Department of Clinical Pharmacology Xiangya Hospital Central South University	Homo sapiens	NCBITaxon	NCBITaxon:9606	blood	UBERON	UBERON:0000178	Study design	Validation stage\patient no.607	responder
Department of Clinical Pharmacology Xiangya Hospital Central South University	Homo sapiens	NCBITaxon	NCBITaxon:9606	blood	UBERON	UBERON:0000178	Study design	Validation stage\patient no.608	responder
Department of Clinical Pharmacology Xiangya Hospital Central South University	Homo sapiens	NCBITaxon	NCBITaxon:9606	blood	UBERON	UBERON:0000178	Study design	Validation stage\patient no.609	non-responder
Department of Clinical Pharmacology Xiangya Hospital Central South University	Homo sapiens	NCBITaxon	NCBITaxon:9606	blood	UBERON	UBERON:0000178	Study design	Validation stage\patient no.610	non-responder
Department of Clinical Pharmacology Xiangya Hospital Central South University	Homo sapiens	NCBITaxon	NCBITaxon:9606	blood	UBERON	UBERON:0000178	Study design	Validation stage\patient no.611	responder
Department of Clinical Pharmacology Xiangya Hospital Central South University	Homo sapiens	NCBITaxon	NCBITaxon:9606	blood	UBERON	UBERON:0000178	Study design	Validation stage\patient no.612	non-responder
Department of Clinical Pharmacology Xiangya Hospital Central South University	Homo sapiens	NCBITaxon	NCBITaxon:9606	blood	UBERON	UBERON:0000178	Study design	Validation stage\patient no.613	non-responder
Department of Clinical Pharmacology Xiangya Hospital Central South University	Homo sapiens	NCBITaxon	NCBITaxon:9606	blood	UBERON	UBERON:0000178	Study design	Validation stage\patient no.614	non-responder
Department of Clinical Pharmacology Xiangya Hospital Central South University	Homo sapiens	NCBITaxon	NCBITaxon:9606	blood	UBERON	UBERON:0000178	Study design	Validation stage\patient no.615	non-responder
Department of Clinical Pharmacology Xiangya Hospital Central South University	Homo sapiens	NCBITaxon	NCBITaxon:9606	blood	UBERON	UBERON:0000178	Study design	Validation stage\patient no.616	non-responder
Department of Clinical Pharmacology Xiangya Hospital Central South University	Homo sapiens	NCBITaxon	NCBITaxon:9606	blood	UBERON	UBERON:0000178	Study design	Validation stage\patient no.617	non-responder
Department of Clinical Pharmacology Xiangya Hospital Central South University	Homo sapiens	NCBITaxon	NCBITaxon:9606	blood	UBERON	UBERON:0000178	Study design	Validation stage\patient no.618	responder
Department of Clinical Pharmacology Xiangya Hospital Central South University	Homo sapiens	NCBITaxon	NCBITaxon:9606	blood	UBERON	UBERON:0000178	Study design	Validation stage\patient no.619	non-responder
Department of Clinical Pharmacology Xiangya Hospital Central South University	Homo sapiens	NCBITaxon	NCBITaxon:9606	blood	UBERON	UBERON:0000178	Study design	Validation stage\patient no.620	responder
Department of Clinical Pharmacology Xiangya Hospital Central South University	Homo sapiens	NCBITaxon	NCBITaxon:9606	blood	UBERON	UBERON:0000178	Study design	Validation stage\patient no.621	responder
Department of Clinical Pharmacology Xiangya Hospital Central South University	Homo sapiens	NCBITaxon	NCBITaxon:9606	blood	UBERON	UBERON:0000178	Study design	Validation stage\patient no.622	responder
Department of Clinical Pharmacology Xiangya Hospital Central South University	Homo sapiens	NCBITaxon	NCBITaxon:9606	blood	UBERON	UBERON:0000178	Study design	Validation stage\patient no.623	responder
Department of Clinical Pharmacology Xiangya Hospital Central South University	Homo sapiens	NCBITaxon	NCBITaxon:9606	blood	UBERON	UBERON:0000178	Study design	Validation stage\patient no.624	non-responder
Department of Clinical Pharmacology Xiangya Hospital Central South University	Homo sapiens	NCBITaxon	NCBITaxon:9606	blood	UBERON	UBERON:0000178	Study design	Validation stage\patient no.625	responder
Department of Clinical Pharmacology Xiangya Hospital Central South University	Homo sapiens	NCBITaxon	NCBITaxon:9606	blood	UBERON	UBERON:0000178	Study design	Validation stage\patient no.626	non-responder
Department of Clinical Pharmacology Xiangya Hospital Central South University	Homo sapiens	NCBITaxon	NCBITaxon:9606	blood	UBERON	UBERON:0000178	Study design	Validation stage\patient no.627	responder
Department of Clinical Pharmacology Xiangya Hospital Central South University	Homo sapiens	NCBITaxon	NCBITaxon:9606	blood	UBERON	UBERON:0000178	Study design	Validation stage\patient no.628	responder
Department of Clinical Pharmacology Xiangya Hospital Central South University	Homo sapiens	NCBITaxon	NCBITaxon:9606	blood	UBERON	UBERON:0000178	Study design	Validation stage\patient no.629	non-responder
Department of Clinical Pharmacology Xiangya Hospital Central South University	Homo sapiens	NCBITaxon	NCBITaxon:9606	blood	UBERON	UBERON:0000178	Study design	Validation stage\patient no.630	non-responder
Department of Clinical Pharmacology Xiangya Hospital Central South University	Homo sapiens	NCBITaxon	NCBITaxon:9606	blood	UBERON	UBERON:0000178	Study design	Validation stage\patient no.631	non-responder
Department of Clinical Pharmacology Xiangya Hospital Central South University	Homo sapiens	NCBITaxon	NCBITaxon:9606	blood	UBERON	UBERON:0000178	Study design	Validation stage\patient no.632	non-responder
Department of Clinical Pharmacology Xiangya Hospital Central South University	Homo sapiens	NCBITaxon	NCBITaxon:9606	blood	UBERON	UBERON:0000178	Study design	Validation stage\patient no.633	non-responder
Department of Clinical Pharmacology Xiangya Hospital Central South University	Homo sapiens	NCBITaxon	NCBITaxon:9606	blood	UBERON	UBERON:0000178	Study design	Validation stage\patient no.634	non-responder
Department of Clinical Pharmacology Xiangya Hospital Central South University	Homo sapiens	NCBITaxon	NCBITaxon:9606	blood	UBERON	UBERON:0000178	Study design	Validation stage\patient no.635	responder
Department of Clinical Pharmacology Xiangya Hospital Central South University	Homo sapiens	NCBITaxon	NCBITaxon:9606	blood	UBERON	UBERON:0000178	Study design	Validation stage\patient no.636	non-responder
Department of Clinical Pharmacology Xiangya Hospital Central South University	Homo sapiens	NCBITaxon	NCBITaxon:9606	blood	UBERON	UBERON:0000178	Study design	Validation stage\patient no.637	non-responder
Department of Clinical Pharmacology Xiangya Hospital Central South University	Homo sapiens	NCBITaxon	NCBITaxon:9606	blood	UBERON	UBERON:0000178	Study design	Validation stage\patient no.638	non-responder
Department of Clinical Pharmacology Xiangya Hospital Central South University	Homo sapiens	NCBITaxon	NCBITaxon:9606	blood	UBERON	UBERON:0000178	Study design	Validation stage\patient no.639	non-responder
Department of Clinical Pharmacology Xiangya Hospital Central South University	Homo sapiens	NCBITaxon	NCBITaxon:9606	blood	UBERON	UBERON:0000178	Study design	Validation stage\patient no.640	responder
Department of Clinical Pharmacology Xiangya Hospital Central South University	Homo sapiens	NCBITaxon	NCBITaxon:9606	blood	UBERON	UBERON:0000178	Study design	Validation stage\patient no.641	non-responder
Department of Clinical Pharmacology Xiangya Hospital Central South University	Homo sapiens	NCBITaxon	NCBITaxon:9606	blood	UBERON	UBERON:0000178	Study design	Validation stage\patient no.642	non-responder
Department of Clinical Pharmacology Xiangya Hospital Central South University	Homo sapiens	NCBITaxon	NCBITaxon:9606	blood	UBERON	UBERON:0000178	Study design	Validation stage\patient no.643	responder
Department of Clinical Pharmacology Xiangya Hospital Central South University	Homo sapiens	NCBITaxon	NCBITaxon:9606	blood	UBERON	UBERON:0000178	Study design	Validation stage\patient no.644	non-responder
Department of Clinical Pharmacology Xiangya Hospital Central South University	Homo sapiens	NCBITaxon	NCBITaxon:9606	blood	UBERON	UBERON:0000178	Study design	Validation stage\patient no.645	non-responder
Department of Clinical Pharmacology Xiangya Hospital Central South University	Homo sapiens	NCBITaxon	NCBITaxon:9606	blood	UBERON	UBERON:0000178	Study design	Validation stage\patient no.646	non-responder
Department of Clinical Pharmacology Xiangya Hospital Central South University	Homo sapiens	NCBITaxon	NCBITaxon:9606	blood	UBERON	UBERON:0000178	Study design	Validation stage\patient no.647	non-responder
Department of Clinical Pharmacology Xiangya Hospital Central South University	Homo sapiens	NCBITaxon	NCBITaxon:9606	blood	UBERON	UBERON:0000178	Study design	Validation stage\patient no.648	non-responder
Department of Clinical Pharmacology Xiangya Hospital Central South University	Homo sapiens	NCBITaxon	NCBITaxon:9606	blood	UBERON	UBERON:0000178	Study design	Validation stage\patient no.649	non-responder
Department of Clinical Pharmacology Xiangya Hospital Central South University	Homo sapiens	NCBITaxon	NCBITaxon:9606	blood	UBERON	UBERON:0000178	Study design	Validation stage\patient no.650	non-responder
Department of Clinical Pharmacology Xiangya Hospital Central South University	Homo sapiens	NCBITaxon	NCBITaxon:9606	blood	UBERON	UBERON:0000178	Study design	Validation stage\patient no.651	non-responder
Department of Clinical Pharmacology Xiangya Hospital Central South University	Homo sapiens	NCBITaxon	NCBITaxon:9606	blood	UBERON	UBERON:0000178	Study design	Validation stage\patient no.652	non-responder
Department of Clinical Pharmacology Xiangya Hospital Central South University	Homo sapiens	NCBITaxon	NCBITaxon:9606	blood	UBERON	UBERON:0000178	Study design	Validation stage\patient no.653	non-responder
Department of Clinical Pharmacology Xiangya Hospital Central South University	Homo sapiens	NCBITaxon	NCBITaxon:9606	blood	UBERON	UBERON:0000178	Study design	Validation stage\patient no.654	non-responder
Department of Clinical Pharmacology Xiangya Hospital Central South University	Homo sapiens	NCBITaxon	NCBITaxon:9606	blood	UBERON	UBERON:0000178	Study design	Validation stage\patient no.655	non-responder
Department of Clinical Pharmacology Xiangya Hospital Central South University	Homo sapiens	NCBITaxon	NCBITaxon:9606	blood	UBERON	UBERON:0000178	Study design	Validation stage\patient no.656	responder
Department of Clinical Pharmacology Xiangya Hospital Central South University	Homo sapiens	NCBITaxon	NCBITaxon:9606	blood	UBERON	UBERON:0000178	Study design	Validation stage\patient no.657	non-responder
Department of Clinical Pharmacology Xiangya Hospital Central South University	Homo sapiens	NCBITaxon	NCBITaxon:9606	blood	UBERON	UBERON:0000178	Study design	Validation stage\patient no.658	non-responder
Department of Clinical Pharmacology Xiangya Hospital Central South University	Homo sapiens	NCBITaxon	NCBITaxon:9606	blood	UBERON	UBERON:0000178	Study design	Validation stage\patient no.659	non-responder
Department of Clinical Pharmacology Xiangya Hospital Central South University	Homo sapiens	NCBITaxon	NCBITaxon:9606	blood	UBERON	UBERON:0000178	Study design	Validation stage\patient no.660	non-responder
Department of Clinical Pharmacology Xiangya Hospital Central South University	Homo sapiens	NCBITaxon	NCBITaxon:9606	blood	UBERON	UBERON:0000178	Study design	Validation stage\patient no.661	non-responder
Department of Clinical Pharmacology Xiangya Hospital Central South University	Homo sapiens	NCBITaxon	NCBITaxon:9606	blood	UBERON	UBERON:0000178	Study design	Validation stage\patient no.662	non-responder
Department of Clinical Pharmacology Xiangya Hospital Central South University	Homo sapiens	NCBITaxon	NCBITaxon:9606	blood	UBERON	UBERON:0000178	Study design	Validation stage\patient no.663	non-responder
Department of Clinical Pharmacology Xiangya Hospital Central South University	Homo sapiens	NCBITaxon	NCBITaxon:9606	blood	UBERON	UBERON:0000178	Study design	Validation stage\patient no.664	responder
Department of Clinical Pharmacology Xiangya Hospital Central South University	Homo sapiens	NCBITaxon	NCBITaxon:9606	blood	UBERON	UBERON:0000178	Study design	Validation stage\patient no.665	non-responder
Department of Clinical Pharmacology Xiangya Hospital Central South University	Homo sapiens	NCBITaxon	NCBITaxon:9606	blood	UBERON	UBERON:0000178	Study design	Validation stage\patient no.666	non-responder
Department of Clinical Pharmacology Xiangya Hospital Central South University	Homo sapiens	NCBITaxon	NCBITaxon:9606	blood	UBERON	UBERON:0000178	Study design	Validation stage\patient no.667	responder
Department of Clinical Pharmacology Xiangya Hospital Central South University	Homo sapiens	NCBITaxon	NCBITaxon:9606	blood	UBERON	UBERON:0000178	Study design	Validation stage\patient no.668	responder
Department of Clinical Pharmacology Xiangya Hospital Central South University	Homo sapiens	NCBITaxon	NCBITaxon:9606	blood	UBERON	UBERON:0000178	Study design	Validation stage\patient no.669	non-responder
Department of Clinical Pharmacology Xiangya Hospital Central South University	Homo sapiens	NCBITaxon	NCBITaxon:9606	blood	UBERON	UBERON:0000178	Study design	Validation stage\patient no.670	responder
Department of Clinical Pharmacology Xiangya Hospital Central South University	Homo sapiens	NCBITaxon	NCBITaxon:9606	blood	UBERON	UBERON:0000178	Study design	Validation stage\patient no.671	non-responder
Department of Clinical Pharmacology Xiangya Hospital Central South University	Homo sapiens	NCBITaxon	NCBITaxon:9606	blood	UBERON	UBERON:0000178	Study design	Validation stage\patient no.672	non-responder
Department of Clinical Pharmacology Xiangya Hospital Central South University	Homo sapiens	NCBITaxon	NCBITaxon:9606	blood	UBERON	UBERON:0000178	Study design	Validation stage\patient no.673	non-responder
Department of Clinical Pharmacology Xiangya Hospital Central South University	Homo sapiens	NCBITaxon	NCBITaxon:9606	blood	UBERON	UBERON:0000178	Study design	Validation stage\patient no.674	non-responder
Department of Clinical Pharmacology Xiangya Hospital Central South University	Homo sapiens	NCBITaxon	NCBITaxon:9606	blood	UBERON	UBERON:0000178	Study design	Validation stage\patient no.675	responder
Department of Clinical Pharmacology Xiangya Hospital Central South University	Homo sapiens	NCBITaxon	NCBITaxon:9606	blood	UBERON	UBERON:0000178	Study design	Validation stage\patient no.676	non-responder
Department of Clinical Pharmacology Xiangya Hospital Central South University	Homo sapiens	NCBITaxon	NCBITaxon:9606	blood	UBERON	UBERON:0000178	Study design	Validation stage\patient no.677	non-responder
Department of Clinical Pharmacology Xiangya Hospital Central South University	Homo sapiens	NCBITaxon	NCBITaxon:9606	blood	UBERON	UBERON:0000178	Study design	Validation stage\patient no.678	non-responder
Department of Clinical Pharmacology Xiangya Hospital Central South University	Homo sapiens	NCBITaxon	NCBITaxon:9606	blood	UBERON	UBERON:0000178	Study design	Validation stage\patient no.679	responder
Department of Clinical Pharmacology Xiangya Hospital Central South University	Homo sapiens	NCBITaxon	NCBITaxon:9606	blood	UBERON	UBERON:0000178	Study design	Validation stage\patient no.680	non-responder
Department of Clinical Pharmacology Xiangya Hospital Central South University	Homo sapiens	NCBITaxon	NCBITaxon:9606	blood	UBERON	UBERON:0000178	Study design	Validation stage\patient no.681	non-responder
Department of Clinical Pharmacology Xiangya Hospital Central South University	Homo sapiens	NCBITaxon	NCBITaxon:9606	blood	UBERON	UBERON:0000178	Study design	Validation stage\patient no.682	non-responder
Department of Clinical Pharmacology Xiangya Hospital Central South University	Homo sapiens	NCBITaxon	NCBITaxon:9606	blood	UBERON	UBERON:0000178	Study design	Validation stage\patient no.683	responder
Department of Clinical Pharmacology Xiangya Hospital Central South University	Homo sapiens	NCBITaxon	NCBITaxon:9606	blood	UBERON	UBERON:0000178	Study design	Validation stage\patient no.684	non-responder
Department of Clinical Pharmacology Xiangya Hospital Central South University	Homo sapiens	NCBITaxon	NCBITaxon:9606	blood	UBERON	UBERON:0000178	Study design	Validation stage\patient no.685	non-responder
Department of Clinical Pharmacology Xiangya Hospital Central South University	Homo sapiens	NCBITaxon	NCBITaxon:9606	blood	UBERON	UBERON:0000178	Study design	Validation stage\patient no.686	non-responder
Department of Clinical Pharmacology Xiangya Hospital Central South University	Homo sapiens	NCBITaxon	NCBITaxon:9606	blood	UBERON	UBERON:0000178	Study design	Validation stage\patient no.687	non-responder
Department of Clinical Pharmacology Xiangya Hospital Central South University	Homo sapiens	NCBITaxon	NCBITaxon:9606	blood	UBERON	UBERON:0000178	Study design	Validation stage\patient no.688	non-responder
Department of Clinical Pharmacology Xiangya Hospital Central South University	Homo sapiens	NCBITaxon	NCBITaxon:9606	blood	UBERON	UBERON:0000178	Study design	Validation stage\patient no.689	non-responder
Department of Clinical Pharmacology Xiangya Hospital Central South University	Homo sapiens	NCBITaxon	NCBITaxon:9606	blood	UBERON	UBERON:0000178	Study design	Validation stage\patient no.690	non-responder
Department of Clinical Pharmacology Xiangya Hospital Central South University	Homo sapiens	NCBITaxon	NCBITaxon:9606	blood	UBERON	UBERON:0000178	Study design	Validation stage\patient no.691	non-responder
Department of Clinical Pharmacology Xiangya Hospital Central South University	Homo sapiens	NCBITaxon	NCBITaxon:9606	blood	UBERON	UBERON:0000178	Study design	Validation stage\patient no.692	responder
Department of Clinical Pharmacology Xiangya Hospital Central South University	Homo sapiens	NCBITaxon	NCBITaxon:9606	blood	UBERON	UBERON:0000178	Study design	Validation stage\patient no.693	non-responder
Department of Clinical Pharmacology Xiangya Hospital Central South University	Homo sapiens	NCBITaxon	NCBITaxon:9606	blood	UBERON	UBERON:0000178	Study design	Validation stage\patient no.694	non-responder
Department of Clinical Pharmacology Xiangya Hospital Central South University	Homo sapiens	NCBITaxon	NCBITaxon:9606	blood	UBERON	UBERON:0000178	Study design	Validation stage\patient no.695	non-responder
Department of Clinical Pharmacology Xiangya Hospital Central South University	Homo sapiens	NCBITaxon	NCBITaxon:9606	blood	UBERON	UBERON:0000178	Study design	Validation stage\patient no.696	non-responder
Department of Clinical Pharmacology Xiangya Hospital Central South University	Homo sapiens	NCBITaxon	NCBITaxon:9606	blood	UBERON	UBERON:0000178	Study design	Validation stage\patient no.697	responder
Department of Clinical Pharmacology Xiangya Hospital Central South University	Homo sapiens	NCBITaxon	NCBITaxon:9606	blood	UBERON	UBERON:0000178	Study design	Validation stage\patient no.698	non-responder
Department of Clinical Pharmacology Xiangya Hospital Central South University	Homo sapiens	NCBITaxon	NCBITaxon:9606	blood	UBERON	UBERON:0000178	Study design	Validation stage\patient no.699	non-responder
Department of Clinical Pharmacology Xiangya Hospital Central South University	Homo sapiens	NCBITaxon	NCBITaxon:9606	blood	UBERON	UBERON:0000178	Study design	Validation stage\patient no.700	responder
Department of Clinical Pharmacology Xiangya Hospital Central South University	Homo sapiens	NCBITaxon	NCBITaxon:9606	blood	UBERON	UBERON:0000178	Study design	Validation stage\patient no.701	responder
Department of Clinical Pharmacology Xiangya Hospital Central South University	Homo sapiens	NCBITaxon	NCBITaxon:9606	blood	UBERON	UBERON:0000178	Study design	Validation stage\patient no.702	non-responder
Department of Clinical Pharmacology Xiangya Hospital Central South University	Homo sapiens	NCBITaxon	NCBITaxon:9606	blood	UBERON	UBERON:0000178	Study design	Validation stage\patient no.703	non-responder
Department of Clinical Pharmacology Xiangya Hospital Central South University	Homo sapiens	NCBITaxon	NCBITaxon:9606	blood	UBERON	UBERON:0000178	Study design	Validation stage\patient no.704	non-responder
Department of Clinical Pharmacology Xiangya Hospital Central South University	Homo sapiens	NCBITaxon	NCBITaxon:9606	blood	UBERON	UBERON:0000178	Study design	Validation stage\patient no.705	non-responder
Department of Clinical Pharmacology Xiangya Hospital Central South University	Homo sapiens	NCBITaxon	NCBITaxon:9606	blood	UBERON	UBERON:0000178	Study design	Validation stage\patient no.706	non-responder
Department of Clinical Pharmacology Xiangya Hospital Central South University	Homo sapiens	NCBITaxon	NCBITaxon:9606	blood	UBERON	UBERON:0000178	Study design	Validation stage\patient no.707	non-responder
Department of Clinical Pharmacology Xiangya Hospital Central South University	Homo sapiens	NCBITaxon	NCBITaxon:9606	blood	UBERON	UBERON:0000178	Study design	Validation stage\patient no.708	non-responder
Department of Clinical Pharmacology Xiangya Hospital Central South University	Homo sapiens	NCBITaxon	NCBITaxon:9606	blood	UBERON	UBERON:0000178	Study design	Validation stage\patient no.709	responder
Department of Clinical Pharmacology Xiangya Hospital Central South University	Homo sapiens	NCBITaxon	NCBITaxon:9606	blood	UBERON	UBERON:0000178	Study design	Validation stage\patient no.710	non-responder
Department of Clinical Pharmacology Xiangya Hospital Central South University	Homo sapiens	NCBITaxon	NCBITaxon:9606	blood	UBERON	UBERON:0000178	Study design	Validation stage\patient no.711	responder
Department of Clinical Pharmacology Xiangya Hospital Central South University	Homo sapiens	NCBITaxon	NCBITaxon:9606	blood	UBERON	UBERON:0000178	Study design	Validation stage\patient no.712	non-responder
Department of Clinical Pharmacology Xiangya Hospital Central South University	Homo sapiens	NCBITaxon	NCBITaxon:9606	blood	UBERON	UBERON:0000178	Study design	Validation stage\patient no.713	non-responder
Department of Clinical Pharmacology Xiangya Hospital Central South University	Homo sapiens	NCBITaxon	NCBITaxon:9606	blood	UBERON	UBERON:0000178	Study design	Validation stage\patient no.714	non-responder
Department of Clinical Pharmacology Xiangya Hospital Central South University	Homo sapiens	NCBITaxon	NCBITaxon:9606	blood	UBERON	UBERON:0000178	Study design	Validation stage\patient no.715	non-responder
Department of Clinical Pharmacology Xiangya Hospital Central South University	Homo sapiens	NCBITaxon	NCBITaxon:9606	blood	UBERON	UBERON:0000178	Study design	Validation stage\patient no.716	non-responder
Department of Clinical Pharmacology Xiangya Hospital Central South University	Homo sapiens	NCBITaxon	NCBITaxon:9606	blood	UBERON	UBERON:0000178	Study design	Validation stage\patient no.717	responder
Department of Clinical Pharmacology Xiangya Hospital Central South University	Homo sapiens	NCBITaxon	NCBITaxon:9606	blood	UBERON	UBERON:0000178	Study design	Validation stage\patient no.718	non-responder
Department of Clinical Pharmacology Xiangya Hospital Central South University	Homo sapiens	NCBITaxon	NCBITaxon:9606	blood	UBERON	UBERON:0000178	Study design	Validation stage\patient no.719	non-responder
Department of Clinical Pharmacology Xiangya Hospital Central South University	Homo sapiens	NCBITaxon	NCBITaxon:9606	blood	UBERON	UBERON:0000178	Study design	Validation stage\patient no.720	responder
Department of Clinical Pharmacology Xiangya Hospital Central South University	Homo sapiens	NCBITaxon	NCBITaxon:9606	blood	UBERON	UBERON:0000178	Study design	Validation stage\patient no.721	non-responder
Department of Clinical Pharmacology Xiangya Hospital Central South University	Homo sapiens	NCBITaxon	NCBITaxon:9606	blood	UBERON	UBERON:0000178	Study design	Validation stage\patient no.722	non-responder
Department of Clinical Pharmacology Xiangya Hospital Central South University	Homo sapiens	NCBITaxon	NCBITaxon:9606	blood	UBERON	UBERON:0000178	Study design	Validation stage\patient no.723	non-responder
Department of Clinical Pharmacology Xiangya Hospital Central South University	Homo sapiens	NCBITaxon	NCBITaxon:9606	blood	UBERON	UBERON:0000178	Study design	Validation stage\patient no.724	non-responder
Department of Clinical Pharmacology Xiangya Hospital Central South University	Homo sapiens	NCBITaxon	NCBITaxon:9606	blood	UBERON	UBERON:0000178	Study design	Validation stage\patient no.725	non-responder
Department of Clinical Pharmacology Xiangya Hospital Central South University	Homo sapiens	NCBITaxon	NCBITaxon:9606	blood	UBERON	UBERON:0000178	Study design	Validation stage\patient no.726	non-responder
Department of Clinical Pharmacology Xiangya Hospital Central South University	Homo sapiens	NCBITaxon	NCBITaxon:9606	blood	UBERON	UBERON:0000178	Study design	Validation stage\patient no.727	non-responder
Department of Clinical Pharmacology Xiangya Hospital Central South University	Homo sapiens	NCBITaxon	NCBITaxon:9606	blood	UBERON	UBERON:0000178	Study design	Validation stage\patient no.728	responder
Department of Clinical Pharmacology Xiangya Hospital Central South University	Homo sapiens	NCBITaxon	NCBITaxon:9606	blood	UBERON	UBERON:0000178	Study design	Validation stage\patient no.729	non-responder
Department of Clinical Pharmacology Xiangya Hospital Central South University	Homo sapiens	NCBITaxon	NCBITaxon:9606	blood	UBERON	UBERON:0000178	Study design	Validation stage\patient no.730	non-responder
Department of Clinical Pharmacology Xiangya Hospital Central South University	Homo sapiens	NCBITaxon	NCBITaxon:9606	blood	UBERON	UBERON:0000178	Study design	Validation stage\patient no.731	non-responder
Department of Clinical Pharmacology Xiangya Hospital Central South University	Homo sapiens	NCBITaxon	NCBITaxon:9606	blood	UBERON	UBERON:0000178	Study design	Validation stage\patient no.732	non-responder
Department of Clinical Pharmacology Xiangya Hospital Central South University	Homo sapiens	NCBITaxon	NCBITaxon:9606	blood	UBERON	UBERON:0000178	Study design	Validation stage\patient no.733	responder
Department of Clinical Pharmacology Xiangya Hospital Central South University	Homo sapiens	NCBITaxon	NCBITaxon:9606	blood	UBERON	UBERON:0000178	Study design	Validation stage\patient no.734	responder
Department of Clinical Pharmacology Xiangya Hospital Central South University	Homo sapiens	NCBITaxon	NCBITaxon:9606	blood	UBERON	UBERON:0000178	Study design	Validation stage\patient no.735	non-responder
Department of Clinical Pharmacology Xiangya Hospital Central South University	Homo sapiens	NCBITaxon	NCBITaxon:9606	blood	UBERON	UBERON:0000178	Study design	Validation stage\patient no.736	non-responder
Department of Clinical Pharmacology Xiangya Hospital Central South University	Homo sapiens	NCBITaxon	NCBITaxon:9606	blood	UBERON	UBERON:0000178	Study design	Validation stage\patient no.737	non-responder
Department of Clinical Pharmacology Xiangya Hospital Central South University	Homo sapiens	NCBITaxon	NCBITaxon:9606	blood	UBERON	UBERON:0000178	Study design	Validation stage\patient no.738	responder
Department of Clinical Pharmacology Xiangya Hospital Central South University	Homo sapiens	NCBITaxon	NCBITaxon:9606	blood	UBERON	UBERON:0000178	Study design	Validation stage\patient no.739	non-responder
Department of Clinical Pharmacology Xiangya Hospital Central South University	Homo sapiens	NCBITaxon	NCBITaxon:9606	blood	UBERON	UBERON:0000178	Study design	Validation stage\patient no.740	non-responder
Department of Clinical Pharmacology Xiangya Hospital Central South University	Homo sapiens	NCBITaxon	NCBITaxon:9606	blood	UBERON	UBERON:0000178	Study design	Validation stage\patient no.741	non-responder
Department of Clinical Pharmacology Xiangya Hospital Central South University	Homo sapiens	NCBITaxon	NCBITaxon:9606	blood	UBERON	UBERON:0000178	Study design	Validation stage\patient no.742	non-responder
Department of Clinical Pharmacology Xiangya Hospital Central South University	Homo sapiens	NCBITaxon	NCBITaxon:9606	blood	UBERON	UBERON:0000178	Study design	Validation stage\patient no.743	non-responder
Department of Clinical Pharmacology Xiangya Hospital Central South University	Homo sapiens	NCBITaxon	NCBITaxon:9606	blood	UBERON	UBERON:0000178	Study design	Validation stage\patient no.744	non-responder
Department of Clinical Pharmacology Xiangya Hospital Central South University	Homo sapiens	NCBITaxon	NCBITaxon:9606	blood	UBERON	UBERON:0000178	Study design	Validation stage\patient no.745	non-responder
Department of Clinical Pharmacology Xiangya Hospital Central South University	Homo sapiens	NCBITaxon	NCBITaxon:9606	blood	UBERON	UBERON:0000178	Study design	Validation stage\patient no.746	non-responder
Department of Clinical Pharmacology Xiangya Hospital Central South University	Homo sapiens	NCBITaxon	NCBITaxon:9606	blood	UBERON	UBERON:0000178	Study design	Validation stage\patient no.747	non-responder
Department of Clinical Pharmacology Xiangya Hospital Central South University	Homo sapiens	NCBITaxon	NCBITaxon:9606	blood	UBERON	UBERON:0000178	Study design	Validation stage\patient no.748	non-responder
Department of Clinical Pharmacology Xiangya Hospital Central South University	Homo sapiens	NCBITaxon	NCBITaxon:9606	blood	UBERON	UBERON:0000178	Study design	Validation stage\patient no.749	non-responder
Department of Clinical Pharmacology Xiangya Hospital Central South University	Homo sapiens	NCBITaxon	NCBITaxon:9606	blood	UBERON	UBERON:0000178	Study design	Validation stage\patient no.750	responder
Department of Clinical Pharmacology Xiangya Hospital Central South University	Homo sapiens	NCBITaxon	NCBITaxon:9606	blood	UBERON	UBERON:0000178	Study design	Validation stage\patient no.751	non-responder
Department of Clinical Pharmacology Xiangya Hospital Central South University	Homo sapiens	NCBITaxon	NCBITaxon:9606	blood	UBERON	UBERON:0000178	Study design	Validation stage\patient no.752	non-responder
Department of Clinical Pharmacology Xiangya Hospital Central South University	Homo sapiens	NCBITaxon	NCBITaxon:9606	blood	UBERON	UBERON:0000178	Study design	Validation stage\patient no.753	non-responder
Department of Clinical Pharmacology Xiangya Hospital Central South University	Homo sapiens	NCBITaxon	NCBITaxon:9606	blood	UBERON	UBERON:0000178	Study design	Validation stage\patient no.754	non-responder
Department of Clinical Pharmacology Xiangya Hospital Central South University	Homo sapiens	NCBITaxon	NCBITaxon:9606	blood	UBERON	UBERON:0000178	Study design	Validation stage\patient no.755	non-responder
Department of Clinical Pharmacology Xiangya Hospital Central South University	Homo sapiens	NCBITaxon	NCBITaxon:9606	blood	UBERON	UBERON:0000178	Study design	Validation stage\patient no.756	non-responder
Department of Clinical Pharmacology Xiangya Hospital Central South University	Homo sapiens	NCBITaxon	NCBITaxon:9606	blood	UBERON	UBERON:0000178	Study design	Validation stage\patient no.757	responder
Department of Clinical Pharmacology Xiangya Hospital Central South University	Homo sapiens	NCBITaxon	NCBITaxon:9606	blood	UBERON	UBERON:0000178	Study design	Validation stage\patient no.758	non-responder
Department of Clinical Pharmacology Xiangya Hospital Central South University	Homo sapiens	NCBITaxon	NCBITaxon:9606	blood	UBERON	UBERON:0000178	Study design	Validation stage\patient no.759	non-responder
Department of Clinical Pharmacology Xiangya Hospital Central South University	Homo sapiens	NCBITaxon	NCBITaxon:9606	blood	UBERON	UBERON:0000178	Study design	Validation stage\patient no.760	non-responder
Department of Clinical Pharmacology Xiangya Hospital Central South University	Homo sapiens	NCBITaxon	NCBITaxon:9606	blood	UBERON	UBERON:0000178	Study design	Validation stage\patient no.761	non-responder
Department of Clinical Pharmacology Xiangya Hospital Central South University	Homo sapiens	NCBITaxon	NCBITaxon:9606	blood	UBERON	UBERON:0000178	Study design	Validation stage\patient no.762	non-responder
Department of Clinical Pharmacology Xiangya Hospital Central South University	Homo sapiens	NCBITaxon	NCBITaxon:9606	blood	UBERON	UBERON:0000178	Study design	Validation stage\patient no.763	non-responder
Department of Clinical Pharmacology Xiangya Hospital Central South University	Homo sapiens	NCBITaxon	NCBITaxon:9606	blood	UBERON	UBERON:0000178	Study design	Validation stage\patient no.764	non-responder
Department of Clinical Pharmacology Xiangya Hospital Central South University	Homo sapiens	NCBITaxon	NCBITaxon:9606	blood	UBERON	UBERON:0000178	Study design	Validation stage\patient no.765	non-responder
Department of Clinical Pharmacology Xiangya Hospital Central South University	Homo sapiens	NCBITaxon	NCBITaxon:9606	blood	UBERON	UBERON:0000178	Study design	Validation stage\patient no.766	non-responder
Department of Clinical Pharmacology Xiangya Hospital Central South University	Homo sapiens	NCBITaxon	NCBITaxon:9606	blood	UBERON	UBERON:0000178	Study design	Validation stage\patient no.767	non-responder
Department of Clinical Pharmacology Xiangya Hospital Central South University	Homo sapiens	NCBITaxon	NCBITaxon:9606	blood	UBERON	UBERON:0000178	Study design	Validation stage\patient no.768	non-responder
Department of Clinical Pharmacology Xiangya Hospital Central South University	Homo sapiens	NCBITaxon	NCBITaxon:9606	blood	UBERON	UBERON:0000178	Study design	Validation stage\patient no.769	non-responder
Department of Clinical Pharmacology Xiangya Hospital Central South University	Homo sapiens	NCBITaxon	NCBITaxon:9606	blood	UBERON	UBERON:0000178	Study design	Validation stage\patient no.770	responder
Department of Clinical Pharmacology Xiangya Hospital Central South University	Homo sapiens	NCBITaxon	NCBITaxon:9606	blood	UBERON	UBERON:0000178	Study design	Validation stage\patient no.771	non-responder
Department of Clinical Pharmacology Xiangya Hospital Central South University	Homo sapiens	NCBITaxon	NCBITaxon:9606	blood	UBERON	UBERON:0000178	Study design	Validation stage\patient no.772	non-responder
Department of Clinical Pharmacology Xiangya Hospital Central South University	Homo sapiens	NCBITaxon	NCBITaxon:9606	blood	UBERON	UBERON:0000178	Study design	Validation stage\patient no.773	non-responder
Department of Clinical Pharmacology Xiangya Hospital Central South University	Homo sapiens	NCBITaxon	NCBITaxon:9606	blood	UBERON	UBERON:0000178	Study design	Validation stage\patient no.774	non-responder
Department of Clinical Pharmacology Xiangya Hospital Central South University	Homo sapiens	NCBITaxon	NCBITaxon:9606	blood	UBERON	UBERON:0000178	Study design	Validation stage\patient no.775	non-responder
Department of Clinical Pharmacology Xiangya Hospital Central South University	Homo sapiens	NCBITaxon	NCBITaxon:9606	blood	UBERON	UBERON:0000178	Study design	Validation stage\patient no.776	responder
Department of Clinical Pharmacology Xiangya Hospital Central South University	Homo sapiens	NCBITaxon	NCBITaxon:9606	blood	UBERON	UBERON:0000178	Study design	Validation stage\patient no.777	non-responder
Department of Clinical Pharmacology Xiangya Hospital Central South University	Homo sapiens	NCBITaxon	NCBITaxon:9606	blood	UBERON	UBERON:0000178	Study design	Validation stage\patient no.778	non-responder
Department of Clinical Pharmacology Xiangya Hospital Central South University	Homo sapiens	NCBITaxon	NCBITaxon:9606	blood	UBERON	UBERON:0000178	Study design	Validation stage\patient no.779	non-responder
Department of Clinical Pharmacology Xiangya Hospital Central South University	Homo sapiens	NCBITaxon	NCBITaxon:9606	blood	UBERON	UBERON:0000178	Study design	Validation stage\patient no.780	non-responder
Department of Clinical Pharmacology Xiangya Hospital Central South University	Homo sapiens	NCBITaxon	NCBITaxon:9606	blood	UBERON	UBERON:0000178	Study design	Validation stage\patient no.781	responder
Department of Clinical Pharmacology Xiangya Hospital Central South University	Homo sapiens	NCBITaxon	NCBITaxon:9606	blood	UBERON	UBERON:0000178	Study design	Validation stage\patient no.782	non-responder
Department of Clinical Pharmacology Xiangya Hospital Central South University	Homo sapiens	NCBITaxon	NCBITaxon:9606	blood	UBERON	UBERON:0000178	Study design	Validation stage\patient no.783	non-responder
Department of Clinical Pharmacology Xiangya Hospital Central South University	Homo sapiens	NCBITaxon	NCBITaxon:9606	blood	UBERON	UBERON:0000178	Study design	Validation stage\patient no.784	responder
Department of Clinical Pharmacology Xiangya Hospital Central South University	Homo sapiens	NCBITaxon	NCBITaxon:9606	blood	UBERON	UBERON:0000178	Study design	Validation stage\patient no.785	non-responder
Department of Clinical Pharmacology Xiangya Hospital Central South University	Homo sapiens	NCBITaxon	NCBITaxon:9606	blood	UBERON	UBERON:0000178	Study design	Validation stage\patient no.786	non-responder
Department of Clinical Pharmacology Xiangya Hospital Central South University	Homo sapiens	NCBITaxon	NCBITaxon:9606	blood	UBERON	UBERON:0000178	Study design	Validation stage\patient no.787	non-responder
Department of Clinical Pharmacology Xiangya Hospital Central South University	Homo sapiens	NCBITaxon	NCBITaxon:9606	blood	UBERON	UBERON:0000178	Study design	Validation stage\patient no.788	non-responder
