# Supplementary material for: Gene-gene and gene-environment interaction data for platinum-based chemotherapy in non-small cell lung cancer
Source: Sci Data. 2018 Dec 11;5:180284. doi: 10.1038/sdata.2018.284 (PMC6289114; doi:10.1038/sdata.2018.284)
Supplement: Supplementary file 1 [file sdata2018284-isa1.zip › a_Yin311b_assay.txt]

Sample Name	Protocol REF	Protocol REF	Parameter Value[instrument]	Parameter Value[manufacturer]	Assay Name	Raw Data File	Comment[Data Repository]	Comment[Data Record Accession]	Comment[Data Record URI]	Protocol REF	Derived Data File	Comment[Data Repository]	Comment[Data Record Accession]	Comment[Data Record URI]
Discovery stage\patient no.1	DNA extraction	Genotyping	MassARRAY	Sequenom	Discovery stage\patient no.1_mass spectrums.tsv	Scatter Plots.zip; Spectrums Data.zip	figshare	doi:10.6084/m9.figshare.c.4135967	https://doi.org/10.6084/m9.figshare.c.4135967	GXG and GXE interaction analysis	Genotyping Data.zip; Pre-processed Data Files.zip; Raw Analysis Data.zip	figshare	doi:10.6084/m9.figshare.c.4135967	https://doi.org/10.6084/m9.figshare.c.4135967
Discovery stage\patient no.2	DNA extraction	Genotyping	MassARRAY	Sequenom	Discovery stage\patient no.2_mass spectrums.tsv	Scatter Plots.zip; Spectrums Data.zip	figshare	doi:10.6084/m9.figshare.c.4135967	https://doi.org/10.6084/m9.figshare.c.4135967	GXG and GXE interaction analysis	Genotyping Data.zip; Pre-processed Data Files.zip; Raw Analysis Data.zip	figshare	doi:10.6084/m9.figshare.c.4135967	https://doi.org/10.6084/m9.figshare.c.4135967
Discovery stage\patient no.3	DNA extraction	Genotyping	MassARRAY	Sequenom	Discovery stage\patient no.3_mass spectrums.tsv	Scatter Plots.zip; Spectrums Data.zip	figshare	doi:10.6084/m9.figshare.c.4135967	https://doi.org/10.6084/m9.figshare.c.4135967	GXG and GXE interaction analysis	Genotyping Data.zip; Pre-processed Data Files.zip; Raw Analysis Data.zip	figshare	doi:10.6084/m9.figshare.c.4135967	https://doi.org/10.6084/m9.figshare.c.4135967
Discovery stage\patient no.4	DNA extraction	Genotyping	MassARRAY	Sequenom	Discovery stage\patient no.4_mass spectrums.tsv	Scatter Plots.zip; Spectrums Data.zip	figshare	doi:10.6084/m9.figshare.c.4135967	https://doi.org/10.6084/m9.figshare.c.4135967	GXG and GXE interaction analysis	Genotyping Data.zip; Pre-processed Data Files.zip; Raw Analysis Data.zip	figshare	doi:10.6084/m9.figshare.c.4135967	https://doi.org/10.6084/m9.figshare.c.4135967
Discovery stage\patient no.5	DNA extraction	Genotyping	MassARRAY	Sequenom	Discovery stage\patient no.5_mass spectrums.tsv	Scatter Plots.zip; Spectrums Data.zip	figshare	doi:10.6084/m9.figshare.c.4135967	https://doi.org/10.6084/m9.figshare.c.4135967	GXG and GXE interaction analysis	Genotyping Data.zip; Pre-processed Data Files.zip; Raw Analysis Data.zip	figshare	doi:10.6084/m9.figshare.c.4135967	https://doi.org/10.6084/m9.figshare.c.4135967
Discovery stage\patient no.6	DNA extraction	Genotyping	MassARRAY	Sequenom	Discovery stage\patient no.6_mass spectrums.tsv	Scatter Plots.zip; Spectrums Data.zip	figshare	doi:10.6084/m9.figshare.c.4135967	https://doi.org/10.6084/m9.figshare.c.4135967	GXG and GXE interaction analysis	Genotyping Data.zip; Pre-processed Data Files.zip; Raw Analysis Data.zip	figshare	doi:10.6084/m9.figshare.c.4135967	https://doi.org/10.6084/m9.figshare.c.4135967
Discovery stage\patient no.7	DNA extraction	Genotyping	MassARRAY	Sequenom	Discovery stage\patient no.7_mass spectrums.tsv	Scatter Plots.zip; Spectrums Data.zip	figshare	doi:10.6084/m9.figshare.c.4135967	https://doi.org/10.6084/m9.figshare.c.4135967	GXG and GXE interaction analysis	Genotyping Data.zip; Pre-processed Data Files.zip; Raw Analysis Data.zip	figshare	doi:10.6084/m9.figshare.c.4135967	https://doi.org/10.6084/m9.figshare.c.4135967
Discovery stage\patient no.8	DNA extraction	Genotyping	MassARRAY	Sequenom	Discovery stage\patient no.8_mass spectrums.tsv	Scatter Plots.zip; Spectrums Data.zip	figshare	doi:10.6084/m9.figshare.c.4135967	https://doi.org/10.6084/m9.figshare.c.4135967	GXG and GXE interaction analysis	Genotyping Data.zip; Pre-processed Data Files.zip; Raw Analysis Data.zip	figshare	doi:10.6084/m9.figshare.c.4135967	https://doi.org/10.6084/m9.figshare.c.4135967
Discovery stage\patient no.9	DNA extraction	Genotyping	MassARRAY	Sequenom	Discovery stage\patient no.9_mass spectrums.tsv	Scatter Plots.zip; Spectrums Data.zip	figshare	doi:10.6084/m9.figshare.c.4135967	https://doi.org/10.6084/m9.figshare.c.4135967	GXG and GXE interaction analysis	Genotyping Data.zip; Pre-processed Data Files.zip; Raw Analysis Data.zip	figshare	doi:10.6084/m9.figshare.c.4135967	https://doi.org/10.6084/m9.figshare.c.4135967
Discovery stage\patient no.10	DNA extraction	Genotyping	MassARRAY	Sequenom	Discovery stage\patient no.10_mass spectrums.tsv	Scatter Plots.zip; Spectrums Data.zip	figshare	doi:10.6084/m9.figshare.c.4135967	https://doi.org/10.6084/m9.figshare.c.4135967	GXG and GXE interaction analysis	Genotyping Data.zip; Pre-processed Data Files.zip; Raw Analysis Data.zip	figshare	doi:10.6084/m9.figshare.c.4135967	https://doi.org/10.6084/m9.figshare.c.4135967
Discovery stage\patient no.11	DNA extraction	Genotyping	MassARRAY	Sequenom	Discovery stage\patient no.11_mass spectrums.tsv	Scatter Plots.zip; Spectrums Data.zip	figshare	doi:10.6084/m9.figshare.c.4135967	https://doi.org/10.6084/m9.figshare.c.4135967	GXG and GXE interaction analysis	Genotyping Data.zip; Pre-processed Data Files.zip; Raw Analysis Data.zip	figshare	doi:10.6084/m9.figshare.c.4135967	https://doi.org/10.6084/m9.figshare.c.4135967
Discovery stage\patient no.12	DNA extraction	Genotyping	MassARRAY	Sequenom	Discovery stage\patient no.12_mass spectrums.tsv	Scatter Plots.zip; Spectrums Data.zip	figshare	doi:10.6084/m9.figshare.c.4135967	https://doi.org/10.6084/m9.figshare.c.4135967	GXG and GXE interaction analysis	Genotyping Data.zip; Pre-processed Data Files.zip; Raw Analysis Data.zip	figshare	doi:10.6084/m9.figshare.c.4135967	https://doi.org/10.6084/m9.figshare.c.4135967
Discovery stage\patient no.13	DNA extraction	Genotyping	MassARRAY	Sequenom	Discovery stage\patient no.13_mass spectrums.tsv	Scatter Plots.zip; Spectrums Data.zip	figshare	doi:10.6084/m9.figshare.c.4135967	https://doi.org/10.6084/m9.figshare.c.4135967	GXG and GXE interaction analysis	Genotyping Data.zip; Pre-processed Data Files.zip; Raw Analysis Data.zip	figshare	doi:10.6084/m9.figshare.c.4135967	https://doi.org/10.6084/m9.figshare.c.4135967
Discovery stage\patient no.14	DNA extraction	Genotyping	MassARRAY	Sequenom	Discovery stage\patient no.14_mass spectrums.tsv	Scatter Plots.zip; Spectrums Data.zip	figshare	doi:10.6084/m9.figshare.c.4135967	https://doi.org/10.6084/m9.figshare.c.4135967	GXG and GXE interaction analysis	Genotyping Data.zip; Pre-processed Data Files.zip; Raw Analysis Data.zip	figshare	doi:10.6084/m9.figshare.c.4135967	https://doi.org/10.6084/m9.figshare.c.4135967
Discovery stage\patient no.15	DNA extraction	Genotyping	MassARRAY	Sequenom	Discovery stage\patient no.15_mass spectrums.tsv	Scatter Plots.zip; Spectrums Data.zip	figshare	doi:10.6084/m9.figshare.c.4135967	https://doi.org/10.6084/m9.figshare.c.4135967	GXG and GXE interaction analysis	Genotyping Data.zip; Pre-processed Data Files.zip; Raw Analysis Data.zip	figshare	doi:10.6084/m9.figshare.c.4135967	https://doi.org/10.6084/m9.figshare.c.4135967
Discovery stage\patient no.16	DNA extraction	Genotyping	MassARRAY	Sequenom	Discovery stage\patient no.16_mass spectrums.tsv	Scatter Plots.zip; Spectrums Data.zip	figshare	doi:10.6084/m9.figshare.c.4135967	https://doi.org/10.6084/m9.figshare.c.4135967	GXG and GXE interaction analysis	Genotyping Data.zip; Pre-processed Data Files.zip; Raw Analysis Data.zip	figshare	doi:10.6084/m9.figshare.c.4135967	https://doi.org/10.6084/m9.figshare.c.4135967
Discovery stage\patient no.17	DNA extraction	Genotyping	MassARRAY	Sequenom	Discovery stage\patient no.17_mass spectrums.tsv	Scatter Plots.zip; Spectrums Data.zip	figshare	doi:10.6084/m9.figshare.c.4135967	https://doi.org/10.6084/m9.figshare.c.4135967	GXG and GXE interaction analysis	Genotyping Data.zip; Pre-processed Data Files.zip; Raw Analysis Data.zip	figshare	doi:10.6084/m9.figshare.c.4135967	https://doi.org/10.6084/m9.figshare.c.4135967
Discovery stage\patient no.18	DNA extraction	Genotyping	MassARRAY	Sequenom	Discovery stage\patient no.18_mass spectrums.tsv	Scatter Plots.zip; Spectrums Data.zip	figshare	doi:10.6084/m9.figshare.c.4135967	https://doi.org/10.6084/m9.figshare.c.4135967	GXG and GXE interaction analysis	Genotyping Data.zip; Pre-processed Data Files.zip; Raw Analysis Data.zip	figshare	doi:10.6084/m9.figshare.c.4135967	https://doi.org/10.6084/m9.figshare.c.4135967
Discovery stage\patient no.19	DNA extraction	Genotyping	MassARRAY	Sequenom	Discovery stage\patient no.19_mass spectrums.tsv	Scatter Plots.zip; Spectrums Data.zip	figshare	doi:10.6084/m9.figshare.c.4135967	https://doi.org/10.6084/m9.figshare.c.4135967	GXG and GXE interaction analysis	Genotyping Data.zip; Pre-processed Data Files.zip; Raw Analysis Data.zip	figshare	doi:10.6084/m9.figshare.c.4135967	https://doi.org/10.6084/m9.figshare.c.4135967
Discovery stage\patient no.20	DNA extraction	Genotyping	MassARRAY	Sequenom	Discovery stage\patient no.20_mass spectrums.tsv	Scatter Plots.zip; Spectrums Data.zip	figshare	doi:10.6084/m9.figshare.c.4135967	https://doi.org/10.6084/m9.figshare.c.4135967	GXG and GXE interaction analysis	Genotyping Data.zip; Pre-processed Data Files.zip; Raw Analysis Data.zip	figshare	doi:10.6084/m9.figshare.c.4135967	https://doi.org/10.6084/m9.figshare.c.4135967
Discovery stage\patient no.21	DNA extraction	Genotyping	MassARRAY	Sequenom	Discovery stage\patient no.21_mass spectrums.tsv	Scatter Plots.zip; Spectrums Data.zip	figshare	doi:10.6084/m9.figshare.c.4135967	https://doi.org/10.6084/m9.figshare.c.4135967	GXG and GXE interaction analysis	Genotyping Data.zip; Pre-processed Data Files.zip; Raw Analysis Data.zip	figshare	doi:10.6084/m9.figshare.c.4135967	https://doi.org/10.6084/m9.figshare.c.4135967
Discovery stage\patient no.22	DNA extraction	Genotyping	MassARRAY	Sequenom	Discovery stage\patient no.22_mass spectrums.tsv	Scatter Plots.zip; Spectrums Data.zip	figshare	doi:10.6084/m9.figshare.c.4135967	https://doi.org/10.6084/m9.figshare.c.4135967	GXG and GXE interaction analysis	Genotyping Data.zip; Pre-processed Data Files.zip; Raw Analysis Data.zip	figshare	doi:10.6084/m9.figshare.c.4135967	https://doi.org/10.6084/m9.figshare.c.4135967
Discovery stage\patient no.23	DNA extraction	Genotyping	MassARRAY	Sequenom	Discovery stage\patient no.23_mass spectrums.tsv	Scatter Plots.zip; Spectrums Data.zip	figshare	doi:10.6084/m9.figshare.c.4135967	https://doi.org/10.6084/m9.figshare.c.4135967	GXG and GXE interaction analysis	Genotyping Data.zip; Pre-processed Data Files.zip; Raw Analysis Data.zip	figshare	doi:10.6084/m9.figshare.c.4135967	https://doi.org/10.6084/m9.figshare.c.4135967
Discovery stage\patient no.24	DNA extraction	Genotyping	MassARRAY	Sequenom	Discovery stage\patient no.24_mass spectrums.tsv	Scatter Plots.zip; Spectrums Data.zip	figshare	doi:10.6084/m9.figshare.c.4135967	https://doi.org/10.6084/m9.figshare.c.4135967	GXG and GXE interaction analysis	Genotyping Data.zip; Pre-processed Data Files.zip; Raw Analysis Data.zip	figshare	doi:10.6084/m9.figshare.c.4135967	https://doi.org/10.6084/m9.figshare.c.4135967
Discovery stage\patient no.25	DNA extraction	Genotyping	MassARRAY	Sequenom	Discovery stage\patient no.25_mass spectrums.tsv	Scatter Plots.zip; Spectrums Data.zip	figshare	doi:10.6084/m9.figshare.c.4135967	https://doi.org/10.6084/m9.figshare.c.4135967	GXG and GXE interaction analysis	Genotyping Data.zip; Pre-processed Data Files.zip; Raw Analysis Data.zip	figshare	doi:10.6084/m9.figshare.c.4135967	https://doi.org/10.6084/m9.figshare.c.4135967
Discovery stage\patient no.26	DNA extraction	Genotyping	MassARRAY	Sequenom	Discovery stage\patient no.26_mass spectrums.tsv	Scatter Plots.zip; Spectrums Data.zip	figshare	doi:10.6084/m9.figshare.c.4135967	https://doi.org/10.6084/m9.figshare.c.4135967	GXG and GXE interaction analysis	Genotyping Data.zip; Pre-processed Data Files.zip; Raw Analysis Data.zip	figshare	doi:10.6084/m9.figshare.c.4135967	https://doi.org/10.6084/m9.figshare.c.4135967
Discovery stage\patient no.27	DNA extraction	Genotyping	MassARRAY	Sequenom	Discovery stage\patient no.27_mass spectrums.tsv	Scatter Plots.zip; Spectrums Data.zip	figshare	doi:10.6084/m9.figshare.c.4135967	https://doi.org/10.6084/m9.figshare.c.4135967	GXG and GXE interaction analysis	Genotyping Data.zip; Pre-processed Data Files.zip; Raw Analysis Data.zip	figshare	doi:10.6084/m9.figshare.c.4135967	https://doi.org/10.6084/m9.figshare.c.4135967
Discovery stage\patient no.28	DNA extraction	Genotyping	MassARRAY	Sequenom	Discovery stage\patient no.28_mass spectrums.tsv	Scatter Plots.zip; Spectrums Data.zip	figshare	doi:10.6084/m9.figshare.c.4135967	https://doi.org/10.6084/m9.figshare.c.4135967	GXG and GXE interaction analysis	Genotyping Data.zip; Pre-processed Data Files.zip; Raw Analysis Data.zip	figshare	doi:10.6084/m9.figshare.c.4135967	https://doi.org/10.6084/m9.figshare.c.4135967
Discovery stage\patient no.29	DNA extraction	Genotyping	MassARRAY	Sequenom	Discovery stage\patient no.29_mass spectrums.tsv	Scatter Plots.zip; Spectrums Data.zip	figshare	doi:10.6084/m9.figshare.c.4135967	https://doi.org/10.6084/m9.figshare.c.4135967	GXG and GXE interaction analysis	Genotyping Data.zip; Pre-processed Data Files.zip; Raw Analysis Data.zip	figshare	doi:10.6084/m9.figshare.c.4135967	https://doi.org/10.6084/m9.figshare.c.4135967
Discovery stage\patient no.30	DNA extraction	Genotyping	MassARRAY	Sequenom	Discovery stage\patient no.30_mass spectrums.tsv	Scatter Plots.zip; Spectrums Data.zip	figshare	doi:10.6084/m9.figshare.c.4135967	https://doi.org/10.6084/m9.figshare.c.4135967	GXG and GXE interaction analysis	Genotyping Data.zip; Pre-processed Data Files.zip; Raw Analysis Data.zip	figshare	doi:10.6084/m9.figshare.c.4135967	https://doi.org/10.6084/m9.figshare.c.4135967
Discovery stage\patient no.31	DNA extraction	Genotyping	MassARRAY	Sequenom	Discovery stage\patient no.31_mass spectrums.tsv	Scatter Plots.zip; Spectrums Data.zip	figshare	doi:10.6084/m9.figshare.c.4135967	https://doi.org/10.6084/m9.figshare.c.4135967	GXG and GXE interaction analysis	Genotyping Data.zip; Pre-processed Data Files.zip; Raw Analysis Data.zip	figshare	doi:10.6084/m9.figshare.c.4135967	https://doi.org/10.6084/m9.figshare.c.4135967
Discovery stage\patient no.32	DNA extraction	Genotyping	MassARRAY	Sequenom	Discovery stage\patient no.32_mass spectrums.tsv	Scatter Plots.zip; Spectrums Data.zip	figshare	doi:10.6084/m9.figshare.c.4135967	https://doi.org/10.6084/m9.figshare.c.4135967	GXG and GXE interaction analysis	Genotyping Data.zip; Pre-processed Data Files.zip; Raw Analysis Data.zip	figshare	doi:10.6084/m9.figshare.c.4135967	https://doi.org/10.6084/m9.figshare.c.4135967
Discovery stage\patient no.33	DNA extraction	Genotyping	MassARRAY	Sequenom	Discovery stage\patient no.33_mass spectrums.tsv	Scatter Plots.zip; Spectrums Data.zip	figshare	doi:10.6084/m9.figshare.c.4135967	https://doi.org/10.6084/m9.figshare.c.4135967	GXG and GXE interaction analysis	Genotyping Data.zip; Pre-processed Data Files.zip; Raw Analysis Data.zip	figshare	doi:10.6084/m9.figshare.c.4135967	https://doi.org/10.6084/m9.figshare.c.4135967
Discovery stage\patient no.34	DNA extraction	Genotyping	MassARRAY	Sequenom	Discovery stage\patient no.34_mass spectrums.tsv	Scatter Plots.zip; Spectrums Data.zip	figshare	doi:10.6084/m9.figshare.c.4135967	https://doi.org/10.6084/m9.figshare.c.4135967	GXG and GXE interaction analysis	Genotyping Data.zip; Pre-processed Data Files.zip; Raw Analysis Data.zip	figshare	doi:10.6084/m9.figshare.c.4135967	https://doi.org/10.6084/m9.figshare.c.4135967
Discovery stage\patient no.35	DNA extraction	Genotyping	MassARRAY	Sequenom	Discovery stage\patient no.35_mass spectrums.tsv	Scatter Plots.zip; Spectrums Data.zip	figshare	doi:10.6084/m9.figshare.c.4135967	https://doi.org/10.6084/m9.figshare.c.4135967	GXG and GXE interaction analysis	Genotyping Data.zip; Pre-processed Data Files.zip; Raw Analysis Data.zip	figshare	doi:10.6084/m9.figshare.c.4135967	https://doi.org/10.6084/m9.figshare.c.4135967
Discovery stage\patient no.36	DNA extraction	Genotyping	MassARRAY	Sequenom	Discovery stage\patient no.36_mass spectrums.tsv	Scatter Plots.zip; Spectrums Data.zip	figshare	doi:10.6084/m9.figshare.c.4135967	https://doi.org/10.6084/m9.figshare.c.4135967	GXG and GXE interaction analysis	Genotyping Data.zip; Pre-processed Data Files.zip; Raw Analysis Data.zip	figshare	doi:10.6084/m9.figshare.c.4135967	https://doi.org/10.6084/m9.figshare.c.4135967
Discovery stage\patient no.37	DNA extraction	Genotyping	MassARRAY	Sequenom	Discovery stage\patient no.37_mass spectrums.tsv	Scatter Plots.zip; Spectrums Data.zip	figshare	doi:10.6084/m9.figshare.c.4135967	https://doi.org/10.6084/m9.figshare.c.4135967	GXG and GXE interaction analysis	Genotyping Data.zip; Pre-processed Data Files.zip; Raw Analysis Data.zip	figshare	doi:10.6084/m9.figshare.c.4135967	https://doi.org/10.6084/m9.figshare.c.4135967
Discovery stage\patient no.38	DNA extraction	Genotyping	MassARRAY	Sequenom	Discovery stage\patient no.38_mass spectrums.tsv	Scatter Plots.zip; Spectrums Data.zip	figshare	doi:10.6084/m9.figshare.c.4135967	https://doi.org/10.6084/m9.figshare.c.4135967	GXG and GXE interaction analysis	Genotyping Data.zip; Pre-processed Data Files.zip; Raw Analysis Data.zip	figshare	doi:10.6084/m9.figshare.c.4135967	https://doi.org/10.6084/m9.figshare.c.4135967
Discovery stage\patient no.39	DNA extraction	Genotyping	MassARRAY	Sequenom	Discovery stage\patient no.39_mass spectrums.tsv	Scatter Plots.zip; Spectrums Data.zip	figshare	doi:10.6084/m9.figshare.c.4135967	https://doi.org/10.6084/m9.figshare.c.4135967	GXG and GXE interaction analysis	Genotyping Data.zip; Pre-processed Data Files.zip; Raw Analysis Data.zip	figshare	doi:10.6084/m9.figshare.c.4135967	https://doi.org/10.6084/m9.figshare.c.4135967
Discovery stage\patient no.40	DNA extraction	Genotyping	MassARRAY	Sequenom	Discovery stage\patient no.40_mass spectrums.tsv	Scatter Plots.zip; Spectrums Data.zip	figshare	doi:10.6084/m9.figshare.c.4135967	https://doi.org/10.6084/m9.figshare.c.4135967	GXG and GXE interaction analysis	Genotyping Data.zip; Pre-processed Data Files.zip; Raw Analysis Data.zip	figshare	doi:10.6084/m9.figshare.c.4135967	https://doi.org/10.6084/m9.figshare.c.4135967
Discovery stage\patient no.41	DNA extraction	Genotyping	MassARRAY	Sequenom	Discovery stage\patient no.41_mass spectrums.tsv	Scatter Plots.zip; Spectrums Data.zip	figshare	doi:10.6084/m9.figshare.c.4135967	https://doi.org/10.6084/m9.figshare.c.4135967	GXG and GXE interaction analysis	Genotyping Data.zip; Pre-processed Data Files.zip; Raw Analysis Data.zip	figshare	doi:10.6084/m9.figshare.c.4135967	https://doi.org/10.6084/m9.figshare.c.4135967
Discovery stage\patient no.42	DNA extraction	Genotyping	MassARRAY	Sequenom	Discovery stage\patient no.42_mass spectrums.tsv	Scatter Plots.zip; Spectrums Data.zip	figshare	doi:10.6084/m9.figshare.c.4135967	https://doi.org/10.6084/m9.figshare.c.4135967	GXG and GXE interaction analysis	Genotyping Data.zip; Pre-processed Data Files.zip; Raw Analysis Data.zip	figshare	doi:10.6084/m9.figshare.c.4135967	https://doi.org/10.6084/m9.figshare.c.4135967
Discovery stage\patient no.43	DNA extraction	Genotyping	MassARRAY	Sequenom	Discovery stage\patient no.43_mass spectrums.tsv	Scatter Plots.zip; Spectrums Data.zip	figshare	doi:10.6084/m9.figshare.c.4135967	https://doi.org/10.6084/m9.figshare.c.4135967	GXG and GXE interaction analysis	Genotyping Data.zip; Pre-processed Data Files.zip; Raw Analysis Data.zip	figshare	doi:10.6084/m9.figshare.c.4135967	https://doi.org/10.6084/m9.figshare.c.4135967
Discovery stage\patient no.44	DNA extraction	Genotyping	MassARRAY	Sequenom	Discovery stage\patient no.44_mass spectrums.tsv	Scatter Plots.zip; Spectrums Data.zip	figshare	doi:10.6084/m9.figshare.c.4135967	https://doi.org/10.6084/m9.figshare.c.4135967	GXG and GXE interaction analysis	Genotyping Data.zip; Pre-processed Data Files.zip; Raw Analysis Data.zip	figshare	doi:10.6084/m9.figshare.c.4135967	https://doi.org/10.6084/m9.figshare.c.4135967
Discovery stage\patient no.45	DNA extraction	Genotyping	MassARRAY	Sequenom	Discovery stage\patient no.45_mass spectrums.tsv	Scatter Plots.zip; Spectrums Data.zip	figshare	doi:10.6084/m9.figshare.c.4135967	https://doi.org/10.6084/m9.figshare.c.4135967	GXG and GXE interaction analysis	Genotyping Data.zip; Pre-processed Data Files.zip; Raw Analysis Data.zip	figshare	doi:10.6084/m9.figshare.c.4135967	https://doi.org/10.6084/m9.figshare.c.4135967
Discovery stage\patient no.46	DNA extraction	Genotyping	MassARRAY	Sequenom	Discovery stage\patient no.46_mass spectrums.tsv	Scatter Plots.zip; Spectrums Data.zip	figshare	doi:10.6084/m9.figshare.c.4135967	https://doi.org/10.6084/m9.figshare.c.4135967	GXG and GXE interaction analysis	Genotyping Data.zip; Pre-processed Data Files.zip; Raw Analysis Data.zip	figshare	doi:10.6084/m9.figshare.c.4135967	https://doi.org/10.6084/m9.figshare.c.4135967
Discovery stage\patient no.47	DNA extraction	Genotyping	MassARRAY	Sequenom	Discovery stage\patient no.47_mass spectrums.tsv	Scatter Plots.zip; Spectrums Data.zip	figshare	doi:10.6084/m9.figshare.c.4135967	https://doi.org/10.6084/m9.figshare.c.4135967	GXG and GXE interaction analysis	Genotyping Data.zip; Pre-processed Data Files.zip; Raw Analysis Data.zip	figshare	doi:10.6084/m9.figshare.c.4135967	https://doi.org/10.6084/m9.figshare.c.4135967
Discovery stage\patient no.48	DNA extraction	Genotyping	MassARRAY	Sequenom	Discovery stage\patient no.48_mass spectrums.tsv	Scatter Plots.zip; Spectrums Data.zip	figshare	doi:10.6084/m9.figshare.c.4135967	https://doi.org/10.6084/m9.figshare.c.4135967	GXG and GXE interaction analysis	Genotyping Data.zip; Pre-processed Data Files.zip; Raw Analysis Data.zip	figshare	doi:10.6084/m9.figshare.c.4135967	https://doi.org/10.6084/m9.figshare.c.4135967
Discovery stage\patient no.49	DNA extraction	Genotyping	MassARRAY	Sequenom	Discovery stage\patient no.49_mass spectrums.tsv	Scatter Plots.zip; Spectrums Data.zip	figshare	doi:10.6084/m9.figshare.c.4135967	https://doi.org/10.6084/m9.figshare.c.4135967	GXG and GXE interaction analysis	Genotyping Data.zip; Pre-processed Data Files.zip; Raw Analysis Data.zip	figshare	doi:10.6084/m9.figshare.c.4135967	https://doi.org/10.6084/m9.figshare.c.4135967
Discovery stage\patient no.50	DNA extraction	Genotyping	MassARRAY	Sequenom	Discovery stage\patient no.50_mass spectrums.tsv	Scatter Plots.zip; Spectrums Data.zip	figshare	doi:10.6084/m9.figshare.c.4135967	https://doi.org/10.6084/m9.figshare.c.4135967	GXG and GXE interaction analysis	Genotyping Data.zip; Pre-processed Data Files.zip; Raw Analysis Data.zip	figshare	doi:10.6084/m9.figshare.c.4135967	https://doi.org/10.6084/m9.figshare.c.4135967
Discovery stage\patient no.51	DNA extraction	Genotyping	MassARRAY	Sequenom	Discovery stage\patient no.51_mass spectrums.tsv	Scatter Plots.zip; Spectrums Data.zip	figshare	doi:10.6084/m9.figshare.c.4135967	https://doi.org/10.6084/m9.figshare.c.4135967	GXG and GXE interaction analysis	Genotyping Data.zip; Pre-processed Data Files.zip; Raw Analysis Data.zip	figshare	doi:10.6084/m9.figshare.c.4135967	https://doi.org/10.6084/m9.figshare.c.4135967
Discovery stage\patient no.52	DNA extraction	Genotyping	MassARRAY	Sequenom	Discovery stage\patient no.52_mass spectrums.tsv	Scatter Plots.zip; Spectrums Data.zip	figshare	doi:10.6084/m9.figshare.c.4135967	https://doi.org/10.6084/m9.figshare.c.4135967	GXG and GXE interaction analysis	Genotyping Data.zip; Pre-processed Data Files.zip; Raw Analysis Data.zip	figshare	doi:10.6084/m9.figshare.c.4135967	https://doi.org/10.6084/m9.figshare.c.4135967
Discovery stage\patient no.53	DNA extraction	Genotyping	MassARRAY	Sequenom	Discovery stage\patient no.53_mass spectrums.tsv	Scatter Plots.zip; Spectrums Data.zip	figshare	doi:10.6084/m9.figshare.c.4135967	https://doi.org/10.6084/m9.figshare.c.4135967	GXG and GXE interaction analysis	Genotyping Data.zip; Pre-processed Data Files.zip; Raw Analysis Data.zip	figshare	doi:10.6084/m9.figshare.c.4135967	https://doi.org/10.6084/m9.figshare.c.4135967
Discovery stage\patient no.54	DNA extraction	Genotyping	MassARRAY	Sequenom	Discovery stage\patient no.54_mass spectrums.tsv	Scatter Plots.zip; Spectrums Data.zip	figshare	doi:10.6084/m9.figshare.c.4135967	https://doi.org/10.6084/m9.figshare.c.4135967	GXG and GXE interaction analysis	Genotyping Data.zip; Pre-processed Data Files.zip; Raw Analysis Data.zip	figshare	doi:10.6084/m9.figshare.c.4135967	https://doi.org/10.6084/m9.figshare.c.4135967
Discovery stage\patient no.55	DNA extraction	Genotyping	MassARRAY	Sequenom	Discovery stage\patient no.55_mass spectrums.tsv	Scatter Plots.zip; Spectrums Data.zip	figshare	doi:10.6084/m9.figshare.c.4135967	https://doi.org/10.6084/m9.figshare.c.4135967	GXG and GXE interaction analysis	Genotyping Data.zip; Pre-processed Data Files.zip; Raw Analysis Data.zip	figshare	doi:10.6084/m9.figshare.c.4135967	https://doi.org/10.6084/m9.figshare.c.4135967
Discovery stage\patient no.56	DNA extraction	Genotyping	MassARRAY	Sequenom	Discovery stage\patient no.56_mass spectrums.tsv	Scatter Plots.zip; Spectrums Data.zip	figshare	doi:10.6084/m9.figshare.c.4135967	https://doi.org/10.6084/m9.figshare.c.4135967	GXG and GXE interaction analysis	Genotyping Data.zip; Pre-processed Data Files.zip; Raw Analysis Data.zip	figshare	doi:10.6084/m9.figshare.c.4135967	https://doi.org/10.6084/m9.figshare.c.4135967
Discovery stage\patient no.57	DNA extraction	Genotyping	MassARRAY	Sequenom	Discovery stage\patient no.57_mass spectrums.tsv	Scatter Plots.zip; Spectrums Data.zip	figshare	doi:10.6084/m9.figshare.c.4135967	https://doi.org/10.6084/m9.figshare.c.4135967	GXG and GXE interaction analysis	Genotyping Data.zip; Pre-processed Data Files.zip; Raw Analysis Data.zip	figshare	doi:10.6084/m9.figshare.c.4135967	https://doi.org/10.6084/m9.figshare.c.4135967
Discovery stage\patient no.58	DNA extraction	Genotyping	MassARRAY	Sequenom	Discovery stage\patient no.58_mass spectrums.tsv	Scatter Plots.zip; Spectrums Data.zip	figshare	doi:10.6084/m9.figshare.c.4135967	https://doi.org/10.6084/m9.figshare.c.4135967	GXG and GXE interaction analysis	Genotyping Data.zip; Pre-processed Data Files.zip; Raw Analysis Data.zip	figshare	doi:10.6084/m9.figshare.c.4135967	https://doi.org/10.6084/m9.figshare.c.4135967
Discovery stage\patient no.59	DNA extraction	Genotyping	MassARRAY	Sequenom	Discovery stage\patient no.59_mass spectrums.tsv	Scatter Plots.zip; Spectrums Data.zip	figshare	doi:10.6084/m9.figshare.c.4135967	https://doi.org/10.6084/m9.figshare.c.4135967	GXG and GXE interaction analysis	Genotyping Data.zip; Pre-processed Data Files.zip; Raw Analysis Data.zip	figshare	doi:10.6084/m9.figshare.c.4135967	https://doi.org/10.6084/m9.figshare.c.4135967
Discovery stage\patient no.60	DNA extraction	Genotyping	MassARRAY	Sequenom	Discovery stage\patient no.60_mass spectrums.tsv	Scatter Plots.zip; Spectrums Data.zip	figshare	doi:10.6084/m9.figshare.c.4135967	https://doi.org/10.6084/m9.figshare.c.4135967	GXG and GXE interaction analysis	Genotyping Data.zip; Pre-processed Data Files.zip; Raw Analysis Data.zip	figshare	doi:10.6084/m9.figshare.c.4135967	https://doi.org/10.6084/m9.figshare.c.4135967
Discovery stage\patient no.61	DNA extraction	Genotyping	MassARRAY	Sequenom	Discovery stage\patient no.61_mass spectrums.tsv	Scatter Plots.zip; Spectrums Data.zip	figshare	doi:10.6084/m9.figshare.c.4135967	https://doi.org/10.6084/m9.figshare.c.4135967	GXG and GXE interaction analysis	Genotyping Data.zip; Pre-processed Data Files.zip; Raw Analysis Data.zip	figshare	doi:10.6084/m9.figshare.c.4135967	https://doi.org/10.6084/m9.figshare.c.4135967
Discovery stage\patient no.62	DNA extraction	Genotyping	MassARRAY	Sequenom	Discovery stage\patient no.62_mass spectrums.tsv	Scatter Plots.zip; Spectrums Data.zip	figshare	doi:10.6084/m9.figshare.c.4135967	https://doi.org/10.6084/m9.figshare.c.4135967	GXG and GXE interaction analysis	Genotyping Data.zip; Pre-processed Data Files.zip; Raw Analysis Data.zip	figshare	doi:10.6084/m9.figshare.c.4135967	https://doi.org/10.6084/m9.figshare.c.4135967
Discovery stage\patient no.63	DNA extraction	Genotyping	MassARRAY	Sequenom	Discovery stage\patient no.63_mass spectrums.tsv	Scatter Plots.zip; Spectrums Data.zip	figshare	doi:10.6084/m9.figshare.c.4135967	https://doi.org/10.6084/m9.figshare.c.4135967	GXG and GXE interaction analysis	Genotyping Data.zip; Pre-processed Data Files.zip; Raw Analysis Data.zip	figshare	doi:10.6084/m9.figshare.c.4135967	https://doi.org/10.6084/m9.figshare.c.4135967
Discovery stage\patient no.64	DNA extraction	Genotyping	MassARRAY	Sequenom	Discovery stage\patient no.64_mass spectrums.tsv	Scatter Plots.zip; Spectrums Data.zip	figshare	doi:10.6084/m9.figshare.c.4135967	https://doi.org/10.6084/m9.figshare.c.4135967	GXG and GXE interaction analysis	Genotyping Data.zip; Pre-processed Data Files.zip; Raw Analysis Data.zip	figshare	doi:10.6084/m9.figshare.c.4135967	https://doi.org/10.6084/m9.figshare.c.4135967
Discovery stage\patient no.65	DNA extraction	Genotyping	MassARRAY	Sequenom	Discovery stage\patient no.65_mass spectrums.tsv	Scatter Plots.zip; Spectrums Data.zip	figshare	doi:10.6084/m9.figshare.c.4135967	https://doi.org/10.6084/m9.figshare.c.4135967	GXG and GXE interaction analysis	Genotyping Data.zip; Pre-processed Data Files.zip; Raw Analysis Data.zip	figshare	doi:10.6084/m9.figshare.c.4135967	https://doi.org/10.6084/m9.figshare.c.4135967
Discovery stage\patient no.66	DNA extraction	Genotyping	MassARRAY	Sequenom	Discovery stage\patient no.66_mass spectrums.tsv	Scatter Plots.zip; Spectrums Data.zip	figshare	doi:10.6084/m9.figshare.c.4135967	https://doi.org/10.6084/m9.figshare.c.4135967	GXG and GXE interaction analysis	Genotyping Data.zip; Pre-processed Data Files.zip; Raw Analysis Data.zip	figshare	doi:10.6084/m9.figshare.c.4135967	https://doi.org/10.6084/m9.figshare.c.4135967
Discovery stage\patient no.67	DNA extraction	Genotyping	MassARRAY	Sequenom	Discovery stage\patient no.67_mass spectrums.tsv	Scatter Plots.zip; Spectrums Data.zip	figshare	doi:10.6084/m9.figshare.c.4135967	https://doi.org/10.6084/m9.figshare.c.4135967	GXG and GXE interaction analysis	Genotyping Data.zip; Pre-processed Data Files.zip; Raw Analysis Data.zip	figshare	doi:10.6084/m9.figshare.c.4135967	https://doi.org/10.6084/m9.figshare.c.4135967
Discovery stage\patient no.68	DNA extraction	Genotyping	MassARRAY	Sequenom	Discovery stage\patient no.68_mass spectrums.tsv	Scatter Plots.zip; Spectrums Data.zip	figshare	doi:10.6084/m9.figshare.c.4135967	https://doi.org/10.6084/m9.figshare.c.4135967	GXG and GXE interaction analysis	Genotyping Data.zip; Pre-processed Data Files.zip; Raw Analysis Data.zip	figshare	doi:10.6084/m9.figshare.c.4135967	https://doi.org/10.6084/m9.figshare.c.4135967
Discovery stage\patient no.69	DNA extraction	Genotyping	MassARRAY	Sequenom	Discovery stage\patient no.69_mass spectrums.tsv	Scatter Plots.zip; Spectrums Data.zip	figshare	doi:10.6084/m9.figshare.c.4135967	https://doi.org/10.6084/m9.figshare.c.4135967	GXG and GXE interaction analysis	Genotyping Data.zip; Pre-processed Data Files.zip; Raw Analysis Data.zip	figshare	doi:10.6084/m9.figshare.c.4135967	https://doi.org/10.6084/m9.figshare.c.4135967
Discovery stage\patient no.70	DNA extraction	Genotyping	MassARRAY	Sequenom	Discovery stage\patient no.70_mass spectrums.tsv	Scatter Plots.zip; Spectrums Data.zip	figshare	doi:10.6084/m9.figshare.c.4135967	https://doi.org/10.6084/m9.figshare.c.4135967	GXG and GXE interaction analysis	Genotyping Data.zip; Pre-processed Data Files.zip; Raw Analysis Data.zip	figshare	doi:10.6084/m9.figshare.c.4135967	https://doi.org/10.6084/m9.figshare.c.4135967
Discovery stage\patient no.71	DNA extraction	Genotyping	MassARRAY	Sequenom	Discovery stage\patient no.71_mass spectrums.tsv	Scatter Plots.zip; Spectrums Data.zip	figshare	doi:10.6084/m9.figshare.c.4135967	https://doi.org/10.6084/m9.figshare.c.4135967	GXG and GXE interaction analysis	Genotyping Data.zip; Pre-processed Data Files.zip; Raw Analysis Data.zip	figshare	doi:10.6084/m9.figshare.c.4135967	https://doi.org/10.6084/m9.figshare.c.4135967
Discovery stage\patient no.72	DNA extraction	Genotyping	MassARRAY	Sequenom	Discovery stage\patient no.72_mass spectrums.tsv	Scatter Plots.zip; Spectrums Data.zip	figshare	doi:10.6084/m9.figshare.c.4135967	https://doi.org/10.6084/m9.figshare.c.4135967	GXG and GXE interaction analysis	Genotyping Data.zip; Pre-processed Data Files.zip; Raw Analysis Data.zip	figshare	doi:10.6084/m9.figshare.c.4135967	https://doi.org/10.6084/m9.figshare.c.4135967
Discovery stage\patient no.73	DNA extraction	Genotyping	MassARRAY	Sequenom	Discovery stage\patient no.73_mass spectrums.tsv	Scatter Plots.zip; Spectrums Data.zip	figshare	doi:10.6084/m9.figshare.c.4135967	https://doi.org/10.6084/m9.figshare.c.4135967	GXG and GXE interaction analysis	Genotyping Data.zip; Pre-processed Data Files.zip; Raw Analysis Data.zip	figshare	doi:10.6084/m9.figshare.c.4135967	https://doi.org/10.6084/m9.figshare.c.4135967
Discovery stage\patient no.74	DNA extraction	Genotyping	MassARRAY	Sequenom	Discovery stage\patient no.74_mass spectrums.tsv	Scatter Plots.zip; Spectrums Data.zip	figshare	doi:10.6084/m9.figshare.c.4135967	https://doi.org/10.6084/m9.figshare.c.4135967	GXG and GXE interaction analysis	Genotyping Data.zip; Pre-processed Data Files.zip; Raw Analysis Data.zip	figshare	doi:10.6084/m9.figshare.c.4135967	https://doi.org/10.6084/m9.figshare.c.4135967
Discovery stage\patient no.75	DNA extraction	Genotyping	MassARRAY	Sequenom	Discovery stage\patient no.75_mass spectrums.tsv	Scatter Plots.zip; Spectrums Data.zip	figshare	doi:10.6084/m9.figshare.c.4135967	https://doi.org/10.6084/m9.figshare.c.4135967	GXG and GXE interaction analysis	Genotyping Data.zip; Pre-processed Data Files.zip; Raw Analysis Data.zip	figshare	doi:10.6084/m9.figshare.c.4135967	https://doi.org/10.6084/m9.figshare.c.4135967
Discovery stage\patient no.76	DNA extraction	Genotyping	MassARRAY	Sequenom	Discovery stage\patient no.76_mass spectrums.tsv	Scatter Plots.zip; Spectrums Data.zip	figshare	doi:10.6084/m9.figshare.c.4135967	https://doi.org/10.6084/m9.figshare.c.4135967	GXG and GXE interaction analysis	Genotyping Data.zip; Pre-processed Data Files.zip; Raw Analysis Data.zip	figshare	doi:10.6084/m9.figshare.c.4135967	https://doi.org/10.6084/m9.figshare.c.4135967
Discovery stage\patient no.77	DNA extraction	Genotyping	MassARRAY	Sequenom	Discovery stage\patient no.77_mass spectrums.tsv	Scatter Plots.zip; Spectrums Data.zip	figshare	doi:10.6084/m9.figshare.c.4135967	https://doi.org/10.6084/m9.figshare.c.4135967	GXG and GXE interaction analysis	Genotyping Data.zip; Pre-processed Data Files.zip; Raw Analysis Data.zip	figshare	doi:10.6084/m9.figshare.c.4135967	https://doi.org/10.6084/m9.figshare.c.4135967
Discovery stage\patient no.78	DNA extraction	Genotyping	MassARRAY	Sequenom	Discovery stage\patient no.78_mass spectrums.tsv	Scatter Plots.zip; Spectrums Data.zip	figshare	doi:10.6084/m9.figshare.c.4135967	https://doi.org/10.6084/m9.figshare.c.4135967	GXG and GXE interaction analysis	Genotyping Data.zip; Pre-processed Data Files.zip; Raw Analysis Data.zip	figshare	doi:10.6084/m9.figshare.c.4135967	https://doi.org/10.6084/m9.figshare.c.4135967
Discovery stage\patient no.79	DNA extraction	Genotyping	MassARRAY	Sequenom	Discovery stage\patient no.79_mass spectrums.tsv	Scatter Plots.zip; Spectrums Data.zip	figshare	doi:10.6084/m9.figshare.c.4135967	https://doi.org/10.6084/m9.figshare.c.4135967	GXG and GXE interaction analysis	Genotyping Data.zip; Pre-processed Data Files.zip; Raw Analysis Data.zip	figshare	doi:10.6084/m9.figshare.c.4135967	https://doi.org/10.6084/m9.figshare.c.4135967
Discovery stage\patient no.80	DNA extraction	Genotyping	MassARRAY	Sequenom	Discovery stage\patient no.80_mass spectrums.tsv	Scatter Plots.zip; Spectrums Data.zip	figshare	doi:10.6084/m9.figshare.c.4135967	https://doi.org/10.6084/m9.figshare.c.4135967	GXG and GXE interaction analysis	Genotyping Data.zip; Pre-processed Data Files.zip; Raw Analysis Data.zip	figshare	doi:10.6084/m9.figshare.c.4135967	https://doi.org/10.6084/m9.figshare.c.4135967
Discovery stage\patient no.81	DNA extraction	Genotyping	MassARRAY	Sequenom	Discovery stage\patient no.81_mass spectrums.tsv	Scatter Plots.zip; Spectrums Data.zip	figshare	doi:10.6084/m9.figshare.c.4135967	https://doi.org/10.6084/m9.figshare.c.4135967	GXG and GXE interaction analysis	Genotyping Data.zip; Pre-processed Data Files.zip; Raw Analysis Data.zip	figshare	doi:10.6084/m9.figshare.c.4135967	https://doi.org/10.6084/m9.figshare.c.4135967
Discovery stage\patient no.82	DNA extraction	Genotyping	MassARRAY	Sequenom	Discovery stage\patient no.82_mass spectrums.tsv	Scatter Plots.zip; Spectrums Data.zip	figshare	doi:10.6084/m9.figshare.c.4135967	https://doi.org/10.6084/m9.figshare.c.4135967	GXG and GXE interaction analysis	Genotyping Data.zip; Pre-processed Data Files.zip; Raw Analysis Data.zip	figshare	doi:10.6084/m9.figshare.c.4135967	https://doi.org/10.6084/m9.figshare.c.4135967
Discovery stage\patient no.83	DNA extraction	Genotyping	MassARRAY	Sequenom	Discovery stage\patient no.83_mass spectrums.tsv	Scatter Plots.zip; Spectrums Data.zip	figshare	doi:10.6084/m9.figshare.c.4135967	https://doi.org/10.6084/m9.figshare.c.4135967	GXG and GXE interaction analysis	Genotyping Data.zip; Pre-processed Data Files.zip; Raw Analysis Data.zip	figshare	doi:10.6084/m9.figshare.c.4135967	https://doi.org/10.6084/m9.figshare.c.4135967
Discovery stage\patient no.84	DNA extraction	Genotyping	MassARRAY	Sequenom	Discovery stage\patient no.84_mass spectrums.tsv	Scatter Plots.zip; Spectrums Data.zip	figshare	doi:10.6084/m9.figshare.c.4135967	https://doi.org/10.6084/m9.figshare.c.4135967	GXG and GXE interaction analysis	Genotyping Data.zip; Pre-processed Data Files.zip; Raw Analysis Data.zip	figshare	doi:10.6084/m9.figshare.c.4135967	https://doi.org/10.6084/m9.figshare.c.4135967
Discovery stage\patient no.85	DNA extraction	Genotyping	MassARRAY	Sequenom	Discovery stage\patient no.85_mass spectrums.tsv	Scatter Plots.zip; Spectrums Data.zip	figshare	doi:10.6084/m9.figshare.c.4135967	https://doi.org/10.6084/m9.figshare.c.4135967	GXG and GXE interaction analysis	Genotyping Data.zip; Pre-processed Data Files.zip; Raw Analysis Data.zip	figshare	doi:10.6084/m9.figshare.c.4135967	https://doi.org/10.6084/m9.figshare.c.4135967
Discovery stage\patient no.86	DNA extraction	Genotyping	MassARRAY	Sequenom	Discovery stage\patient no.86_mass spectrums.tsv	Scatter Plots.zip; Spectrums Data.zip	figshare	doi:10.6084/m9.figshare.c.4135967	https://doi.org/10.6084/m9.figshare.c.4135967	GXG and GXE interaction analysis	Genotyping Data.zip; Pre-processed Data Files.zip; Raw Analysis Data.zip	figshare	doi:10.6084/m9.figshare.c.4135967	https://doi.org/10.6084/m9.figshare.c.4135967
Discovery stage\patient no.87	DNA extraction	Genotyping	MassARRAY	Sequenom	Discovery stage\patient no.87_mass spectrums.tsv	Scatter Plots.zip; Spectrums Data.zip	figshare	doi:10.6084/m9.figshare.c.4135967	https://doi.org/10.6084/m9.figshare.c.4135967	GXG and GXE interaction analysis	Genotyping Data.zip; Pre-processed Data Files.zip; Raw Analysis Data.zip	figshare	doi:10.6084/m9.figshare.c.4135967	https://doi.org/10.6084/m9.figshare.c.4135967
Discovery stage\patient no.88	DNA extraction	Genotyping	MassARRAY	Sequenom	Discovery stage\patient no.88_mass spectrums.tsv	Scatter Plots.zip; Spectrums Data.zip	figshare	doi:10.6084/m9.figshare.c.4135967	https://doi.org/10.6084/m9.figshare.c.4135967	GXG and GXE interaction analysis	Genotyping Data.zip; Pre-processed Data Files.zip; Raw Analysis Data.zip	figshare	doi:10.6084/m9.figshare.c.4135967	https://doi.org/10.6084/m9.figshare.c.4135967
Discovery stage\patient no.89	DNA extraction	Genotyping	MassARRAY	Sequenom	Discovery stage\patient no.89_mass spectrums.tsv	Scatter Plots.zip; Spectrums Data.zip	figshare	doi:10.6084/m9.figshare.c.4135967	https://doi.org/10.6084/m9.figshare.c.4135967	GXG and GXE interaction analysis	Genotyping Data.zip; Pre-processed Data Files.zip; Raw Analysis Data.zip	figshare	doi:10.6084/m9.figshare.c.4135967	https://doi.org/10.6084/m9.figshare.c.4135967
Discovery stage\patient no.90	DNA extraction	Genotyping	MassARRAY	Sequenom	Discovery stage\patient no.90_mass spectrums.tsv	Scatter Plots.zip; Spectrums Data.zip	figshare	doi:10.6084/m9.figshare.c.4135967	https://doi.org/10.6084/m9.figshare.c.4135967	GXG and GXE interaction analysis	Genotyping Data.zip; Pre-processed Data Files.zip; Raw Analysis Data.zip	figshare	doi:10.6084/m9.figshare.c.4135967	https://doi.org/10.6084/m9.figshare.c.4135967
Discovery stage\patient no.91	DNA extraction	Genotyping	MassARRAY	Sequenom	Discovery stage\patient no.91_mass spectrums.tsv	Scatter Plots.zip; Spectrums Data.zip	figshare	doi:10.6084/m9.figshare.c.4135967	https://doi.org/10.6084/m9.figshare.c.4135967	GXG and GXE interaction analysis	Genotyping Data.zip; Pre-processed Data Files.zip; Raw Analysis Data.zip	figshare	doi:10.6084/m9.figshare.c.4135967	https://doi.org/10.6084/m9.figshare.c.4135967
Discovery stage\patient no.92	DNA extraction	Genotyping	MassARRAY	Sequenom	Discovery stage\patient no.92_mass spectrums.tsv	Scatter Plots.zip; Spectrums Data.zip	figshare	doi:10.6084/m9.figshare.c.4135967	https://doi.org/10.6084/m9.figshare.c.4135967	GXG and GXE interaction analysis	Genotyping Data.zip; Pre-processed Data Files.zip; Raw Analysis Data.zip	figshare	doi:10.6084/m9.figshare.c.4135967	https://doi.org/10.6084/m9.figshare.c.4135967
Discovery stage\patient no.93	DNA extraction	Genotyping	MassARRAY	Sequenom	Discovery stage\patient no.93_mass spectrums.tsv	Scatter Plots.zip; Spectrums Data.zip	figshare	doi:10.6084/m9.figshare.c.4135967	https://doi.org/10.6084/m9.figshare.c.4135967	GXG and GXE interaction analysis	Genotyping Data.zip; Pre-processed Data Files.zip; Raw Analysis Data.zip	figshare	doi:10.6084/m9.figshare.c.4135967	https://doi.org/10.6084/m9.figshare.c.4135967
Discovery stage\patient no.94	DNA extraction	Genotyping	MassARRAY	Sequenom	Discovery stage\patient no.94_mass spectrums.tsv	Scatter Plots.zip; Spectrums Data.zip	figshare	doi:10.6084/m9.figshare.c.4135967	https://doi.org/10.6084/m9.figshare.c.4135967	GXG and GXE interaction analysis	Genotyping Data.zip; Pre-processed Data Files.zip; Raw Analysis Data.zip	figshare	doi:10.6084/m9.figshare.c.4135967	https://doi.org/10.6084/m9.figshare.c.4135967
Discovery stage\patient no.95	DNA extraction	Genotyping	MassARRAY	Sequenom	Discovery stage\patient no.95_mass spectrums.tsv	Scatter Plots.zip; Spectrums Data.zip	figshare	doi:10.6084/m9.figshare.c.4135967	https://doi.org/10.6084/m9.figshare.c.4135967	GXG and GXE interaction analysis	Genotyping Data.zip; Pre-processed Data Files.zip; Raw Analysis Data.zip	figshare	doi:10.6084/m9.figshare.c.4135967	https://doi.org/10.6084/m9.figshare.c.4135967
Discovery stage\patient no.96	DNA extraction	Genotyping	MassARRAY	Sequenom	Discovery stage\patient no.96_mass spectrums.tsv	Scatter Plots.zip; Spectrums Data.zip	figshare	doi:10.6084/m9.figshare.c.4135967	https://doi.org/10.6084/m9.figshare.c.4135967	GXG and GXE interaction analysis	Genotyping Data.zip; Pre-processed Data Files.zip; Raw Analysis Data.zip	figshare	doi:10.6084/m9.figshare.c.4135967	https://doi.org/10.6084/m9.figshare.c.4135967
Discovery stage\patient no.97	DNA extraction	Genotyping	MassARRAY	Sequenom	Discovery stage\patient no.97_mass spectrums.tsv	Scatter Plots.zip; Spectrums Data.zip	figshare	doi:10.6084/m9.figshare.c.4135967	https://doi.org/10.6084/m9.figshare.c.4135967	GXG and GXE interaction analysis	Genotyping Data.zip; Pre-processed Data Files.zip; Raw Analysis Data.zip	figshare	doi:10.6084/m9.figshare.c.4135967	https://doi.org/10.6084/m9.figshare.c.4135967
Discovery stage\patient no.98	DNA extraction	Genotyping	MassARRAY	Sequenom	Discovery stage\patient no.98_mass spectrums.tsv	Scatter Plots.zip; Spectrums Data.zip	figshare	doi:10.6084/m9.figshare.c.4135967	https://doi.org/10.6084/m9.figshare.c.4135967	GXG and GXE interaction analysis	Genotyping Data.zip; Pre-processed Data Files.zip; Raw Analysis Data.zip	figshare	doi:10.6084/m9.figshare.c.4135967	https://doi.org/10.6084/m9.figshare.c.4135967
Discovery stage\patient no.99	DNA extraction	Genotyping	MassARRAY	Sequenom	Discovery stage\patient no.99_mass spectrums.tsv	Scatter Plots.zip; Spectrums Data.zip	figshare	doi:10.6084/m9.figshare.c.4135967	https://doi.org/10.6084/m9.figshare.c.4135967	GXG and GXE interaction analysis	Genotyping Data.zip; Pre-processed Data Files.zip; Raw Analysis Data.zip	figshare	doi:10.6084/m9.figshare.c.4135967	https://doi.org/10.6084/m9.figshare.c.4135967
Discovery stage\patient no.100	DNA extraction	Genotyping	MassARRAY	Sequenom	Discovery stage\patient no.100_mass spectrums.tsv	Scatter Plots.zip; Spectrums Data.zip	figshare	doi:10.6084/m9.figshare.c.4135967	https://doi.org/10.6084/m9.figshare.c.4135967	GXG and GXE interaction analysis	Genotyping Data.zip; Pre-processed Data Files.zip; Raw Analysis Data.zip	figshare	doi:10.6084/m9.figshare.c.4135967	https://doi.org/10.6084/m9.figshare.c.4135967
Discovery stage\patient no.101	DNA extraction	Genotyping	MassARRAY	Sequenom	Discovery stage\patient no.101_mass spectrums.tsv	Scatter Plots.zip; Spectrums Data.zip	figshare	doi:10.6084/m9.figshare.c.4135967	https://doi.org/10.6084/m9.figshare.c.4135967	GXG and GXE interaction analysis	Genotyping Data.zip; Pre-processed Data Files.zip; Raw Analysis Data.zip	figshare	doi:10.6084/m9.figshare.c.4135967	https://doi.org/10.6084/m9.figshare.c.4135967
Discovery stage\patient no.102	DNA extraction	Genotyping	MassARRAY	Sequenom	Discovery stage\patient no.102_mass spectrums.tsv	Scatter Plots.zip; Spectrums Data.zip	figshare	doi:10.6084/m9.figshare.c.4135967	https://doi.org/10.6084/m9.figshare.c.4135967	GXG and GXE interaction analysis	Genotyping Data.zip; Pre-processed Data Files.zip; Raw Analysis Data.zip	figshare	doi:10.6084/m9.figshare.c.4135967	https://doi.org/10.6084/m9.figshare.c.4135967
Discovery stage\patient no.103	DNA extraction	Genotyping	MassARRAY	Sequenom	Discovery stage\patient no.103_mass spectrums.tsv	Scatter Plots.zip; Spectrums Data.zip	figshare	doi:10.6084/m9.figshare.c.4135967	https://doi.org/10.6084/m9.figshare.c.4135967	GXG and GXE interaction analysis	Genotyping Data.zip; Pre-processed Data Files.zip; Raw Analysis Data.zip	figshare	doi:10.6084/m9.figshare.c.4135967	https://doi.org/10.6084/m9.figshare.c.4135967
Discovery stage\patient no.104	DNA extraction	Genotyping	MassARRAY	Sequenom	Discovery stage\patient no.104_mass spectrums.tsv	Scatter Plots.zip; Spectrums Data.zip	figshare	doi:10.6084/m9.figshare.c.4135967	https://doi.org/10.6084/m9.figshare.c.4135967	GXG and GXE interaction analysis	Genotyping Data.zip; Pre-processed Data Files.zip; Raw Analysis Data.zip	figshare	doi:10.6084/m9.figshare.c.4135967	https://doi.org/10.6084/m9.figshare.c.4135967
Discovery stage\patient no.105	DNA extraction	Genotyping	MassARRAY	Sequenom	Discovery stage\patient no.105_mass spectrums.tsv	Scatter Plots.zip; Spectrums Data.zip	figshare	doi:10.6084/m9.figshare.c.4135967	https://doi.org/10.6084/m9.figshare.c.4135967	GXG and GXE interaction analysis	Genotyping Data.zip; Pre-processed Data Files.zip; Raw Analysis Data.zip	figshare	doi:10.6084/m9.figshare.c.4135967	https://doi.org/10.6084/m9.figshare.c.4135967
Discovery stage\patient no.106	DNA extraction	Genotyping	MassARRAY	Sequenom	Discovery stage\patient no.106_mass spectrums.tsv	Scatter Plots.zip; Spectrums Data.zip	figshare	doi:10.6084/m9.figshare.c.4135967	https://doi.org/10.6084/m9.figshare.c.4135967	GXG and GXE interaction analysis	Genotyping Data.zip; Pre-processed Data Files.zip; Raw Analysis Data.zip	figshare	doi:10.6084/m9.figshare.c.4135967	https://doi.org/10.6084/m9.figshare.c.4135967
Discovery stage\patient no.107	DNA extraction	Genotyping	MassARRAY	Sequenom	Discovery stage\patient no.107_mass spectrums.tsv	Scatter Plots.zip; Spectrums Data.zip	figshare	doi:10.6084/m9.figshare.c.4135967	https://doi.org/10.6084/m9.figshare.c.4135967	GXG and GXE interaction analysis	Genotyping Data.zip; Pre-processed Data Files.zip; Raw Analysis Data.zip	figshare	doi:10.6084/m9.figshare.c.4135967	https://doi.org/10.6084/m9.figshare.c.4135967
Discovery stage\patient no.108	DNA extraction	Genotyping	MassARRAY	Sequenom	Discovery stage\patient no.108_mass spectrums.tsv	Scatter Plots.zip; Spectrums Data.zip	figshare	doi:10.6084/m9.figshare.c.4135967	https://doi.org/10.6084/m9.figshare.c.4135967	GXG and GXE interaction analysis	Genotyping Data.zip; Pre-processed Data Files.zip; Raw Analysis Data.zip	figshare	doi:10.6084/m9.figshare.c.4135967	https://doi.org/10.6084/m9.figshare.c.4135967
Discovery stage\patient no.109	DNA extraction	Genotyping	MassARRAY	Sequenom	Discovery stage\patient no.109_mass spectrums.tsv	Scatter Plots.zip; Spectrums Data.zip	figshare	doi:10.6084/m9.figshare.c.4135967	https://doi.org/10.6084/m9.figshare.c.4135967	GXG and GXE interaction analysis	Genotyping Data.zip; Pre-processed Data Files.zip; Raw Analysis Data.zip	figshare	doi:10.6084/m9.figshare.c.4135967	https://doi.org/10.6084/m9.figshare.c.4135967
Discovery stage\patient no.110	DNA extraction	Genotyping	MassARRAY	Sequenom	Discovery stage\patient no.110_mass spectrums.tsv	Scatter Plots.zip; Spectrums Data.zip	figshare	doi:10.6084/m9.figshare.c.4135967	https://doi.org/10.6084/m9.figshare.c.4135967	GXG and GXE interaction analysis	Genotyping Data.zip; Pre-processed Data Files.zip; Raw Analysis Data.zip	figshare	doi:10.6084/m9.figshare.c.4135967	https://doi.org/10.6084/m9.figshare.c.4135967
Discovery stage\patient no.111	DNA extraction	Genotyping	MassARRAY	Sequenom	Discovery stage\patient no.111_mass spectrums.tsv	Scatter Plots.zip; Spectrums Data.zip	figshare	doi:10.6084/m9.figshare.c.4135967	https://doi.org/10.6084/m9.figshare.c.4135967	GXG and GXE interaction analysis	Genotyping Data.zip; Pre-processed Data Files.zip; Raw Analysis Data.zip	figshare	doi:10.6084/m9.figshare.c.4135967	https://doi.org/10.6084/m9.figshare.c.4135967
Discovery stage\patient no.112	DNA extraction	Genotyping	MassARRAY	Sequenom	Discovery stage\patient no.112_mass spectrums.tsv	Scatter Plots.zip; Spectrums Data.zip	figshare	doi:10.6084/m9.figshare.c.4135967	https://doi.org/10.6084/m9.figshare.c.4135967	GXG and GXE interaction analysis	Genotyping Data.zip; Pre-processed Data Files.zip; Raw Analysis Data.zip	figshare	doi:10.6084/m9.figshare.c.4135967	https://doi.org/10.6084/m9.figshare.c.4135967
Discovery stage\patient no.113	DNA extraction	Genotyping	MassARRAY	Sequenom	Discovery stage\patient no.113_mass spectrums.tsv	Scatter Plots.zip; Spectrums Data.zip	figshare	doi:10.6084/m9.figshare.c.4135967	https://doi.org/10.6084/m9.figshare.c.4135967	GXG and GXE interaction analysis	Genotyping Data.zip; Pre-processed Data Files.zip; Raw Analysis Data.zip	figshare	doi:10.6084/m9.figshare.c.4135967	https://doi.org/10.6084/m9.figshare.c.4135967
Discovery stage\patient no.114	DNA extraction	Genotyping	MassARRAY	Sequenom	Discovery stage\patient no.114_mass spectrums.tsv	Scatter Plots.zip; Spectrums Data.zip	figshare	doi:10.6084/m9.figshare.c.4135967	https://doi.org/10.6084/m9.figshare.c.4135967	GXG and GXE interaction analysis	Genotyping Data.zip; Pre-processed Data Files.zip; Raw Analysis Data.zip	figshare	doi:10.6084/m9.figshare.c.4135967	https://doi.org/10.6084/m9.figshare.c.4135967
Discovery stage\patient no.115	DNA extraction	Genotyping	MassARRAY	Sequenom	Discovery stage\patient no.115_mass spectrums.tsv	Scatter Plots.zip; Spectrums Data.zip	figshare	doi:10.6084/m9.figshare.c.4135967	https://doi.org/10.6084/m9.figshare.c.4135967	GXG and GXE interaction analysis	Genotyping Data.zip; Pre-processed Data Files.zip; Raw Analysis Data.zip	figshare	doi:10.6084/m9.figshare.c.4135967	https://doi.org/10.6084/m9.figshare.c.4135967
Discovery stage\patient no.116	DNA extraction	Genotyping	MassARRAY	Sequenom	Discovery stage\patient no.116_mass spectrums.tsv	Scatter Plots.zip; Spectrums Data.zip	figshare	doi:10.6084/m9.figshare.c.4135967	https://doi.org/10.6084/m9.figshare.c.4135967	GXG and GXE interaction analysis	Genotyping Data.zip; Pre-processed Data Files.zip; Raw Analysis Data.zip	figshare	doi:10.6084/m9.figshare.c.4135967	https://doi.org/10.6084/m9.figshare.c.4135967
Discovery stage\patient no.117	DNA extraction	Genotyping	MassARRAY	Sequenom	Discovery stage\patient no.117_mass spectrums.tsv	Scatter Plots.zip; Spectrums Data.zip	figshare	doi:10.6084/m9.figshare.c.4135967	https://doi.org/10.6084/m9.figshare.c.4135967	GXG and GXE interaction analysis	Genotyping Data.zip; Pre-processed Data Files.zip; Raw Analysis Data.zip	figshare	doi:10.6084/m9.figshare.c.4135967	https://doi.org/10.6084/m9.figshare.c.4135967
Discovery stage\patient no.118	DNA extraction	Genotyping	MassARRAY	Sequenom	Discovery stage\patient no.118_mass spectrums.tsv	Scatter Plots.zip; Spectrums Data.zip	figshare	doi:10.6084/m9.figshare.c.4135967	https://doi.org/10.6084/m9.figshare.c.4135967	GXG and GXE interaction analysis	Genotyping Data.zip; Pre-processed Data Files.zip; Raw Analysis Data.zip	figshare	doi:10.6084/m9.figshare.c.4135967	https://doi.org/10.6084/m9.figshare.c.4135967
Discovery stage\patient no.119	DNA extraction	Genotyping	MassARRAY	Sequenom	Discovery stage\patient no.119_mass spectrums.tsv	Scatter Plots.zip; Spectrums Data.zip	figshare	doi:10.6084/m9.figshare.c.4135967	https://doi.org/10.6084/m9.figshare.c.4135967	GXG and GXE interaction analysis	Genotyping Data.zip; Pre-processed Data Files.zip; Raw Analysis Data.zip	figshare	doi:10.6084/m9.figshare.c.4135967	https://doi.org/10.6084/m9.figshare.c.4135967
Discovery stage\patient no.120	DNA extraction	Genotyping	MassARRAY	Sequenom	Discovery stage\patient no.120_mass spectrums.tsv	Scatter Plots.zip; Spectrums Data.zip	figshare	doi:10.6084/m9.figshare.c.4135967	https://doi.org/10.6084/m9.figshare.c.4135967	GXG and GXE interaction analysis	Genotyping Data.zip; Pre-processed Data Files.zip; Raw Analysis Data.zip	figshare	doi:10.6084/m9.figshare.c.4135967	https://doi.org/10.6084/m9.figshare.c.4135967
Discovery stage\patient no.121	DNA extraction	Genotyping	MassARRAY	Sequenom	Discovery stage\patient no.121_mass spectrums.tsv	Scatter Plots.zip; Spectrums Data.zip	figshare	doi:10.6084/m9.figshare.c.4135967	https://doi.org/10.6084/m9.figshare.c.4135967	GXG and GXE interaction analysis	Genotyping Data.zip; Pre-processed Data Files.zip; Raw Analysis Data.zip	figshare	doi:10.6084/m9.figshare.c.4135967	https://doi.org/10.6084/m9.figshare.c.4135967
Discovery stage\patient no.122	DNA extraction	Genotyping	MassARRAY	Sequenom	Discovery stage\patient no.122_mass spectrums.tsv	Scatter Plots.zip; Spectrums Data.zip	figshare	doi:10.6084/m9.figshare.c.4135967	https://doi.org/10.6084/m9.figshare.c.4135967	GXG and GXE interaction analysis	Genotyping Data.zip; Pre-processed Data Files.zip; Raw Analysis Data.zip	figshare	doi:10.6084/m9.figshare.c.4135967	https://doi.org/10.6084/m9.figshare.c.4135967
Discovery stage\patient no.123	DNA extraction	Genotyping	MassARRAY	Sequenom	Discovery stage\patient no.123_mass spectrums.tsv	Scatter Plots.zip; Spectrums Data.zip	figshare	doi:10.6084/m9.figshare.c.4135967	https://doi.org/10.6084/m9.figshare.c.4135967	GXG and GXE interaction analysis	Genotyping Data.zip; Pre-processed Data Files.zip; Raw Analysis Data.zip	figshare	doi:10.6084/m9.figshare.c.4135967	https://doi.org/10.6084/m9.figshare.c.4135967
Discovery stage\patient no.124	DNA extraction	Genotyping	MassARRAY	Sequenom	Discovery stage\patient no.124_mass spectrums.tsv	Scatter Plots.zip; Spectrums Data.zip	figshare	doi:10.6084/m9.figshare.c.4135967	https://doi.org/10.6084/m9.figshare.c.4135967	GXG and GXE interaction analysis	Genotyping Data.zip; Pre-processed Data Files.zip; Raw Analysis Data.zip	figshare	doi:10.6084/m9.figshare.c.4135967	https://doi.org/10.6084/m9.figshare.c.4135967
Discovery stage\patient no.125	DNA extraction	Genotyping	MassARRAY	Sequenom	Discovery stage\patient no.125_mass spectrums.tsv	Scatter Plots.zip; Spectrums Data.zip	figshare	doi:10.6084/m9.figshare.c.4135967	https://doi.org/10.6084/m9.figshare.c.4135967	GXG and GXE interaction analysis	Genotyping Data.zip; Pre-processed Data Files.zip; Raw Analysis Data.zip	figshare	doi:10.6084/m9.figshare.c.4135967	https://doi.org/10.6084/m9.figshare.c.4135967
Discovery stage\patient no.126	DNA extraction	Genotyping	MassARRAY	Sequenom	Discovery stage\patient no.126_mass spectrums.tsv	Scatter Plots.zip; Spectrums Data.zip	figshare	doi:10.6084/m9.figshare.c.4135967	https://doi.org/10.6084/m9.figshare.c.4135967	GXG and GXE interaction analysis	Genotyping Data.zip; Pre-processed Data Files.zip; Raw Analysis Data.zip	figshare	doi:10.6084/m9.figshare.c.4135967	https://doi.org/10.6084/m9.figshare.c.4135967
Discovery stage\patient no.127	DNA extraction	Genotyping	MassARRAY	Sequenom	Discovery stage\patient no.127_mass spectrums.tsv	Scatter Plots.zip; Spectrums Data.zip	figshare	doi:10.6084/m9.figshare.c.4135967	https://doi.org/10.6084/m9.figshare.c.4135967	GXG and GXE interaction analysis	Genotyping Data.zip; Pre-processed Data Files.zip; Raw Analysis Data.zip	figshare	doi:10.6084/m9.figshare.c.4135967	https://doi.org/10.6084/m9.figshare.c.4135967
Discovery stage\patient no.128	DNA extraction	Genotyping	MassARRAY	Sequenom	Discovery stage\patient no.128_mass spectrums.tsv	Scatter Plots.zip; Spectrums Data.zip	figshare	doi:10.6084/m9.figshare.c.4135967	https://doi.org/10.6084/m9.figshare.c.4135967	GXG and GXE interaction analysis	Genotyping Data.zip; Pre-processed Data Files.zip; Raw Analysis Data.zip	figshare	doi:10.6084/m9.figshare.c.4135967	https://doi.org/10.6084/m9.figshare.c.4135967
Discovery stage\patient no.129	DNA extraction	Genotyping	MassARRAY	Sequenom	Discovery stage\patient no.129_mass spectrums.tsv	Scatter Plots.zip; Spectrums Data.zip	figshare	doi:10.6084/m9.figshare.c.4135967	https://doi.org/10.6084/m9.figshare.c.4135967	GXG and GXE interaction analysis	Genotyping Data.zip; Pre-processed Data Files.zip; Raw Analysis Data.zip	figshare	doi:10.6084/m9.figshare.c.4135967	https://doi.org/10.6084/m9.figshare.c.4135967
Discovery stage\patient no.130	DNA extraction	Genotyping	MassARRAY	Sequenom	Discovery stage\patient no.130_mass spectrums.tsv	Scatter Plots.zip; Spectrums Data.zip	figshare	doi:10.6084/m9.figshare.c.4135967	https://doi.org/10.6084/m9.figshare.c.4135967	GXG and GXE interaction analysis	Genotyping Data.zip; Pre-processed Data Files.zip; Raw Analysis Data.zip	figshare	doi:10.6084/m9.figshare.c.4135967	https://doi.org/10.6084/m9.figshare.c.4135967
Discovery stage\patient no.131	DNA extraction	Genotyping	MassARRAY	Sequenom	Discovery stage\patient no.131_mass spectrums.tsv	Scatter Plots.zip; Spectrums Data.zip	figshare	doi:10.6084/m9.figshare.c.4135967	https://doi.org/10.6084/m9.figshare.c.4135967	GXG and GXE interaction analysis	Genotyping Data.zip; Pre-processed Data Files.zip; Raw Analysis Data.zip	figshare	doi:10.6084/m9.figshare.c.4135967	https://doi.org/10.6084/m9.figshare.c.4135967
Discovery stage\patient no.132	DNA extraction	Genotyping	MassARRAY	Sequenom	Discovery stage\patient no.132_mass spectrums.tsv	Scatter Plots.zip; Spectrums Data.zip	figshare	doi:10.6084/m9.figshare.c.4135967	https://doi.org/10.6084/m9.figshare.c.4135967	GXG and GXE interaction analysis	Genotyping Data.zip; Pre-processed Data Files.zip; Raw Analysis Data.zip	figshare	doi:10.6084/m9.figshare.c.4135967	https://doi.org/10.6084/m9.figshare.c.4135967
Discovery stage\patient no.133	DNA extraction	Genotyping	MassARRAY	Sequenom	Discovery stage\patient no.133_mass spectrums.tsv	Scatter Plots.zip; Spectrums Data.zip	figshare	doi:10.6084/m9.figshare.c.4135967	https://doi.org/10.6084/m9.figshare.c.4135967	GXG and GXE interaction analysis	Genotyping Data.zip; Pre-processed Data Files.zip; Raw Analysis Data.zip	figshare	doi:10.6084/m9.figshare.c.4135967	https://doi.org/10.6084/m9.figshare.c.4135967
Discovery stage\patient no.134	DNA extraction	Genotyping	MassARRAY	Sequenom	Discovery stage\patient no.134_mass spectrums.tsv	Scatter Plots.zip; Spectrums Data.zip	figshare	doi:10.6084/m9.figshare.c.4135967	https://doi.org/10.6084/m9.figshare.c.4135967	GXG and GXE interaction analysis	Genotyping Data.zip; Pre-processed Data Files.zip; Raw Analysis Data.zip	figshare	doi:10.6084/m9.figshare.c.4135967	https://doi.org/10.6084/m9.figshare.c.4135967
Discovery stage\patient no.135	DNA extraction	Genotyping	MassARRAY	Sequenom	Discovery stage\patient no.135_mass spectrums.tsv	Scatter Plots.zip; Spectrums Data.zip	figshare	doi:10.6084/m9.figshare.c.4135967	https://doi.org/10.6084/m9.figshare.c.4135967	GXG and GXE interaction analysis	Genotyping Data.zip; Pre-processed Data Files.zip; Raw Analysis Data.zip	figshare	doi:10.6084/m9.figshare.c.4135967	https://doi.org/10.6084/m9.figshare.c.4135967
Discovery stage\patient no.136	DNA extraction	Genotyping	MassARRAY	Sequenom	Discovery stage\patient no.136_mass spectrums.tsv	Scatter Plots.zip; Spectrums Data.zip	figshare	doi:10.6084/m9.figshare.c.4135967	https://doi.org/10.6084/m9.figshare.c.4135967	GXG and GXE interaction analysis	Genotyping Data.zip; Pre-processed Data Files.zip; Raw Analysis Data.zip	figshare	doi:10.6084/m9.figshare.c.4135967	https://doi.org/10.6084/m9.figshare.c.4135967
Discovery stage\patient no.137	DNA extraction	Genotyping	MassARRAY	Sequenom	Discovery stage\patient no.137_mass spectrums.tsv	Scatter Plots.zip; Spectrums Data.zip	figshare	doi:10.6084/m9.figshare.c.4135967	https://doi.org/10.6084/m9.figshare.c.4135967	GXG and GXE interaction analysis	Genotyping Data.zip; Pre-processed Data Files.zip; Raw Analysis Data.zip	figshare	doi:10.6084/m9.figshare.c.4135967	https://doi.org/10.6084/m9.figshare.c.4135967
Discovery stage\patient no.138	DNA extraction	Genotyping	MassARRAY	Sequenom	Discovery stage\patient no.138_mass spectrums.tsv	Scatter Plots.zip; Spectrums Data.zip	figshare	doi:10.6084/m9.figshare.c.4135967	https://doi.org/10.6084/m9.figshare.c.4135967	GXG and GXE interaction analysis	Genotyping Data.zip; Pre-processed Data Files.zip; Raw Analysis Data.zip	figshare	doi:10.6084/m9.figshare.c.4135967	https://doi.org/10.6084/m9.figshare.c.4135967
Discovery stage\patient no.139	DNA extraction	Genotyping	MassARRAY	Sequenom	Discovery stage\patient no.139_mass spectrums.tsv	Scatter Plots.zip; Spectrums Data.zip	figshare	doi:10.6084/m9.figshare.c.4135967	https://doi.org/10.6084/m9.figshare.c.4135967	GXG and GXE interaction analysis	Genotyping Data.zip; Pre-processed Data Files.zip; Raw Analysis Data.zip	figshare	doi:10.6084/m9.figshare.c.4135967	https://doi.org/10.6084/m9.figshare.c.4135967
Discovery stage\patient no.140	DNA extraction	Genotyping	MassARRAY	Sequenom	Discovery stage\patient no.140_mass spectrums.tsv	Scatter Plots.zip; Spectrums Data.zip	figshare	doi:10.6084/m9.figshare.c.4135967	https://doi.org/10.6084/m9.figshare.c.4135967	GXG and GXE interaction analysis	Genotyping Data.zip; Pre-processed Data Files.zip; Raw Analysis Data.zip	figshare	doi:10.6084/m9.figshare.c.4135967	https://doi.org/10.6084/m9.figshare.c.4135967
Discovery stage\patient no.141	DNA extraction	Genotyping	MassARRAY	Sequenom	Discovery stage\patient no.141_mass spectrums.tsv	Scatter Plots.zip; Spectrums Data.zip	figshare	doi:10.6084/m9.figshare.c.4135967	https://doi.org/10.6084/m9.figshare.c.4135967	GXG and GXE interaction analysis	Genotyping Data.zip; Pre-processed Data Files.zip; Raw Analysis Data.zip	figshare	doi:10.6084/m9.figshare.c.4135967	https://doi.org/10.6084/m9.figshare.c.4135967
Discovery stage\patient no.142	DNA extraction	Genotyping	MassARRAY	Sequenom	Discovery stage\patient no.142_mass spectrums.tsv	Scatter Plots.zip; Spectrums Data.zip	figshare	doi:10.6084/m9.figshare.c.4135967	https://doi.org/10.6084/m9.figshare.c.4135967	GXG and GXE interaction analysis	Genotyping Data.zip; Pre-processed Data Files.zip; Raw Analysis Data.zip	figshare	doi:10.6084/m9.figshare.c.4135967	https://doi.org/10.6084/m9.figshare.c.4135967
Discovery stage\patient no.143	DNA extraction	Genotyping	MassARRAY	Sequenom	Discovery stage\patient no.143_mass spectrums.tsv	Scatter Plots.zip; Spectrums Data.zip	figshare	doi:10.6084/m9.figshare.c.4135967	https://doi.org/10.6084/m9.figshare.c.4135967	GXG and GXE interaction analysis	Genotyping Data.zip; Pre-processed Data Files.zip; Raw Analysis Data.zip	figshare	doi:10.6084/m9.figshare.c.4135967	https://doi.org/10.6084/m9.figshare.c.4135967
Discovery stage\patient no.144	DNA extraction	Genotyping	MassARRAY	Sequenom	Discovery stage\patient no.144_mass spectrums.tsv	Scatter Plots.zip; Spectrums Data.zip	figshare	doi:10.6084/m9.figshare.c.4135967	https://doi.org/10.6084/m9.figshare.c.4135967	GXG and GXE interaction analysis	Genotyping Data.zip; Pre-processed Data Files.zip; Raw Analysis Data.zip	figshare	doi:10.6084/m9.figshare.c.4135967	https://doi.org/10.6084/m9.figshare.c.4135967
Discovery stage\patient no.145	DNA extraction	Genotyping	MassARRAY	Sequenom	Discovery stage\patient no.145_mass spectrums.tsv	Scatter Plots.zip; Spectrums Data.zip	figshare	doi:10.6084/m9.figshare.c.4135967	https://doi.org/10.6084/m9.figshare.c.4135967	GXG and GXE interaction analysis	Genotyping Data.zip; Pre-processed Data Files.zip; Raw Analysis Data.zip	figshare	doi:10.6084/m9.figshare.c.4135967	https://doi.org/10.6084/m9.figshare.c.4135967
Discovery stage\patient no.146	DNA extraction	Genotyping	MassARRAY	Sequenom	Discovery stage\patient no.146_mass spectrums.tsv	Scatter Plots.zip; Spectrums Data.zip	figshare	doi:10.6084/m9.figshare.c.4135967	https://doi.org/10.6084/m9.figshare.c.4135967	GXG and GXE interaction analysis	Genotyping Data.zip; Pre-processed Data Files.zip; Raw Analysis Data.zip	figshare	doi:10.6084/m9.figshare.c.4135967	https://doi.org/10.6084/m9.figshare.c.4135967
Discovery stage\patient no.147	DNA extraction	Genotyping	MassARRAY	Sequenom	Discovery stage\patient no.147_mass spectrums.tsv	Scatter Plots.zip; Spectrums Data.zip	figshare	doi:10.6084/m9.figshare.c.4135967	https://doi.org/10.6084/m9.figshare.c.4135967	GXG and GXE interaction analysis	Genotyping Data.zip; Pre-processed Data Files.zip; Raw Analysis Data.zip	figshare	doi:10.6084/m9.figshare.c.4135967	https://doi.org/10.6084/m9.figshare.c.4135967
Discovery stage\patient no.148	DNA extraction	Genotyping	MassARRAY	Sequenom	Discovery stage\patient no.148_mass spectrums.tsv	Scatter Plots.zip; Spectrums Data.zip	figshare	doi:10.6084/m9.figshare.c.4135967	https://doi.org/10.6084/m9.figshare.c.4135967	GXG and GXE interaction analysis	Genotyping Data.zip; Pre-processed Data Files.zip; Raw Analysis Data.zip	figshare	doi:10.6084/m9.figshare.c.4135967	https://doi.org/10.6084/m9.figshare.c.4135967
Discovery stage\patient no.149	DNA extraction	Genotyping	MassARRAY	Sequenom	Discovery stage\patient no.149_mass spectrums.tsv	Scatter Plots.zip; Spectrums Data.zip	figshare	doi:10.6084/m9.figshare.c.4135967	https://doi.org/10.6084/m9.figshare.c.4135967	GXG and GXE interaction analysis	Genotyping Data.zip; Pre-processed Data Files.zip; Raw Analysis Data.zip	figshare	doi:10.6084/m9.figshare.c.4135967	https://doi.org/10.6084/m9.figshare.c.4135967
Discovery stage\patient no.150	DNA extraction	Genotyping	MassARRAY	Sequenom	Discovery stage\patient no.150_mass spectrums.tsv	Scatter Plots.zip; Spectrums Data.zip	figshare	doi:10.6084/m9.figshare.c.4135967	https://doi.org/10.6084/m9.figshare.c.4135967	GXG and GXE interaction analysis	Genotyping Data.zip; Pre-processed Data Files.zip; Raw Analysis Data.zip	figshare	doi:10.6084/m9.figshare.c.4135967	https://doi.org/10.6084/m9.figshare.c.4135967
Discovery stage\patient no.151	DNA extraction	Genotyping	MassARRAY	Sequenom	Discovery stage\patient no.151_mass spectrums.tsv	Scatter Plots.zip; Spectrums Data.zip	figshare	doi:10.6084/m9.figshare.c.4135967	https://doi.org/10.6084/m9.figshare.c.4135967	GXG and GXE interaction analysis	Genotyping Data.zip; Pre-processed Data Files.zip; Raw Analysis Data.zip	figshare	doi:10.6084/m9.figshare.c.4135967	https://doi.org/10.6084/m9.figshare.c.4135967
Discovery stage\patient no.152	DNA extraction	Genotyping	MassARRAY	Sequenom	Discovery stage\patient no.152_mass spectrums.tsv	Scatter Plots.zip; Spectrums Data.zip	figshare	doi:10.6084/m9.figshare.c.4135967	https://doi.org/10.6084/m9.figshare.c.4135967	GXG and GXE interaction analysis	Genotyping Data.zip; Pre-processed Data Files.zip; Raw Analysis Data.zip	figshare	doi:10.6084/m9.figshare.c.4135967	https://doi.org/10.6084/m9.figshare.c.4135967
Discovery stage\patient no.153	DNA extraction	Genotyping	MassARRAY	Sequenom	Discovery stage\patient no.153_mass spectrums.tsv	Scatter Plots.zip; Spectrums Data.zip	figshare	doi:10.6084/m9.figshare.c.4135967	https://doi.org/10.6084/m9.figshare.c.4135967	GXG and GXE interaction analysis	Genotyping Data.zip; Pre-processed Data Files.zip; Raw Analysis Data.zip	figshare	doi:10.6084/m9.figshare.c.4135967	https://doi.org/10.6084/m9.figshare.c.4135967
Discovery stage\patient no.154	DNA extraction	Genotyping	MassARRAY	Sequenom	Discovery stage\patient no.154_mass spectrums.tsv	Scatter Plots.zip; Spectrums Data.zip	figshare	doi:10.6084/m9.figshare.c.4135967	https://doi.org/10.6084/m9.figshare.c.4135967	GXG and GXE interaction analysis	Genotyping Data.zip; Pre-processed Data Files.zip; Raw Analysis Data.zip	figshare	doi:10.6084/m9.figshare.c.4135967	https://doi.org/10.6084/m9.figshare.c.4135967
Discovery stage\patient no.155	DNA extraction	Genotyping	MassARRAY	Sequenom	Discovery stage\patient no.155_mass spectrums.tsv	Scatter Plots.zip; Spectrums Data.zip	figshare	doi:10.6084/m9.figshare.c.4135967	https://doi.org/10.6084/m9.figshare.c.4135967	GXG and GXE interaction analysis	Genotyping Data.zip; Pre-processed Data Files.zip; Raw Analysis Data.zip	figshare	doi:10.6084/m9.figshare.c.4135967	https://doi.org/10.6084/m9.figshare.c.4135967
Discovery stage\patient no.156	DNA extraction	Genotyping	MassARRAY	Sequenom	Discovery stage\patient no.156_mass spectrums.tsv	Scatter Plots.zip; Spectrums Data.zip	figshare	doi:10.6084/m9.figshare.c.4135967	https://doi.org/10.6084/m9.figshare.c.4135967	GXG and GXE interaction analysis	Genotyping Data.zip; Pre-processed Data Files.zip; Raw Analysis Data.zip	figshare	doi:10.6084/m9.figshare.c.4135967	https://doi.org/10.6084/m9.figshare.c.4135967
Discovery stage\patient no.157	DNA extraction	Genotyping	MassARRAY	Sequenom	Discovery stage\patient no.157_mass spectrums.tsv	Scatter Plots.zip; Spectrums Data.zip	figshare	doi:10.6084/m9.figshare.c.4135967	https://doi.org/10.6084/m9.figshare.c.4135967	GXG and GXE interaction analysis	Genotyping Data.zip; Pre-processed Data Files.zip; Raw Analysis Data.zip	figshare	doi:10.6084/m9.figshare.c.4135967	https://doi.org/10.6084/m9.figshare.c.4135967
Discovery stage\patient no.158	DNA extraction	Genotyping	MassARRAY	Sequenom	Discovery stage\patient no.158_mass spectrums.tsv	Scatter Plots.zip; Spectrums Data.zip	figshare	doi:10.6084/m9.figshare.c.4135967	https://doi.org/10.6084/m9.figshare.c.4135967	GXG and GXE interaction analysis	Genotyping Data.zip; Pre-processed Data Files.zip; Raw Analysis Data.zip	figshare	doi:10.6084/m9.figshare.c.4135967	https://doi.org/10.6084/m9.figshare.c.4135967
Discovery stage\patient no.159	DNA extraction	Genotyping	MassARRAY	Sequenom	Discovery stage\patient no.159_mass spectrums.tsv	Scatter Plots.zip; Spectrums Data.zip	figshare	doi:10.6084/m9.figshare.c.4135967	https://doi.org/10.6084/m9.figshare.c.4135967	GXG and GXE interaction analysis	Genotyping Data.zip; Pre-processed Data Files.zip; Raw Analysis Data.zip	figshare	doi:10.6084/m9.figshare.c.4135967	https://doi.org/10.6084/m9.figshare.c.4135967
Discovery stage\patient no.160	DNA extraction	Genotyping	MassARRAY	Sequenom	Discovery stage\patient no.160_mass spectrums.tsv	Scatter Plots.zip; Spectrums Data.zip	figshare	doi:10.6084/m9.figshare.c.4135967	https://doi.org/10.6084/m9.figshare.c.4135967	GXG and GXE interaction analysis	Genotyping Data.zip; Pre-processed Data Files.zip; Raw Analysis Data.zip	figshare	doi:10.6084/m9.figshare.c.4135967	https://doi.org/10.6084/m9.figshare.c.4135967
Discovery stage\patient no.161	DNA extraction	Genotyping	MassARRAY	Sequenom	Discovery stage\patient no.161_mass spectrums.tsv	Scatter Plots.zip; Spectrums Data.zip	figshare	doi:10.6084/m9.figshare.c.4135967	https://doi.org/10.6084/m9.figshare.c.4135967	GXG and GXE interaction analysis	Genotyping Data.zip; Pre-processed Data Files.zip; Raw Analysis Data.zip	figshare	doi:10.6084/m9.figshare.c.4135967	https://doi.org/10.6084/m9.figshare.c.4135967
Discovery stage\patient no.162	DNA extraction	Genotyping	MassARRAY	Sequenom	Discovery stage\patient no.162_mass spectrums.tsv	Scatter Plots.zip; Spectrums Data.zip	figshare	doi:10.6084/m9.figshare.c.4135967	https://doi.org/10.6084/m9.figshare.c.4135967	GXG and GXE interaction analysis	Genotyping Data.zip; Pre-processed Data Files.zip; Raw Analysis Data.zip	figshare	doi:10.6084/m9.figshare.c.4135967	https://doi.org/10.6084/m9.figshare.c.4135967
Discovery stage\patient no.163	DNA extraction	Genotyping	MassARRAY	Sequenom	Discovery stage\patient no.163_mass spectrums.tsv	Scatter Plots.zip; Spectrums Data.zip	figshare	doi:10.6084/m9.figshare.c.4135967	https://doi.org/10.6084/m9.figshare.c.4135967	GXG and GXE interaction analysis	Genotyping Data.zip; Pre-processed Data Files.zip; Raw Analysis Data.zip	figshare	doi:10.6084/m9.figshare.c.4135967	https://doi.org/10.6084/m9.figshare.c.4135967
Discovery stage\patient no.164	DNA extraction	Genotyping	MassARRAY	Sequenom	Discovery stage\patient no.164_mass spectrums.tsv	Scatter Plots.zip; Spectrums Data.zip	figshare	doi:10.6084/m9.figshare.c.4135967	https://doi.org/10.6084/m9.figshare.c.4135967	GXG and GXE interaction analysis	Genotyping Data.zip; Pre-processed Data Files.zip; Raw Analysis Data.zip	figshare	doi:10.6084/m9.figshare.c.4135967	https://doi.org/10.6084/m9.figshare.c.4135967
Discovery stage\patient no.165	DNA extraction	Genotyping	MassARRAY	Sequenom	Discovery stage\patient no.165_mass spectrums.tsv	Scatter Plots.zip; Spectrums Data.zip	figshare	doi:10.6084/m9.figshare.c.4135967	https://doi.org/10.6084/m9.figshare.c.4135967	GXG and GXE interaction analysis	Genotyping Data.zip; Pre-processed Data Files.zip; Raw Analysis Data.zip	figshare	doi:10.6084/m9.figshare.c.4135967	https://doi.org/10.6084/m9.figshare.c.4135967
Discovery stage\patient no.166	DNA extraction	Genotyping	MassARRAY	Sequenom	Discovery stage\patient no.166_mass spectrums.tsv	Scatter Plots.zip; Spectrums Data.zip	figshare	doi:10.6084/m9.figshare.c.4135967	https://doi.org/10.6084/m9.figshare.c.4135967	GXG and GXE interaction analysis	Genotyping Data.zip; Pre-processed Data Files.zip; Raw Analysis Data.zip	figshare	doi:10.6084/m9.figshare.c.4135967	https://doi.org/10.6084/m9.figshare.c.4135967
Discovery stage\patient no.167	DNA extraction	Genotyping	MassARRAY	Sequenom	Discovery stage\patient no.167_mass spectrums.tsv	Scatter Plots.zip; Spectrums Data.zip	figshare	doi:10.6084/m9.figshare.c.4135967	https://doi.org/10.6084/m9.figshare.c.4135967	GXG and GXE interaction analysis	Genotyping Data.zip; Pre-processed Data Files.zip; Raw Analysis Data.zip	figshare	doi:10.6084/m9.figshare.c.4135967	https://doi.org/10.6084/m9.figshare.c.4135967
Discovery stage\patient no.168	DNA extraction	Genotyping	MassARRAY	Sequenom	Discovery stage\patient no.168_mass spectrums.tsv	Scatter Plots.zip; Spectrums Data.zip	figshare	doi:10.6084/m9.figshare.c.4135967	https://doi.org/10.6084/m9.figshare.c.4135967	GXG and GXE interaction analysis	Genotyping Data.zip; Pre-processed Data Files.zip; Raw Analysis Data.zip	figshare	doi:10.6084/m9.figshare.c.4135967	https://doi.org/10.6084/m9.figshare.c.4135967
Discovery stage\patient no.169	DNA extraction	Genotyping	MassARRAY	Sequenom	Discovery stage\patient no.169_mass spectrums.tsv	Scatter Plots.zip; Spectrums Data.zip	figshare	doi:10.6084/m9.figshare.c.4135967	https://doi.org/10.6084/m9.figshare.c.4135967	GXG and GXE interaction analysis	Genotyping Data.zip; Pre-processed Data Files.zip; Raw Analysis Data.zip	figshare	doi:10.6084/m9.figshare.c.4135967	https://doi.org/10.6084/m9.figshare.c.4135967
Discovery stage\patient no.170	DNA extraction	Genotyping	MassARRAY	Sequenom	Discovery stage\patient no.170_mass spectrums.tsv	Scatter Plots.zip; Spectrums Data.zip	figshare	doi:10.6084/m9.figshare.c.4135967	https://doi.org/10.6084/m9.figshare.c.4135967	GXG and GXE interaction analysis	Genotyping Data.zip; Pre-processed Data Files.zip; Raw Analysis Data.zip	figshare	doi:10.6084/m9.figshare.c.4135967	https://doi.org/10.6084/m9.figshare.c.4135967
Discovery stage\patient no.171	DNA extraction	Genotyping	MassARRAY	Sequenom	Discovery stage\patient no.171_mass spectrums.tsv	Scatter Plots.zip; Spectrums Data.zip	figshare	doi:10.6084/m9.figshare.c.4135967	https://doi.org/10.6084/m9.figshare.c.4135967	GXG and GXE interaction analysis	Genotyping Data.zip; Pre-processed Data Files.zip; Raw Analysis Data.zip	figshare	doi:10.6084/m9.figshare.c.4135967	https://doi.org/10.6084/m9.figshare.c.4135967
Discovery stage\patient no.172	DNA extraction	Genotyping	MassARRAY	Sequenom	Discovery stage\patient no.172_mass spectrums.tsv	Scatter Plots.zip; Spectrums Data.zip	figshare	doi:10.6084/m9.figshare.c.4135967	https://doi.org/10.6084/m9.figshare.c.4135967	GXG and GXE interaction analysis	Genotyping Data.zip; Pre-processed Data Files.zip; Raw Analysis Data.zip	figshare	doi:10.6084/m9.figshare.c.4135967	https://doi.org/10.6084/m9.figshare.c.4135967
Discovery stage\patient no.173	DNA extraction	Genotyping	MassARRAY	Sequenom	Discovery stage\patient no.173_mass spectrums.tsv	Scatter Plots.zip; Spectrums Data.zip	figshare	doi:10.6084/m9.figshare.c.4135967	https://doi.org/10.6084/m9.figshare.c.4135967	GXG and GXE interaction analysis	Genotyping Data.zip; Pre-processed Data Files.zip; Raw Analysis Data.zip	figshare	doi:10.6084/m9.figshare.c.4135967	https://doi.org/10.6084/m9.figshare.c.4135967
Discovery stage\patient no.174	DNA extraction	Genotyping	MassARRAY	Sequenom	Discovery stage\patient no.174_mass spectrums.tsv	Scatter Plots.zip; Spectrums Data.zip	figshare	doi:10.6084/m9.figshare.c.4135967	https://doi.org/10.6084/m9.figshare.c.4135967	GXG and GXE interaction analysis	Genotyping Data.zip; Pre-processed Data Files.zip; Raw Analysis Data.zip	figshare	doi:10.6084/m9.figshare.c.4135967	https://doi.org/10.6084/m9.figshare.c.4135967
Discovery stage\patient no.175	DNA extraction	Genotyping	MassARRAY	Sequenom	Discovery stage\patient no.175_mass spectrums.tsv	Scatter Plots.zip; Spectrums Data.zip	figshare	doi:10.6084/m9.figshare.c.4135967	https://doi.org/10.6084/m9.figshare.c.4135967	GXG and GXE interaction analysis	Genotyping Data.zip; Pre-processed Data Files.zip; Raw Analysis Data.zip	figshare	doi:10.6084/m9.figshare.c.4135967	https://doi.org/10.6084/m9.figshare.c.4135967
Discovery stage\patient no.176	DNA extraction	Genotyping	MassARRAY	Sequenom	Discovery stage\patient no.176_mass spectrums.tsv	Scatter Plots.zip; Spectrums Data.zip	figshare	doi:10.6084/m9.figshare.c.4135967	https://doi.org/10.6084/m9.figshare.c.4135967	GXG and GXE interaction analysis	Genotyping Data.zip; Pre-processed Data Files.zip; Raw Analysis Data.zip	figshare	doi:10.6084/m9.figshare.c.4135967	https://doi.org/10.6084/m9.figshare.c.4135967
Discovery stage\patient no.177	DNA extraction	Genotyping	MassARRAY	Sequenom	Discovery stage\patient no.177_mass spectrums.tsv	Scatter Plots.zip; Spectrums Data.zip	figshare	doi:10.6084/m9.figshare.c.4135967	https://doi.org/10.6084/m9.figshare.c.4135967	GXG and GXE interaction analysis	Genotyping Data.zip; Pre-processed Data Files.zip; Raw Analysis Data.zip	figshare	doi:10.6084/m9.figshare.c.4135967	https://doi.org/10.6084/m9.figshare.c.4135967
Discovery stage\patient no.178	DNA extraction	Genotyping	MassARRAY	Sequenom	Discovery stage\patient no.178_mass spectrums.tsv	Scatter Plots.zip; Spectrums Data.zip	figshare	doi:10.6084/m9.figshare.c.4135967	https://doi.org/10.6084/m9.figshare.c.4135967	GXG and GXE interaction analysis	Genotyping Data.zip; Pre-processed Data Files.zip; Raw Analysis Data.zip	figshare	doi:10.6084/m9.figshare.c.4135967	https://doi.org/10.6084/m9.figshare.c.4135967
Discovery stage\patient no.179	DNA extraction	Genotyping	MassARRAY	Sequenom	Discovery stage\patient no.179_mass spectrums.tsv	Scatter Plots.zip; Spectrums Data.zip	figshare	doi:10.6084/m9.figshare.c.4135967	https://doi.org/10.6084/m9.figshare.c.4135967	GXG and GXE interaction analysis	Genotyping Data.zip; Pre-processed Data Files.zip; Raw Analysis Data.zip	figshare	doi:10.6084/m9.figshare.c.4135967	https://doi.org/10.6084/m9.figshare.c.4135967
Discovery stage\patient no.180	DNA extraction	Genotyping	MassARRAY	Sequenom	Discovery stage\patient no.180_mass spectrums.tsv	Scatter Plots.zip; Spectrums Data.zip	figshare	doi:10.6084/m9.figshare.c.4135967	https://doi.org/10.6084/m9.figshare.c.4135967	GXG and GXE interaction analysis	Genotyping Data.zip; Pre-processed Data Files.zip; Raw Analysis Data.zip	figshare	doi:10.6084/m9.figshare.c.4135967	https://doi.org/10.6084/m9.figshare.c.4135967
Discovery stage\patient no.181	DNA extraction	Genotyping	MassARRAY	Sequenom	Discovery stage\patient no.181_mass spectrums.tsv	Scatter Plots.zip; Spectrums Data.zip	figshare	doi:10.6084/m9.figshare.c.4135967	https://doi.org/10.6084/m9.figshare.c.4135967	GXG and GXE interaction analysis	Genotyping Data.zip; Pre-processed Data Files.zip; Raw Analysis Data.zip	figshare	doi:10.6084/m9.figshare.c.4135967	https://doi.org/10.6084/m9.figshare.c.4135967
Discovery stage\patient no.182	DNA extraction	Genotyping	MassARRAY	Sequenom	Discovery stage\patient no.182_mass spectrums.tsv	Scatter Plots.zip; Spectrums Data.zip	figshare	doi:10.6084/m9.figshare.c.4135967	https://doi.org/10.6084/m9.figshare.c.4135967	GXG and GXE interaction analysis	Genotyping Data.zip; Pre-processed Data Files.zip; Raw Analysis Data.zip	figshare	doi:10.6084/m9.figshare.c.4135967	https://doi.org/10.6084/m9.figshare.c.4135967
Discovery stage\patient no.183	DNA extraction	Genotyping	MassARRAY	Sequenom	Discovery stage\patient no.183_mass spectrums.tsv	Scatter Plots.zip; Spectrums Data.zip	figshare	doi:10.6084/m9.figshare.c.4135967	https://doi.org/10.6084/m9.figshare.c.4135967	GXG and GXE interaction analysis	Genotyping Data.zip; Pre-processed Data Files.zip; Raw Analysis Data.zip	figshare	doi:10.6084/m9.figshare.c.4135967	https://doi.org/10.6084/m9.figshare.c.4135967
Discovery stage\patient no.184	DNA extraction	Genotyping	MassARRAY	Sequenom	Discovery stage\patient no.184_mass spectrums.tsv	Scatter Plots.zip; Spectrums Data.zip	figshare	doi:10.6084/m9.figshare.c.4135967	https://doi.org/10.6084/m9.figshare.c.4135967	GXG and GXE interaction analysis	Genotyping Data.zip; Pre-processed Data Files.zip; Raw Analysis Data.zip	figshare	doi:10.6084/m9.figshare.c.4135967	https://doi.org/10.6084/m9.figshare.c.4135967
Discovery stage\patient no.185	DNA extraction	Genotyping	MassARRAY	Sequenom	Discovery stage\patient no.185_mass spectrums.tsv	Scatter Plots.zip; Spectrums Data.zip	figshare	doi:10.6084/m9.figshare.c.4135967	https://doi.org/10.6084/m9.figshare.c.4135967	GXG and GXE interaction analysis	Genotyping Data.zip; Pre-processed Data Files.zip; Raw Analysis Data.zip	figshare	doi:10.6084/m9.figshare.c.4135967	https://doi.org/10.6084/m9.figshare.c.4135967
Discovery stage\patient no.186	DNA extraction	Genotyping	MassARRAY	Sequenom	Discovery stage\patient no.186_mass spectrums.tsv	Scatter Plots.zip; Spectrums Data.zip	figshare	doi:10.6084/m9.figshare.c.4135967	https://doi.org/10.6084/m9.figshare.c.4135967	GXG and GXE interaction analysis	Genotyping Data.zip; Pre-processed Data Files.zip; Raw Analysis Data.zip	figshare	doi:10.6084/m9.figshare.c.4135967	https://doi.org/10.6084/m9.figshare.c.4135967
Discovery stage\patient no.187	DNA extraction	Genotyping	MassARRAY	Sequenom	Discovery stage\patient no.187_mass spectrums.tsv	Scatter Plots.zip; Spectrums Data.zip	figshare	doi:10.6084/m9.figshare.c.4135967	https://doi.org/10.6084/m9.figshare.c.4135967	GXG and GXE interaction analysis	Genotyping Data.zip; Pre-processed Data Files.zip; Raw Analysis Data.zip	figshare	doi:10.6084/m9.figshare.c.4135967	https://doi.org/10.6084/m9.figshare.c.4135967
Discovery stage\patient no.188	DNA extraction	Genotyping	MassARRAY	Sequenom	Discovery stage\patient no.188_mass spectrums.tsv	Scatter Plots.zip; Spectrums Data.zip	figshare	doi:10.6084/m9.figshare.c.4135967	https://doi.org/10.6084/m9.figshare.c.4135967	GXG and GXE interaction analysis	Genotyping Data.zip; Pre-processed Data Files.zip; Raw Analysis Data.zip	figshare	doi:10.6084/m9.figshare.c.4135967	https://doi.org/10.6084/m9.figshare.c.4135967
Discovery stage\patient no.189	DNA extraction	Genotyping	MassARRAY	Sequenom	Discovery stage\patient no.189_mass spectrums.tsv	Scatter Plots.zip; Spectrums Data.zip	figshare	doi:10.6084/m9.figshare.c.4135967	https://doi.org/10.6084/m9.figshare.c.4135967	GXG and GXE interaction analysis	Genotyping Data.zip; Pre-processed Data Files.zip; Raw Analysis Data.zip	figshare	doi:10.6084/m9.figshare.c.4135967	https://doi.org/10.6084/m9.figshare.c.4135967
Discovery stage\patient no.190	DNA extraction	Genotyping	MassARRAY	Sequenom	Discovery stage\patient no.190_mass spectrums.tsv	Scatter Plots.zip; Spectrums Data.zip	figshare	doi:10.6084/m9.figshare.c.4135967	https://doi.org/10.6084/m9.figshare.c.4135967	GXG and GXE interaction analysis	Genotyping Data.zip; Pre-processed Data Files.zip; Raw Analysis Data.zip	figshare	doi:10.6084/m9.figshare.c.4135967	https://doi.org/10.6084/m9.figshare.c.4135967
Discovery stage\patient no.191	DNA extraction	Genotyping	MassARRAY	Sequenom	Discovery stage\patient no.191_mass spectrums.tsv	Scatter Plots.zip; Spectrums Data.zip	figshare	doi:10.6084/m9.figshare.c.4135967	https://doi.org/10.6084/m9.figshare.c.4135967	GXG and GXE interaction analysis	Genotyping Data.zip; Pre-processed Data Files.zip; Raw Analysis Data.zip	figshare	doi:10.6084/m9.figshare.c.4135967	https://doi.org/10.6084/m9.figshare.c.4135967
Discovery stage\patient no.192	DNA extraction	Genotyping	MassARRAY	Sequenom	Discovery stage\patient no.192_mass spectrums.tsv	Scatter Plots.zip; Spectrums Data.zip	figshare	doi:10.6084/m9.figshare.c.4135967	https://doi.org/10.6084/m9.figshare.c.4135967	GXG and GXE interaction analysis	Genotyping Data.zip; Pre-processed Data Files.zip; Raw Analysis Data.zip	figshare	doi:10.6084/m9.figshare.c.4135967	https://doi.org/10.6084/m9.figshare.c.4135967
Discovery stage\patient no.193	DNA extraction	Genotyping	MassARRAY	Sequenom	Discovery stage\patient no.193_mass spectrums.tsv	Scatter Plots.zip; Spectrums Data.zip	figshare	doi:10.6084/m9.figshare.c.4135967	https://doi.org/10.6084/m9.figshare.c.4135967	GXG and GXE interaction analysis	Genotyping Data.zip; Pre-processed Data Files.zip; Raw Analysis Data.zip	figshare	doi:10.6084/m9.figshare.c.4135967	https://doi.org/10.6084/m9.figshare.c.4135967
Discovery stage\patient no.194	DNA extraction	Genotyping	MassARRAY	Sequenom	Discovery stage\patient no.194_mass spectrums.tsv	Scatter Plots.zip; Spectrums Data.zip	figshare	doi:10.6084/m9.figshare.c.4135967	https://doi.org/10.6084/m9.figshare.c.4135967	GXG and GXE interaction analysis	Genotyping Data.zip; Pre-processed Data Files.zip; Raw Analysis Data.zip	figshare	doi:10.6084/m9.figshare.c.4135967	https://doi.org/10.6084/m9.figshare.c.4135967
Discovery stage\patient no.195	DNA extraction	Genotyping	MassARRAY	Sequenom	Discovery stage\patient no.195_mass spectrums.tsv	Scatter Plots.zip; Spectrums Data.zip	figshare	doi:10.6084/m9.figshare.c.4135967	https://doi.org/10.6084/m9.figshare.c.4135967	GXG and GXE interaction analysis	Genotyping Data.zip; Pre-processed Data Files.zip; Raw Analysis Data.zip	figshare	doi:10.6084/m9.figshare.c.4135967	https://doi.org/10.6084/m9.figshare.c.4135967
Discovery stage\patient no.196	DNA extraction	Genotyping	MassARRAY	Sequenom	Discovery stage\patient no.196_mass spectrums.tsv	Scatter Plots.zip; Spectrums Data.zip	figshare	doi:10.6084/m9.figshare.c.4135967	https://doi.org/10.6084/m9.figshare.c.4135967	GXG and GXE interaction analysis	Genotyping Data.zip; Pre-processed Data Files.zip; Raw Analysis Data.zip	figshare	doi:10.6084/m9.figshare.c.4135967	https://doi.org/10.6084/m9.figshare.c.4135967
Discovery stage\patient no.197	DNA extraction	Genotyping	MassARRAY	Sequenom	Discovery stage\patient no.197_mass spectrums.tsv	Scatter Plots.zip; Spectrums Data.zip	figshare	doi:10.6084/m9.figshare.c.4135967	https://doi.org/10.6084/m9.figshare.c.4135967	GXG and GXE interaction analysis	Genotyping Data.zip; Pre-processed Data Files.zip; Raw Analysis Data.zip	figshare	doi:10.6084/m9.figshare.c.4135967	https://doi.org/10.6084/m9.figshare.c.4135967
Discovery stage\patient no.198	DNA extraction	Genotyping	MassARRAY	Sequenom	Discovery stage\patient no.198_mass spectrums.tsv	Scatter Plots.zip; Spectrums Data.zip	figshare	doi:10.6084/m9.figshare.c.4135967	https://doi.org/10.6084/m9.figshare.c.4135967	GXG and GXE interaction analysis	Genotyping Data.zip; Pre-processed Data Files.zip; Raw Analysis Data.zip	figshare	doi:10.6084/m9.figshare.c.4135967	https://doi.org/10.6084/m9.figshare.c.4135967
Discovery stage\patient no.199	DNA extraction	Genotyping	MassARRAY	Sequenom	Discovery stage\patient no.199_mass spectrums.tsv	Scatter Plots.zip; Spectrums Data.zip	figshare	doi:10.6084/m9.figshare.c.4135967	https://doi.org/10.6084/m9.figshare.c.4135967	GXG and GXE interaction analysis	Genotyping Data.zip; Pre-processed Data Files.zip; Raw Analysis Data.zip	figshare	doi:10.6084/m9.figshare.c.4135967	https://doi.org/10.6084/m9.figshare.c.4135967
Discovery stage\patient no.200	DNA extraction	Genotyping	MassARRAY	Sequenom	Discovery stage\patient no.200_mass spectrums.tsv	Scatter Plots.zip; Spectrums Data.zip	figshare	doi:10.6084/m9.figshare.c.4135967	https://doi.org/10.6084/m9.figshare.c.4135967	GXG and GXE interaction analysis	Genotyping Data.zip; Pre-processed Data Files.zip; Raw Analysis Data.zip	figshare	doi:10.6084/m9.figshare.c.4135967	https://doi.org/10.6084/m9.figshare.c.4135967
Discovery stage\patient no.201	DNA extraction	Genotyping	MassARRAY	Sequenom	Discovery stage\patient no.201_mass spectrums.tsv	Scatter Plots.zip; Spectrums Data.zip	figshare	doi:10.6084/m9.figshare.c.4135967	https://doi.org/10.6084/m9.figshare.c.4135967	GXG and GXE interaction analysis	Genotyping Data.zip; Pre-processed Data Files.zip; Raw Analysis Data.zip	figshare	doi:10.6084/m9.figshare.c.4135967	https://doi.org/10.6084/m9.figshare.c.4135967
Discovery stage\patient no.202	DNA extraction	Genotyping	MassARRAY	Sequenom	Discovery stage\patient no.202_mass spectrums.tsv	Scatter Plots.zip; Spectrums Data.zip	figshare	doi:10.6084/m9.figshare.c.4135967	https://doi.org/10.6084/m9.figshare.c.4135967	GXG and GXE interaction analysis	Genotyping Data.zip; Pre-processed Data Files.zip; Raw Analysis Data.zip	figshare	doi:10.6084/m9.figshare.c.4135967	https://doi.org/10.6084/m9.figshare.c.4135967
Discovery stage\patient no.203	DNA extraction	Genotyping	MassARRAY	Sequenom	Discovery stage\patient no.203_mass spectrums.tsv	Scatter Plots.zip; Spectrums Data.zip	figshare	doi:10.6084/m9.figshare.c.4135967	https://doi.org/10.6084/m9.figshare.c.4135967	GXG and GXE interaction analysis	Genotyping Data.zip; Pre-processed Data Files.zip; Raw Analysis Data.zip	figshare	doi:10.6084/m9.figshare.c.4135967	https://doi.org/10.6084/m9.figshare.c.4135967
Discovery stage\patient no.204	DNA extraction	Genotyping	MassARRAY	Sequenom	Discovery stage\patient no.204_mass spectrums.tsv	Scatter Plots.zip; Spectrums Data.zip	figshare	doi:10.6084/m9.figshare.c.4135967	https://doi.org/10.6084/m9.figshare.c.4135967	GXG and GXE interaction analysis	Genotyping Data.zip; Pre-processed Data Files.zip; Raw Analysis Data.zip	figshare	doi:10.6084/m9.figshare.c.4135967	https://doi.org/10.6084/m9.figshare.c.4135967
Discovery stage\patient no.205	DNA extraction	Genotyping	MassARRAY	Sequenom	Discovery stage\patient no.205_mass spectrums.tsv	Scatter Plots.zip; Spectrums Data.zip	figshare	doi:10.6084/m9.figshare.c.4135967	https://doi.org/10.6084/m9.figshare.c.4135967	GXG and GXE interaction analysis	Genotyping Data.zip; Pre-processed Data Files.zip; Raw Analysis Data.zip	figshare	doi:10.6084/m9.figshare.c.4135967	https://doi.org/10.6084/m9.figshare.c.4135967
Discovery stage\patient no.206	DNA extraction	Genotyping	MassARRAY	Sequenom	Discovery stage\patient no.206_mass spectrums.tsv	Scatter Plots.zip; Spectrums Data.zip	figshare	doi:10.6084/m9.figshare.c.4135967	https://doi.org/10.6084/m9.figshare.c.4135967	GXG and GXE interaction analysis	Genotyping Data.zip; Pre-processed Data Files.zip; Raw Analysis Data.zip	figshare	doi:10.6084/m9.figshare.c.4135967	https://doi.org/10.6084/m9.figshare.c.4135967
Discovery stage\patient no.207	DNA extraction	Genotyping	MassARRAY	Sequenom	Discovery stage\patient no.207_mass spectrums.tsv	Scatter Plots.zip; Spectrums Data.zip	figshare	doi:10.6084/m9.figshare.c.4135967	https://doi.org/10.6084/m9.figshare.c.4135967	GXG and GXE interaction analysis	Genotyping Data.zip; Pre-processed Data Files.zip; Raw Analysis Data.zip	figshare	doi:10.6084/m9.figshare.c.4135967	https://doi.org/10.6084/m9.figshare.c.4135967
Discovery stage\patient no.208	DNA extraction	Genotyping	MassARRAY	Sequenom	Discovery stage\patient no.208_mass spectrums.tsv	Scatter Plots.zip; Spectrums Data.zip	figshare	doi:10.6084/m9.figshare.c.4135967	https://doi.org/10.6084/m9.figshare.c.4135967	GXG and GXE interaction analysis	Genotyping Data.zip; Pre-processed Data Files.zip; Raw Analysis Data.zip	figshare	doi:10.6084/m9.figshare.c.4135967	https://doi.org/10.6084/m9.figshare.c.4135967
Discovery stage\patient no.209	DNA extraction	Genotyping	MassARRAY	Sequenom	Discovery stage\patient no.209_mass spectrums.tsv	Scatter Plots.zip; Spectrums Data.zip	figshare	doi:10.6084/m9.figshare.c.4135967	https://doi.org/10.6084/m9.figshare.c.4135967	GXG and GXE interaction analysis	Genotyping Data.zip; Pre-processed Data Files.zip; Raw Analysis Data.zip	figshare	doi:10.6084/m9.figshare.c.4135967	https://doi.org/10.6084/m9.figshare.c.4135967
Discovery stage\patient no.210	DNA extraction	Genotyping	MassARRAY	Sequenom	Discovery stage\patient no.210_mass spectrums.tsv	Scatter Plots.zip; Spectrums Data.zip	figshare	doi:10.6084/m9.figshare.c.4135967	https://doi.org/10.6084/m9.figshare.c.4135967	GXG and GXE interaction analysis	Genotyping Data.zip; Pre-processed Data Files.zip; Raw Analysis Data.zip	figshare	doi:10.6084/m9.figshare.c.4135967	https://doi.org/10.6084/m9.figshare.c.4135967
Discovery stage\patient no.211	DNA extraction	Genotyping	MassARRAY	Sequenom	Discovery stage\patient no.211_mass spectrums.tsv	Scatter Plots.zip; Spectrums Data.zip	figshare	doi:10.6084/m9.figshare.c.4135967	https://doi.org/10.6084/m9.figshare.c.4135967	GXG and GXE interaction analysis	Genotyping Data.zip; Pre-processed Data Files.zip; Raw Analysis Data.zip	figshare	doi:10.6084/m9.figshare.c.4135967	https://doi.org/10.6084/m9.figshare.c.4135967
Discovery stage\patient no.212	DNA extraction	Genotyping	MassARRAY	Sequenom	Discovery stage\patient no.212_mass spectrums.tsv	Scatter Plots.zip; Spectrums Data.zip	figshare	doi:10.6084/m9.figshare.c.4135967	https://doi.org/10.6084/m9.figshare.c.4135967	GXG and GXE interaction analysis	Genotyping Data.zip; Pre-processed Data Files.zip; Raw Analysis Data.zip	figshare	doi:10.6084/m9.figshare.c.4135967	https://doi.org/10.6084/m9.figshare.c.4135967
Discovery stage\patient no.213	DNA extraction	Genotyping	MassARRAY	Sequenom	Discovery stage\patient no.213_mass spectrums.tsv	Scatter Plots.zip; Spectrums Data.zip	figshare	doi:10.6084/m9.figshare.c.4135967	https://doi.org/10.6084/m9.figshare.c.4135967	GXG and GXE interaction analysis	Genotyping Data.zip; Pre-processed Data Files.zip; Raw Analysis Data.zip	figshare	doi:10.6084/m9.figshare.c.4135967	https://doi.org/10.6084/m9.figshare.c.4135967
Discovery stage\patient no.214	DNA extraction	Genotyping	MassARRAY	Sequenom	Discovery stage\patient no.214_mass spectrums.tsv	Scatter Plots.zip; Spectrums Data.zip	figshare	doi:10.6084/m9.figshare.c.4135967	https://doi.org/10.6084/m9.figshare.c.4135967	GXG and GXE interaction analysis	Genotyping Data.zip; Pre-processed Data Files.zip; Raw Analysis Data.zip	figshare	doi:10.6084/m9.figshare.c.4135967	https://doi.org/10.6084/m9.figshare.c.4135967
Discovery stage\patient no.215	DNA extraction	Genotyping	MassARRAY	Sequenom	Discovery stage\patient no.215_mass spectrums.tsv	Scatter Plots.zip; Spectrums Data.zip	figshare	doi:10.6084/m9.figshare.c.4135967	https://doi.org/10.6084/m9.figshare.c.4135967	GXG and GXE interaction analysis	Genotyping Data.zip; Pre-processed Data Files.zip; Raw Analysis Data.zip	figshare	doi:10.6084/m9.figshare.c.4135967	https://doi.org/10.6084/m9.figshare.c.4135967
Discovery stage\patient no.216	DNA extraction	Genotyping	MassARRAY	Sequenom	Discovery stage\patient no.216_mass spectrums.tsv	Scatter Plots.zip; Spectrums Data.zip	figshare	doi:10.6084/m9.figshare.c.4135967	https://doi.org/10.6084/m9.figshare.c.4135967	GXG and GXE interaction analysis	Genotyping Data.zip; Pre-processed Data Files.zip; Raw Analysis Data.zip	figshare	doi:10.6084/m9.figshare.c.4135967	https://doi.org/10.6084/m9.figshare.c.4135967
Discovery stage\patient no.217	DNA extraction	Genotyping	MassARRAY	Sequenom	Discovery stage\patient no.217_mass spectrums.tsv	Scatter Plots.zip; Spectrums Data.zip	figshare	doi:10.6084/m9.figshare.c.4135967	https://doi.org/10.6084/m9.figshare.c.4135967	GXG and GXE interaction analysis	Genotyping Data.zip; Pre-processed Data Files.zip; Raw Analysis Data.zip	figshare	doi:10.6084/m9.figshare.c.4135967	https://doi.org/10.6084/m9.figshare.c.4135967
Discovery stage\patient no.218	DNA extraction	Genotyping	MassARRAY	Sequenom	Discovery stage\patient no.218_mass spectrums.tsv	Scatter Plots.zip; Spectrums Data.zip	figshare	doi:10.6084/m9.figshare.c.4135967	https://doi.org/10.6084/m9.figshare.c.4135967	GXG and GXE interaction analysis	Genotyping Data.zip; Pre-processed Data Files.zip; Raw Analysis Data.zip	figshare	doi:10.6084/m9.figshare.c.4135967	https://doi.org/10.6084/m9.figshare.c.4135967
Discovery stage\patient no.219	DNA extraction	Genotyping	MassARRAY	Sequenom	Discovery stage\patient no.219_mass spectrums.tsv	Scatter Plots.zip; Spectrums Data.zip	figshare	doi:10.6084/m9.figshare.c.4135967	https://doi.org/10.6084/m9.figshare.c.4135967	GXG and GXE interaction analysis	Genotyping Data.zip; Pre-processed Data Files.zip; Raw Analysis Data.zip	figshare	doi:10.6084/m9.figshare.c.4135967	https://doi.org/10.6084/m9.figshare.c.4135967
Discovery stage\patient no.220	DNA extraction	Genotyping	MassARRAY	Sequenom	Discovery stage\patient no.220_mass spectrums.tsv	Scatter Plots.zip; Spectrums Data.zip	figshare	doi:10.6084/m9.figshare.c.4135967	https://doi.org/10.6084/m9.figshare.c.4135967	GXG and GXE interaction analysis	Genotyping Data.zip; Pre-processed Data Files.zip; Raw Analysis Data.zip	figshare	doi:10.6084/m9.figshare.c.4135967	https://doi.org/10.6084/m9.figshare.c.4135967
Discovery stage\patient no.221	DNA extraction	Genotyping	MassARRAY	Sequenom	Discovery stage\patient no.221_mass spectrums.tsv	Scatter Plots.zip; Spectrums Data.zip	figshare	doi:10.6084/m9.figshare.c.4135967	https://doi.org/10.6084/m9.figshare.c.4135967	GXG and GXE interaction analysis	Genotyping Data.zip; Pre-processed Data Files.zip; Raw Analysis Data.zip	figshare	doi:10.6084/m9.figshare.c.4135967	https://doi.org/10.6084/m9.figshare.c.4135967
Discovery stage\patient no.222	DNA extraction	Genotyping	MassARRAY	Sequenom	Discovery stage\patient no.222_mass spectrums.tsv	Scatter Plots.zip; Spectrums Data.zip	figshare	doi:10.6084/m9.figshare.c.4135967	https://doi.org/10.6084/m9.figshare.c.4135967	GXG and GXE interaction analysis	Genotyping Data.zip; Pre-processed Data Files.zip; Raw Analysis Data.zip	figshare	doi:10.6084/m9.figshare.c.4135967	https://doi.org/10.6084/m9.figshare.c.4135967
Discovery stage\patient no.223	DNA extraction	Genotyping	MassARRAY	Sequenom	Discovery stage\patient no.223_mass spectrums.tsv	Scatter Plots.zip; Spectrums Data.zip	figshare	doi:10.6084/m9.figshare.c.4135967	https://doi.org/10.6084/m9.figshare.c.4135967	GXG and GXE interaction analysis	Genotyping Data.zip; Pre-processed Data Files.zip; Raw Analysis Data.zip	figshare	doi:10.6084/m9.figshare.c.4135967	https://doi.org/10.6084/m9.figshare.c.4135967
Discovery stage\patient no.224	DNA extraction	Genotyping	MassARRAY	Sequenom	Discovery stage\patient no.224_mass spectrums.tsv	Scatter Plots.zip; Spectrums Data.zip	figshare	doi:10.6084/m9.figshare.c.4135967	https://doi.org/10.6084/m9.figshare.c.4135967	GXG and GXE interaction analysis	Genotyping Data.zip; Pre-processed Data Files.zip; Raw Analysis Data.zip	figshare	doi:10.6084/m9.figshare.c.4135967	https://doi.org/10.6084/m9.figshare.c.4135967
Discovery stage\patient no.225	DNA extraction	Genotyping	MassARRAY	Sequenom	Discovery stage\patient no.225_mass spectrums.tsv	Scatter Plots.zip; Spectrums Data.zip	figshare	doi:10.6084/m9.figshare.c.4135967	https://doi.org/10.6084/m9.figshare.c.4135967	GXG and GXE interaction analysis	Genotyping Data.zip; Pre-processed Data Files.zip; Raw Analysis Data.zip	figshare	doi:10.6084/m9.figshare.c.4135967	https://doi.org/10.6084/m9.figshare.c.4135967
Discovery stage\patient no.226	DNA extraction	Genotyping	MassARRAY	Sequenom	Discovery stage\patient no.226_mass spectrums.tsv	Scatter Plots.zip; Spectrums Data.zip	figshare	doi:10.6084/m9.figshare.c.4135967	https://doi.org/10.6084/m9.figshare.c.4135967	GXG and GXE interaction analysis	Genotyping Data.zip; Pre-processed Data Files.zip; Raw Analysis Data.zip	figshare	doi:10.6084/m9.figshare.c.4135967	https://doi.org/10.6084/m9.figshare.c.4135967
Discovery stage\patient no.227	DNA extraction	Genotyping	MassARRAY	Sequenom	Discovery stage\patient no.227_mass spectrums.tsv	Scatter Plots.zip; Spectrums Data.zip	figshare	doi:10.6084/m9.figshare.c.4135967	https://doi.org/10.6084/m9.figshare.c.4135967	GXG and GXE interaction analysis	Genotyping Data.zip; Pre-processed Data Files.zip; Raw Analysis Data.zip	figshare	doi:10.6084/m9.figshare.c.4135967	https://doi.org/10.6084/m9.figshare.c.4135967
Discovery stage\patient no.228	DNA extraction	Genotyping	MassARRAY	Sequenom	Discovery stage\patient no.228_mass spectrums.tsv	Scatter Plots.zip; Spectrums Data.zip	figshare	doi:10.6084/m9.figshare.c.4135967	https://doi.org/10.6084/m9.figshare.c.4135967	GXG and GXE interaction analysis	Genotyping Data.zip; Pre-processed Data Files.zip; Raw Analysis Data.zip	figshare	doi:10.6084/m9.figshare.c.4135967	https://doi.org/10.6084/m9.figshare.c.4135967
Discovery stage\patient no.229	DNA extraction	Genotyping	MassARRAY	Sequenom	Discovery stage\patient no.229_mass spectrums.tsv	Scatter Plots.zip; Spectrums Data.zip	figshare	doi:10.6084/m9.figshare.c.4135967	https://doi.org/10.6084/m9.figshare.c.4135967	GXG and GXE interaction analysis	Genotyping Data.zip; Pre-processed Data Files.zip; Raw Analysis Data.zip	figshare	doi:10.6084/m9.figshare.c.4135967	https://doi.org/10.6084/m9.figshare.c.4135967
Discovery stage\patient no.230	DNA extraction	Genotyping	MassARRAY	Sequenom	Discovery stage\patient no.230_mass spectrums.tsv	Scatter Plots.zip; Spectrums Data.zip	figshare	doi:10.6084/m9.figshare.c.4135967	https://doi.org/10.6084/m9.figshare.c.4135967	GXG and GXE interaction analysis	Genotyping Data.zip; Pre-processed Data Files.zip; Raw Analysis Data.zip	figshare	doi:10.6084/m9.figshare.c.4135967	https://doi.org/10.6084/m9.figshare.c.4135967
Discovery stage\patient no.231	DNA extraction	Genotyping	MassARRAY	Sequenom	Discovery stage\patient no.231_mass spectrums.tsv	Scatter Plots.zip; Spectrums Data.zip	figshare	doi:10.6084/m9.figshare.c.4135967	https://doi.org/10.6084/m9.figshare.c.4135967	GXG and GXE interaction analysis	Genotyping Data.zip; Pre-processed Data Files.zip; Raw Analysis Data.zip	figshare	doi:10.6084/m9.figshare.c.4135967	https://doi.org/10.6084/m9.figshare.c.4135967
Discovery stage\patient no.232	DNA extraction	Genotyping	MassARRAY	Sequenom	Discovery stage\patient no.232_mass spectrums.tsv	Scatter Plots.zip; Spectrums Data.zip	figshare	doi:10.6084/m9.figshare.c.4135967	https://doi.org/10.6084/m9.figshare.c.4135967	GXG and GXE interaction analysis	Genotyping Data.zip; Pre-processed Data Files.zip; Raw Analysis Data.zip	figshare	doi:10.6084/m9.figshare.c.4135967	https://doi.org/10.6084/m9.figshare.c.4135967
Discovery stage\patient no.233	DNA extraction	Genotyping	MassARRAY	Sequenom	Discovery stage\patient no.233_mass spectrums.tsv	Scatter Plots.zip; Spectrums Data.zip	figshare	doi:10.6084/m9.figshare.c.4135967	https://doi.org/10.6084/m9.figshare.c.4135967	GXG and GXE interaction analysis	Genotyping Data.zip; Pre-processed Data Files.zip; Raw Analysis Data.zip	figshare	doi:10.6084/m9.figshare.c.4135967	https://doi.org/10.6084/m9.figshare.c.4135967
Discovery stage\patient no.234	DNA extraction	Genotyping	MassARRAY	Sequenom	Discovery stage\patient no.234_mass spectrums.tsv	Scatter Plots.zip; Spectrums Data.zip	figshare	doi:10.6084/m9.figshare.c.4135967	https://doi.org/10.6084/m9.figshare.c.4135967	GXG and GXE interaction analysis	Genotyping Data.zip; Pre-processed Data Files.zip; Raw Analysis Data.zip	figshare	doi:10.6084/m9.figshare.c.4135967	https://doi.org/10.6084/m9.figshare.c.4135967
Discovery stage\patient no.235	DNA extraction	Genotyping	MassARRAY	Sequenom	Discovery stage\patient no.235_mass spectrums.tsv	Scatter Plots.zip; Spectrums Data.zip	figshare	doi:10.6084/m9.figshare.c.4135967	https://doi.org/10.6084/m9.figshare.c.4135967	GXG and GXE interaction analysis	Genotyping Data.zip; Pre-processed Data Files.zip; Raw Analysis Data.zip	figshare	doi:10.6084/m9.figshare.c.4135967	https://doi.org/10.6084/m9.figshare.c.4135967
Discovery stage\patient no.236	DNA extraction	Genotyping	MassARRAY	Sequenom	Discovery stage\patient no.236_mass spectrums.tsv	Scatter Plots.zip; Spectrums Data.zip	figshare	doi:10.6084/m9.figshare.c.4135967	https://doi.org/10.6084/m9.figshare.c.4135967	GXG and GXE interaction analysis	Genotyping Data.zip; Pre-processed Data Files.zip; Raw Analysis Data.zip	figshare	doi:10.6084/m9.figshare.c.4135967	https://doi.org/10.6084/m9.figshare.c.4135967
Discovery stage\patient no.237	DNA extraction	Genotyping	MassARRAY	Sequenom	Discovery stage\patient no.237_mass spectrums.tsv	Scatter Plots.zip; Spectrums Data.zip	figshare	doi:10.6084/m9.figshare.c.4135967	https://doi.org/10.6084/m9.figshare.c.4135967	GXG and GXE interaction analysis	Genotyping Data.zip; Pre-processed Data Files.zip; Raw Analysis Data.zip	figshare	doi:10.6084/m9.figshare.c.4135967	https://doi.org/10.6084/m9.figshare.c.4135967
Discovery stage\patient no.238	DNA extraction	Genotyping	MassARRAY	Sequenom	Discovery stage\patient no.238_mass spectrums.tsv	Scatter Plots.zip; Spectrums Data.zip	figshare	doi:10.6084/m9.figshare.c.4135967	https://doi.org/10.6084/m9.figshare.c.4135967	GXG and GXE interaction analysis	Genotyping Data.zip; Pre-processed Data Files.zip; Raw Analysis Data.zip	figshare	doi:10.6084/m9.figshare.c.4135967	https://doi.org/10.6084/m9.figshare.c.4135967
Discovery stage\patient no.239	DNA extraction	Genotyping	MassARRAY	Sequenom	Discovery stage\patient no.239_mass spectrums.tsv	Scatter Plots.zip; Spectrums Data.zip	figshare	doi:10.6084/m9.figshare.c.4135967	https://doi.org/10.6084/m9.figshare.c.4135967	GXG and GXE interaction analysis	Genotyping Data.zip; Pre-processed Data Files.zip; Raw Analysis Data.zip	figshare	doi:10.6084/m9.figshare.c.4135967	https://doi.org/10.6084/m9.figshare.c.4135967
Discovery stage\patient no.240	DNA extraction	Genotyping	MassARRAY	Sequenom	Discovery stage\patient no.240_mass spectrums.tsv	Scatter Plots.zip; Spectrums Data.zip	figshare	doi:10.6084/m9.figshare.c.4135967	https://doi.org/10.6084/m9.figshare.c.4135967	GXG and GXE interaction analysis	Genotyping Data.zip; Pre-processed Data Files.zip; Raw Analysis Data.zip	figshare	doi:10.6084/m9.figshare.c.4135967	https://doi.org/10.6084/m9.figshare.c.4135967
Discovery stage\patient no.241	DNA extraction	Genotyping	MassARRAY	Sequenom	Discovery stage\patient no.241_mass spectrums.tsv	Scatter Plots.zip; Spectrums Data.zip	figshare	doi:10.6084/m9.figshare.c.4135967	https://doi.org/10.6084/m9.figshare.c.4135967	GXG and GXE interaction analysis	Genotyping Data.zip; Pre-processed Data Files.zip; Raw Analysis Data.zip	figshare	doi:10.6084/m9.figshare.c.4135967	https://doi.org/10.6084/m9.figshare.c.4135967
Discovery stage\patient no.242	DNA extraction	Genotyping	MassARRAY	Sequenom	Discovery stage\patient no.242_mass spectrums.tsv	Scatter Plots.zip; Spectrums Data.zip	figshare	doi:10.6084/m9.figshare.c.4135967	https://doi.org/10.6084/m9.figshare.c.4135967	GXG and GXE interaction analysis	Genotyping Data.zip; Pre-processed Data Files.zip; Raw Analysis Data.zip	figshare	doi:10.6084/m9.figshare.c.4135967	https://doi.org/10.6084/m9.figshare.c.4135967
Discovery stage\patient no.243	DNA extraction	Genotyping	MassARRAY	Sequenom	Discovery stage\patient no.243_mass spectrums.tsv	Scatter Plots.zip; Spectrums Data.zip	figshare	doi:10.6084/m9.figshare.c.4135967	https://doi.org/10.6084/m9.figshare.c.4135967	GXG and GXE interaction analysis	Genotyping Data.zip; Pre-processed Data Files.zip; Raw Analysis Data.zip	figshare	doi:10.6084/m9.figshare.c.4135967	https://doi.org/10.6084/m9.figshare.c.4135967
Discovery stage\patient no.244	DNA extraction	Genotyping	MassARRAY	Sequenom	Discovery stage\patient no.244_mass spectrums.tsv	Scatter Plots.zip; Spectrums Data.zip	figshare	doi:10.6084/m9.figshare.c.4135967	https://doi.org/10.6084/m9.figshare.c.4135967	GXG and GXE interaction analysis	Genotyping Data.zip; Pre-processed Data Files.zip; Raw Analysis Data.zip	figshare	doi:10.6084/m9.figshare.c.4135967	https://doi.org/10.6084/m9.figshare.c.4135967
Discovery stage\patient no.245	DNA extraction	Genotyping	MassARRAY	Sequenom	Discovery stage\patient no.245_mass spectrums.tsv	Scatter Plots.zip; Spectrums Data.zip	figshare	doi:10.6084/m9.figshare.c.4135967	https://doi.org/10.6084/m9.figshare.c.4135967	GXG and GXE interaction analysis	Genotyping Data.zip; Pre-processed Data Files.zip; Raw Analysis Data.zip	figshare	doi:10.6084/m9.figshare.c.4135967	https://doi.org/10.6084/m9.figshare.c.4135967
Discovery stage\patient no.246	DNA extraction	Genotyping	MassARRAY	Sequenom	Discovery stage\patient no.246_mass spectrums.tsv	Scatter Plots.zip; Spectrums Data.zip	figshare	doi:10.6084/m9.figshare.c.4135967	https://doi.org/10.6084/m9.figshare.c.4135967	GXG and GXE interaction analysis	Genotyping Data.zip; Pre-processed Data Files.zip; Raw Analysis Data.zip	figshare	doi:10.6084/m9.figshare.c.4135967	https://doi.org/10.6084/m9.figshare.c.4135967
Discovery stage\patient no.247	DNA extraction	Genotyping	MassARRAY	Sequenom	Discovery stage\patient no.247_mass spectrums.tsv	Scatter Plots.zip; Spectrums Data.zip	figshare	doi:10.6084/m9.figshare.c.4135967	https://doi.org/10.6084/m9.figshare.c.4135967	GXG and GXE interaction analysis	Genotyping Data.zip; Pre-processed Data Files.zip; Raw Analysis Data.zip	figshare	doi:10.6084/m9.figshare.c.4135967	https://doi.org/10.6084/m9.figshare.c.4135967
Discovery stage\patient no.248	DNA extraction	Genotyping	MassARRAY	Sequenom	Discovery stage\patient no.248_mass spectrums.tsv	Scatter Plots.zip; Spectrums Data.zip	figshare	doi:10.6084/m9.figshare.c.4135967	https://doi.org/10.6084/m9.figshare.c.4135967	GXG and GXE interaction analysis	Genotyping Data.zip; Pre-processed Data Files.zip; Raw Analysis Data.zip	figshare	doi:10.6084/m9.figshare.c.4135967	https://doi.org/10.6084/m9.figshare.c.4135967
Discovery stage\patient no.249	DNA extraction	Genotyping	MassARRAY	Sequenom	Discovery stage\patient no.249_mass spectrums.tsv	Scatter Plots.zip; Spectrums Data.zip	figshare	doi:10.6084/m9.figshare.c.4135967	https://doi.org/10.6084/m9.figshare.c.4135967	GXG and GXE interaction analysis	Genotyping Data.zip; Pre-processed Data Files.zip; Raw Analysis Data.zip	figshare	doi:10.6084/m9.figshare.c.4135967	https://doi.org/10.6084/m9.figshare.c.4135967
Discovery stage\patient no.250	DNA extraction	Genotyping	MassARRAY	Sequenom	Discovery stage\patient no.250_mass spectrums.tsv	Scatter Plots.zip; Spectrums Data.zip	figshare	doi:10.6084/m9.figshare.c.4135967	https://doi.org/10.6084/m9.figshare.c.4135967	GXG and GXE interaction analysis	Genotyping Data.zip; Pre-processed Data Files.zip; Raw Analysis Data.zip	figshare	doi:10.6084/m9.figshare.c.4135967	https://doi.org/10.6084/m9.figshare.c.4135967
Discovery stage\patient no.251	DNA extraction	Genotyping	MassARRAY	Sequenom	Discovery stage\patient no.251_mass spectrums.tsv	Scatter Plots.zip; Spectrums Data.zip	figshare	doi:10.6084/m9.figshare.c.4135967	https://doi.org/10.6084/m9.figshare.c.4135967	GXG and GXE interaction analysis	Genotyping Data.zip; Pre-processed Data Files.zip; Raw Analysis Data.zip	figshare	doi:10.6084/m9.figshare.c.4135967	https://doi.org/10.6084/m9.figshare.c.4135967
Discovery stage\patient no.252	DNA extraction	Genotyping	MassARRAY	Sequenom	Discovery stage\patient no.252_mass spectrums.tsv	Scatter Plots.zip; Spectrums Data.zip	figshare	doi:10.6084/m9.figshare.c.4135967	https://doi.org/10.6084/m9.figshare.c.4135967	GXG and GXE interaction analysis	Genotyping Data.zip; Pre-processed Data Files.zip; Raw Analysis Data.zip	figshare	doi:10.6084/m9.figshare.c.4135967	https://doi.org/10.6084/m9.figshare.c.4135967
Discovery stage\patient no.253	DNA extraction	Genotyping	MassARRAY	Sequenom	Discovery stage\patient no.253_mass spectrums.tsv	Scatter Plots.zip; Spectrums Data.zip	figshare	doi:10.6084/m9.figshare.c.4135967	https://doi.org/10.6084/m9.figshare.c.4135967	GXG and GXE interaction analysis	Genotyping Data.zip; Pre-processed Data Files.zip; Raw Analysis Data.zip	figshare	doi:10.6084/m9.figshare.c.4135967	https://doi.org/10.6084/m9.figshare.c.4135967
Discovery stage\patient no.254	DNA extraction	Genotyping	MassARRAY	Sequenom	Discovery stage\patient no.254_mass spectrums.tsv	Scatter Plots.zip; Spectrums Data.zip	figshare	doi:10.6084/m9.figshare.c.4135967	https://doi.org/10.6084/m9.figshare.c.4135967	GXG and GXE interaction analysis	Genotyping Data.zip; Pre-processed Data Files.zip; Raw Analysis Data.zip	figshare	doi:10.6084/m9.figshare.c.4135967	https://doi.org/10.6084/m9.figshare.c.4135967
Discovery stage\patient no.255	DNA extraction	Genotyping	MassARRAY	Sequenom	Discovery stage\patient no.255_mass spectrums.tsv	Scatter Plots.zip; Spectrums Data.zip	figshare	doi:10.6084/m9.figshare.c.4135967	https://doi.org/10.6084/m9.figshare.c.4135967	GXG and GXE interaction analysis	Genotyping Data.zip; Pre-processed Data Files.zip; Raw Analysis Data.zip	figshare	doi:10.6084/m9.figshare.c.4135967	https://doi.org/10.6084/m9.figshare.c.4135967
Discovery stage\patient no.256	DNA extraction	Genotyping	MassARRAY	Sequenom	Discovery stage\patient no.256_mass spectrums.tsv	Scatter Plots.zip; Spectrums Data.zip	figshare	doi:10.6084/m9.figshare.c.4135967	https://doi.org/10.6084/m9.figshare.c.4135967	GXG and GXE interaction analysis	Genotyping Data.zip; Pre-processed Data Files.zip; Raw Analysis Data.zip	figshare	doi:10.6084/m9.figshare.c.4135967	https://doi.org/10.6084/m9.figshare.c.4135967
Discovery stage\patient no.257	DNA extraction	Genotyping	MassARRAY	Sequenom	Discovery stage\patient no.257_mass spectrums.tsv	Scatter Plots.zip; Spectrums Data.zip	figshare	doi:10.6084/m9.figshare.c.4135967	https://doi.org/10.6084/m9.figshare.c.4135967	GXG and GXE interaction analysis	Genotyping Data.zip; Pre-processed Data Files.zip; Raw Analysis Data.zip	figshare	doi:10.6084/m9.figshare.c.4135967	https://doi.org/10.6084/m9.figshare.c.4135967
Discovery stage\patient no.258	DNA extraction	Genotyping	MassARRAY	Sequenom	Discovery stage\patient no.258_mass spectrums.tsv	Scatter Plots.zip; Spectrums Data.zip	figshare	doi:10.6084/m9.figshare.c.4135967	https://doi.org/10.6084/m9.figshare.c.4135967	GXG and GXE interaction analysis	Genotyping Data.zip; Pre-processed Data Files.zip; Raw Analysis Data.zip	figshare	doi:10.6084/m9.figshare.c.4135967	https://doi.org/10.6084/m9.figshare.c.4135967
Discovery stage\patient no.259	DNA extraction	Genotyping	MassARRAY	Sequenom	Discovery stage\patient no.259_mass spectrums.tsv	Scatter Plots.zip; Spectrums Data.zip	figshare	doi:10.6084/m9.figshare.c.4135967	https://doi.org/10.6084/m9.figshare.c.4135967	GXG and GXE interaction analysis	Genotyping Data.zip; Pre-processed Data Files.zip; Raw Analysis Data.zip	figshare	doi:10.6084/m9.figshare.c.4135967	https://doi.org/10.6084/m9.figshare.c.4135967
Discovery stage\patient no.260	DNA extraction	Genotyping	MassARRAY	Sequenom	Discovery stage\patient no.260_mass spectrums.tsv	Scatter Plots.zip; Spectrums Data.zip	figshare	doi:10.6084/m9.figshare.c.4135967	https://doi.org/10.6084/m9.figshare.c.4135967	GXG and GXE interaction analysis	Genotyping Data.zip; Pre-processed Data Files.zip; Raw Analysis Data.zip	figshare	doi:10.6084/m9.figshare.c.4135967	https://doi.org/10.6084/m9.figshare.c.4135967
Discovery stage\patient no.261	DNA extraction	Genotyping	MassARRAY	Sequenom	Discovery stage\patient no.261_mass spectrums.tsv	Scatter Plots.zip; Spectrums Data.zip	figshare	doi:10.6084/m9.figshare.c.4135967	https://doi.org/10.6084/m9.figshare.c.4135967	GXG and GXE interaction analysis	Genotyping Data.zip; Pre-processed Data Files.zip; Raw Analysis Data.zip	figshare	doi:10.6084/m9.figshare.c.4135967	https://doi.org/10.6084/m9.figshare.c.4135967
Discovery stage\patient no.262	DNA extraction	Genotyping	MassARRAY	Sequenom	Discovery stage\patient no.262_mass spectrums.tsv	Scatter Plots.zip; Spectrums Data.zip	figshare	doi:10.6084/m9.figshare.c.4135967	https://doi.org/10.6084/m9.figshare.c.4135967	GXG and GXE interaction analysis	Genotyping Data.zip; Pre-processed Data Files.zip; Raw Analysis Data.zip	figshare	doi:10.6084/m9.figshare.c.4135967	https://doi.org/10.6084/m9.figshare.c.4135967
Discovery stage\patient no.263	DNA extraction	Genotyping	MassARRAY	Sequenom	Discovery stage\patient no.263_mass spectrums.tsv	Scatter Plots.zip; Spectrums Data.zip	figshare	doi:10.6084/m9.figshare.c.4135967	https://doi.org/10.6084/m9.figshare.c.4135967	GXG and GXE interaction analysis	Genotyping Data.zip; Pre-processed Data Files.zip; Raw Analysis Data.zip	figshare	doi:10.6084/m9.figshare.c.4135967	https://doi.org/10.6084/m9.figshare.c.4135967
Discovery stage\patient no.264	DNA extraction	Genotyping	MassARRAY	Sequenom	Discovery stage\patient no.264_mass spectrums.tsv	Scatter Plots.zip; Spectrums Data.zip	figshare	doi:10.6084/m9.figshare.c.4135967	https://doi.org/10.6084/m9.figshare.c.4135967	GXG and GXE interaction analysis	Genotyping Data.zip; Pre-processed Data Files.zip; Raw Analysis Data.zip	figshare	doi:10.6084/m9.figshare.c.4135967	https://doi.org/10.6084/m9.figshare.c.4135967
Discovery stage\patient no.265	DNA extraction	Genotyping	MassARRAY	Sequenom	Discovery stage\patient no.265_mass spectrums.tsv	Scatter Plots.zip; Spectrums Data.zip	figshare	doi:10.6084/m9.figshare.c.4135967	https://doi.org/10.6084/m9.figshare.c.4135967	GXG and GXE interaction analysis	Genotyping Data.zip; Pre-processed Data Files.zip; Raw Analysis Data.zip	figshare	doi:10.6084/m9.figshare.c.4135967	https://doi.org/10.6084/m9.figshare.c.4135967
Discovery stage\patient no.266	DNA extraction	Genotyping	MassARRAY	Sequenom	Discovery stage\patient no.266_mass spectrums.tsv	Scatter Plots.zip; Spectrums Data.zip	figshare	doi:10.6084/m9.figshare.c.4135967	https://doi.org/10.6084/m9.figshare.c.4135967	GXG and GXE interaction analysis	Genotyping Data.zip; Pre-processed Data Files.zip; Raw Analysis Data.zip	figshare	doi:10.6084/m9.figshare.c.4135967	https://doi.org/10.6084/m9.figshare.c.4135967
Discovery stage\patient no.267	DNA extraction	Genotyping	MassARRAY	Sequenom	Discovery stage\patient no.267_mass spectrums.tsv	Scatter Plots.zip; Spectrums Data.zip	figshare	doi:10.6084/m9.figshare.c.4135967	https://doi.org/10.6084/m9.figshare.c.4135967	GXG and GXE interaction analysis	Genotyping Data.zip; Pre-processed Data Files.zip; Raw Analysis Data.zip	figshare	doi:10.6084/m9.figshare.c.4135967	https://doi.org/10.6084/m9.figshare.c.4135967
Discovery stage\patient no.268	DNA extraction	Genotyping	MassARRAY	Sequenom	Discovery stage\patient no.268_mass spectrums.tsv	Scatter Plots.zip; Spectrums Data.zip	figshare	doi:10.6084/m9.figshare.c.4135967	https://doi.org/10.6084/m9.figshare.c.4135967	GXG and GXE interaction analysis	Genotyping Data.zip; Pre-processed Data Files.zip; Raw Analysis Data.zip	figshare	doi:10.6084/m9.figshare.c.4135967	https://doi.org/10.6084/m9.figshare.c.4135967
Discovery stage\patient no.269	DNA extraction	Genotyping	MassARRAY	Sequenom	Discovery stage\patient no.269_mass spectrums.tsv	Scatter Plots.zip; Spectrums Data.zip	figshare	doi:10.6084/m9.figshare.c.4135967	https://doi.org/10.6084/m9.figshare.c.4135967	GXG and GXE interaction analysis	Genotyping Data.zip; Pre-processed Data Files.zip; Raw Analysis Data.zip	figshare	doi:10.6084/m9.figshare.c.4135967	https://doi.org/10.6084/m9.figshare.c.4135967
Discovery stage\patient no.270	DNA extraction	Genotyping	MassARRAY	Sequenom	Discovery stage\patient no.270_mass spectrums.tsv	Scatter Plots.zip; Spectrums Data.zip	figshare	doi:10.6084/m9.figshare.c.4135967	https://doi.org/10.6084/m9.figshare.c.4135967	GXG and GXE interaction analysis	Genotyping Data.zip; Pre-processed Data Files.zip; Raw Analysis Data.zip	figshare	doi:10.6084/m9.figshare.c.4135967	https://doi.org/10.6084/m9.figshare.c.4135967
Discovery stage\patient no.271	DNA extraction	Genotyping	MassARRAY	Sequenom	Discovery stage\patient no.271_mass spectrums.tsv	Scatter Plots.zip; Spectrums Data.zip	figshare	doi:10.6084/m9.figshare.c.4135967	https://doi.org/10.6084/m9.figshare.c.4135967	GXG and GXE interaction analysis	Genotyping Data.zip; Pre-processed Data Files.zip; Raw Analysis Data.zip	figshare	doi:10.6084/m9.figshare.c.4135967	https://doi.org/10.6084/m9.figshare.c.4135967
Discovery stage\patient no.272	DNA extraction	Genotyping	MassARRAY	Sequenom	Discovery stage\patient no.272_mass spectrums.tsv	Scatter Plots.zip; Spectrums Data.zip	figshare	doi:10.6084/m9.figshare.c.4135967	https://doi.org/10.6084/m9.figshare.c.4135967	GXG and GXE interaction analysis	Genotyping Data.zip; Pre-processed Data Files.zip; Raw Analysis Data.zip	figshare	doi:10.6084/m9.figshare.c.4135967	https://doi.org/10.6084/m9.figshare.c.4135967
Discovery stage\patient no.273	DNA extraction	Genotyping	MassARRAY	Sequenom	Discovery stage\patient no.273_mass spectrums.tsv	Scatter Plots.zip; Spectrums Data.zip	figshare	doi:10.6084/m9.figshare.c.4135967	https://doi.org/10.6084/m9.figshare.c.4135967	GXG and GXE interaction analysis	Genotyping Data.zip; Pre-processed Data Files.zip; Raw Analysis Data.zip	figshare	doi:10.6084/m9.figshare.c.4135967	https://doi.org/10.6084/m9.figshare.c.4135967
Discovery stage\patient no.274	DNA extraction	Genotyping	MassARRAY	Sequenom	Discovery stage\patient no.274_mass spectrums.tsv	Scatter Plots.zip; Spectrums Data.zip	figshare	doi:10.6084/m9.figshare.c.4135967	https://doi.org/10.6084/m9.figshare.c.4135967	GXG and GXE interaction analysis	Genotyping Data.zip; Pre-processed Data Files.zip; Raw Analysis Data.zip	figshare	doi:10.6084/m9.figshare.c.4135967	https://doi.org/10.6084/m9.figshare.c.4135967
Discovery stage\patient no.275	DNA extraction	Genotyping	MassARRAY	Sequenom	Discovery stage\patient no.275_mass spectrums.tsv	Scatter Plots.zip; Spectrums Data.zip	figshare	doi:10.6084/m9.figshare.c.4135967	https://doi.org/10.6084/m9.figshare.c.4135967	GXG and GXE interaction analysis	Genotyping Data.zip; Pre-processed Data Files.zip; Raw Analysis Data.zip	figshare	doi:10.6084/m9.figshare.c.4135967	https://doi.org/10.6084/m9.figshare.c.4135967
Discovery stage\patient no.276	DNA extraction	Genotyping	MassARRAY	Sequenom	Discovery stage\patient no.276_mass spectrums.tsv	Scatter Plots.zip; Spectrums Data.zip	figshare	doi:10.6084/m9.figshare.c.4135967	https://doi.org/10.6084/m9.figshare.c.4135967	GXG and GXE interaction analysis	Genotyping Data.zip; Pre-processed Data Files.zip; Raw Analysis Data.zip	figshare	doi:10.6084/m9.figshare.c.4135967	https://doi.org/10.6084/m9.figshare.c.4135967
Discovery stage\patient no.277	DNA extraction	Genotyping	MassARRAY	Sequenom	Discovery stage\patient no.277_mass spectrums.tsv	Scatter Plots.zip; Spectrums Data.zip	figshare	doi:10.6084/m9.figshare.c.4135967	https://doi.org/10.6084/m9.figshare.c.4135967	GXG and GXE interaction analysis	Genotyping Data.zip; Pre-processed Data Files.zip; Raw Analysis Data.zip	figshare	doi:10.6084/m9.figshare.c.4135967	https://doi.org/10.6084/m9.figshare.c.4135967
Discovery stage\patient no.278	DNA extraction	Genotyping	MassARRAY	Sequenom	Discovery stage\patient no.278_mass spectrums.tsv	Scatter Plots.zip; Spectrums Data.zip	figshare	doi:10.6084/m9.figshare.c.4135967	https://doi.org/10.6084/m9.figshare.c.4135967	GXG and GXE interaction analysis	Genotyping Data.zip; Pre-processed Data Files.zip; Raw Analysis Data.zip	figshare	doi:10.6084/m9.figshare.c.4135967	https://doi.org/10.6084/m9.figshare.c.4135967
Discovery stage\patient no.279	DNA extraction	Genotyping	MassARRAY	Sequenom	Discovery stage\patient no.279_mass spectrums.tsv	Scatter Plots.zip; Spectrums Data.zip	figshare	doi:10.6084/m9.figshare.c.4135967	https://doi.org/10.6084/m9.figshare.c.4135967	GXG and GXE interaction analysis	Genotyping Data.zip; Pre-processed Data Files.zip; Raw Analysis Data.zip	figshare	doi:10.6084/m9.figshare.c.4135967	https://doi.org/10.6084/m9.figshare.c.4135967
Discovery stage\patient no.280	DNA extraction	Genotyping	MassARRAY	Sequenom	Discovery stage\patient no.280_mass spectrums.tsv	Scatter Plots.zip; Spectrums Data.zip	figshare	doi:10.6084/m9.figshare.c.4135967	https://doi.org/10.6084/m9.figshare.c.4135967	GXG and GXE interaction analysis	Genotyping Data.zip; Pre-processed Data Files.zip; Raw Analysis Data.zip	figshare	doi:10.6084/m9.figshare.c.4135967	https://doi.org/10.6084/m9.figshare.c.4135967
Discovery stage\patient no.281	DNA extraction	Genotyping	MassARRAY	Sequenom	Discovery stage\patient no.281_mass spectrums.tsv	Scatter Plots.zip; Spectrums Data.zip	figshare	doi:10.6084/m9.figshare.c.4135967	https://doi.org/10.6084/m9.figshare.c.4135967	GXG and GXE interaction analysis	Genotyping Data.zip; Pre-processed Data Files.zip; Raw Analysis Data.zip	figshare	doi:10.6084/m9.figshare.c.4135967	https://doi.org/10.6084/m9.figshare.c.4135967
Discovery stage\patient no.282	DNA extraction	Genotyping	MassARRAY	Sequenom	Discovery stage\patient no.282_mass spectrums.tsv	Scatter Plots.zip; Spectrums Data.zip	figshare	doi:10.6084/m9.figshare.c.4135967	https://doi.org/10.6084/m9.figshare.c.4135967	GXG and GXE interaction analysis	Genotyping Data.zip; Pre-processed Data Files.zip; Raw Analysis Data.zip	figshare	doi:10.6084/m9.figshare.c.4135967	https://doi.org/10.6084/m9.figshare.c.4135967
Discovery stage\patient no.283	DNA extraction	Genotyping	MassARRAY	Sequenom	Discovery stage\patient no.283_mass spectrums.tsv	Scatter Plots.zip; Spectrums Data.zip	figshare	doi:10.6084/m9.figshare.c.4135967	https://doi.org/10.6084/m9.figshare.c.4135967	GXG and GXE interaction analysis	Genotyping Data.zip; Pre-processed Data Files.zip; Raw Analysis Data.zip	figshare	doi:10.6084/m9.figshare.c.4135967	https://doi.org/10.6084/m9.figshare.c.4135967
Discovery stage\patient no.284	DNA extraction	Genotyping	MassARRAY	Sequenom	Discovery stage\patient no.284_mass spectrums.tsv	Scatter Plots.zip; Spectrums Data.zip	figshare	doi:10.6084/m9.figshare.c.4135967	https://doi.org/10.6084/m9.figshare.c.4135967	GXG and GXE interaction analysis	Genotyping Data.zip; Pre-processed Data Files.zip; Raw Analysis Data.zip	figshare	doi:10.6084/m9.figshare.c.4135967	https://doi.org/10.6084/m9.figshare.c.4135967
Discovery stage\patient no.285	DNA extraction	Genotyping	MassARRAY	Sequenom	Discovery stage\patient no.285_mass spectrums.tsv	Scatter Plots.zip; Spectrums Data.zip	figshare	doi:10.6084/m9.figshare.c.4135967	https://doi.org/10.6084/m9.figshare.c.4135967	GXG and GXE interaction analysis	Genotyping Data.zip; Pre-processed Data Files.zip; Raw Analysis Data.zip	figshare	doi:10.6084/m9.figshare.c.4135967	https://doi.org/10.6084/m9.figshare.c.4135967
Discovery stage\patient no.286	DNA extraction	Genotyping	MassARRAY	Sequenom	Discovery stage\patient no.286_mass spectrums.tsv	Scatter Plots.zip; Spectrums Data.zip	figshare	doi:10.6084/m9.figshare.c.4135967	https://doi.org/10.6084/m9.figshare.c.4135967	GXG and GXE interaction analysis	Genotyping Data.zip; Pre-processed Data Files.zip; Raw Analysis Data.zip	figshare	doi:10.6084/m9.figshare.c.4135967	https://doi.org/10.6084/m9.figshare.c.4135967
Discovery stage\patient no.287	DNA extraction	Genotyping	MassARRAY	Sequenom	Discovery stage\patient no.287_mass spectrums.tsv	Scatter Plots.zip; Spectrums Data.zip	figshare	doi:10.6084/m9.figshare.c.4135967	https://doi.org/10.6084/m9.figshare.c.4135967	GXG and GXE interaction analysis	Genotyping Data.zip; Pre-processed Data Files.zip; Raw Analysis Data.zip	figshare	doi:10.6084/m9.figshare.c.4135967	https://doi.org/10.6084/m9.figshare.c.4135967
Discovery stage\patient no.288	DNA extraction	Genotyping	MassARRAY	Sequenom	Discovery stage\patient no.288_mass spectrums.tsv	Scatter Plots.zip; Spectrums Data.zip	figshare	doi:10.6084/m9.figshare.c.4135967	https://doi.org/10.6084/m9.figshare.c.4135967	GXG and GXE interaction analysis	Genotyping Data.zip; Pre-processed Data Files.zip; Raw Analysis Data.zip	figshare	doi:10.6084/m9.figshare.c.4135967	https://doi.org/10.6084/m9.figshare.c.4135967
Discovery stage\patient no.289	DNA extraction	Genotyping	MassARRAY	Sequenom	Discovery stage\patient no.289_mass spectrums.tsv	Scatter Plots.zip; Spectrums Data.zip	figshare	doi:10.6084/m9.figshare.c.4135967	https://doi.org/10.6084/m9.figshare.c.4135967	GXG and GXE interaction analysis	Genotyping Data.zip; Pre-processed Data Files.zip; Raw Analysis Data.zip	figshare	doi:10.6084/m9.figshare.c.4135967	https://doi.org/10.6084/m9.figshare.c.4135967
Discovery stage\patient no.290	DNA extraction	Genotyping	MassARRAY	Sequenom	Discovery stage\patient no.290_mass spectrums.tsv	Scatter Plots.zip; Spectrums Data.zip	figshare	doi:10.6084/m9.figshare.c.4135967	https://doi.org/10.6084/m9.figshare.c.4135967	GXG and GXE interaction analysis	Genotyping Data.zip; Pre-processed Data Files.zip; Raw Analysis Data.zip	figshare	doi:10.6084/m9.figshare.c.4135967	https://doi.org/10.6084/m9.figshare.c.4135967
Discovery stage\patient no.291	DNA extraction	Genotyping	MassARRAY	Sequenom	Discovery stage\patient no.291_mass spectrums.tsv	Scatter Plots.zip; Spectrums Data.zip	figshare	doi:10.6084/m9.figshare.c.4135967	https://doi.org/10.6084/m9.figshare.c.4135967	GXG and GXE interaction analysis	Genotyping Data.zip; Pre-processed Data Files.zip; Raw Analysis Data.zip	figshare	doi:10.6084/m9.figshare.c.4135967	https://doi.org/10.6084/m9.figshare.c.4135967
Discovery stage\patient no.292	DNA extraction	Genotyping	MassARRAY	Sequenom	Discovery stage\patient no.292_mass spectrums.tsv	Scatter Plots.zip; Spectrums Data.zip	figshare	doi:10.6084/m9.figshare.c.4135967	https://doi.org/10.6084/m9.figshare.c.4135967	GXG and GXE interaction analysis	Genotyping Data.zip; Pre-processed Data Files.zip; Raw Analysis Data.zip	figshare	doi:10.6084/m9.figshare.c.4135967	https://doi.org/10.6084/m9.figshare.c.4135967
Discovery stage\patient no.293	DNA extraction	Genotyping	MassARRAY	Sequenom	Discovery stage\patient no.293_mass spectrums.tsv	Scatter Plots.zip; Spectrums Data.zip	figshare	doi:10.6084/m9.figshare.c.4135967	https://doi.org/10.6084/m9.figshare.c.4135967	GXG and GXE interaction analysis	Genotyping Data.zip; Pre-processed Data Files.zip; Raw Analysis Data.zip	figshare	doi:10.6084/m9.figshare.c.4135967	https://doi.org/10.6084/m9.figshare.c.4135967
Discovery stage\patient no.294	DNA extraction	Genotyping	MassARRAY	Sequenom	Discovery stage\patient no.294_mass spectrums.tsv	Scatter Plots.zip; Spectrums Data.zip	figshare	doi:10.6084/m9.figshare.c.4135967	https://doi.org/10.6084/m9.figshare.c.4135967	GXG and GXE interaction analysis	Genotyping Data.zip; Pre-processed Data Files.zip; Raw Analysis Data.zip	figshare	doi:10.6084/m9.figshare.c.4135967	https://doi.org/10.6084/m9.figshare.c.4135967
Discovery stage\patient no.295	DNA extraction	Genotyping	MassARRAY	Sequenom	Discovery stage\patient no.295_mass spectrums.tsv	Scatter Plots.zip; Spectrums Data.zip	figshare	doi:10.6084/m9.figshare.c.4135967	https://doi.org/10.6084/m9.figshare.c.4135967	GXG and GXE interaction analysis	Genotyping Data.zip; Pre-processed Data Files.zip; Raw Analysis Data.zip	figshare	doi:10.6084/m9.figshare.c.4135967	https://doi.org/10.6084/m9.figshare.c.4135967
Discovery stage\patient no.296	DNA extraction	Genotyping	MassARRAY	Sequenom	Discovery stage\patient no.296_mass spectrums.tsv	Scatter Plots.zip; Spectrums Data.zip	figshare	doi:10.6084/m9.figshare.c.4135967	https://doi.org/10.6084/m9.figshare.c.4135967	GXG and GXE interaction analysis	Genotyping Data.zip; Pre-processed Data Files.zip; Raw Analysis Data.zip	figshare	doi:10.6084/m9.figshare.c.4135967	https://doi.org/10.6084/m9.figshare.c.4135967
Discovery stage\patient no.297	DNA extraction	Genotyping	MassARRAY	Sequenom	Discovery stage\patient no.297_mass spectrums.tsv	Scatter Plots.zip; Spectrums Data.zip	figshare	doi:10.6084/m9.figshare.c.4135967	https://doi.org/10.6084/m9.figshare.c.4135967	GXG and GXE interaction analysis	Genotyping Data.zip; Pre-processed Data Files.zip; Raw Analysis Data.zip	figshare	doi:10.6084/m9.figshare.c.4135967	https://doi.org/10.6084/m9.figshare.c.4135967
Discovery stage\patient no.298	DNA extraction	Genotyping	MassARRAY	Sequenom	Discovery stage\patient no.298_mass spectrums.tsv	Scatter Plots.zip; Spectrums Data.zip	figshare	doi:10.6084/m9.figshare.c.4135967	https://doi.org/10.6084/m9.figshare.c.4135967	GXG and GXE interaction analysis	Genotyping Data.zip; Pre-processed Data Files.zip; Raw Analysis Data.zip	figshare	doi:10.6084/m9.figshare.c.4135967	https://doi.org/10.6084/m9.figshare.c.4135967
Discovery stage\patient no.299	DNA extraction	Genotyping	MassARRAY	Sequenom	Discovery stage\patient no.299_mass spectrums.tsv	Scatter Plots.zip; Spectrums Data.zip	figshare	doi:10.6084/m9.figshare.c.4135967	https://doi.org/10.6084/m9.figshare.c.4135967	GXG and GXE interaction analysis	Genotyping Data.zip; Pre-processed Data Files.zip; Raw Analysis Data.zip	figshare	doi:10.6084/m9.figshare.c.4135967	https://doi.org/10.6084/m9.figshare.c.4135967
Discovery stage\patient no.300	DNA extraction	Genotyping	MassARRAY	Sequenom	Discovery stage\patient no.300_mass spectrums.tsv	Scatter Plots.zip; Spectrums Data.zip	figshare	doi:10.6084/m9.figshare.c.4135967	https://doi.org/10.6084/m9.figshare.c.4135967	GXG and GXE interaction analysis	Genotyping Data.zip; Pre-processed Data Files.zip; Raw Analysis Data.zip	figshare	doi:10.6084/m9.figshare.c.4135967	https://doi.org/10.6084/m9.figshare.c.4135967
Discovery stage\patient no.301	DNA extraction	Genotyping	MassARRAY	Sequenom	Discovery stage\patient no.301_mass spectrums.tsv	Scatter Plots.zip; Spectrums Data.zip	figshare	doi:10.6084/m9.figshare.c.4135967	https://doi.org/10.6084/m9.figshare.c.4135967	GXG and GXE interaction analysis	Genotyping Data.zip; Pre-processed Data Files.zip; Raw Analysis Data.zip	figshare	doi:10.6084/m9.figshare.c.4135967	https://doi.org/10.6084/m9.figshare.c.4135967
Discovery stage\patient no.302	DNA extraction	Genotyping	MassARRAY	Sequenom	Discovery stage\patient no.302_mass spectrums.tsv	Scatter Plots.zip; Spectrums Data.zip	figshare	doi:10.6084/m9.figshare.c.4135967	https://doi.org/10.6084/m9.figshare.c.4135967	GXG and GXE interaction analysis	Genotyping Data.zip; Pre-processed Data Files.zip; Raw Analysis Data.zip	figshare	doi:10.6084/m9.figshare.c.4135967	https://doi.org/10.6084/m9.figshare.c.4135967
Discovery stage\patient no.303	DNA extraction	Genotyping	MassARRAY	Sequenom	Discovery stage\patient no.303_mass spectrums.tsv	Scatter Plots.zip; Spectrums Data.zip	figshare	doi:10.6084/m9.figshare.c.4135967	https://doi.org/10.6084/m9.figshare.c.4135967	GXG and GXE interaction analysis	Genotyping Data.zip; Pre-processed Data Files.zip; Raw Analysis Data.zip	figshare	doi:10.6084/m9.figshare.c.4135967	https://doi.org/10.6084/m9.figshare.c.4135967
Discovery stage\patient no.304	DNA extraction	Genotyping	MassARRAY	Sequenom	Discovery stage\patient no.304_mass spectrums.tsv	Scatter Plots.zip; Spectrums Data.zip	figshare	doi:10.6084/m9.figshare.c.4135967	https://doi.org/10.6084/m9.figshare.c.4135967	GXG and GXE interaction analysis	Genotyping Data.zip; Pre-processed Data Files.zip; Raw Analysis Data.zip	figshare	doi:10.6084/m9.figshare.c.4135967	https://doi.org/10.6084/m9.figshare.c.4135967
Discovery stage\patient no.305	DNA extraction	Genotyping	MassARRAY	Sequenom	Discovery stage\patient no.305_mass spectrums.tsv	Scatter Plots.zip; Spectrums Data.zip	figshare	doi:10.6084/m9.figshare.c.4135967	https://doi.org/10.6084/m9.figshare.c.4135967	GXG and GXE interaction analysis	Genotyping Data.zip; Pre-processed Data Files.zip; Raw Analysis Data.zip	figshare	doi:10.6084/m9.figshare.c.4135967	https://doi.org/10.6084/m9.figshare.c.4135967
Discovery stage\patient no.306	DNA extraction	Genotyping	MassARRAY	Sequenom	Discovery stage\patient no.306_mass spectrums.tsv	Scatter Plots.zip; Spectrums Data.zip	figshare	doi:10.6084/m9.figshare.c.4135967	https://doi.org/10.6084/m9.figshare.c.4135967	GXG and GXE interaction analysis	Genotyping Data.zip; Pre-processed Data Files.zip; Raw Analysis Data.zip	figshare	doi:10.6084/m9.figshare.c.4135967	https://doi.org/10.6084/m9.figshare.c.4135967
Discovery stage\patient no.307	DNA extraction	Genotyping	MassARRAY	Sequenom	Discovery stage\patient no.307_mass spectrums.tsv	Scatter Plots.zip; Spectrums Data.zip	figshare	doi:10.6084/m9.figshare.c.4135967	https://doi.org/10.6084/m9.figshare.c.4135967	GXG and GXE interaction analysis	Genotyping Data.zip; Pre-processed Data Files.zip; Raw Analysis Data.zip	figshare	doi:10.6084/m9.figshare.c.4135967	https://doi.org/10.6084/m9.figshare.c.4135967
Discovery stage\patient no.308	DNA extraction	Genotyping	MassARRAY	Sequenom	Discovery stage\patient no.308_mass spectrums.tsv	Scatter Plots.zip; Spectrums Data.zip	figshare	doi:10.6084/m9.figshare.c.4135967	https://doi.org/10.6084/m9.figshare.c.4135967	GXG and GXE interaction analysis	Genotyping Data.zip; Pre-processed Data Files.zip; Raw Analysis Data.zip	figshare	doi:10.6084/m9.figshare.c.4135967	https://doi.org/10.6084/m9.figshare.c.4135967
Discovery stage\patient no.309	DNA extraction	Genotyping	MassARRAY	Sequenom	Discovery stage\patient no.309_mass spectrums.tsv	Scatter Plots.zip; Spectrums Data.zip	figshare	doi:10.6084/m9.figshare.c.4135967	https://doi.org/10.6084/m9.figshare.c.4135967	GXG and GXE interaction analysis	Genotyping Data.zip; Pre-processed Data Files.zip; Raw Analysis Data.zip	figshare	doi:10.6084/m9.figshare.c.4135967	https://doi.org/10.6084/m9.figshare.c.4135967
Discovery stage\patient no.310	DNA extraction	Genotyping	MassARRAY	Sequenom	Discovery stage\patient no.310_mass spectrums.tsv	Scatter Plots.zip; Spectrums Data.zip	figshare	doi:10.6084/m9.figshare.c.4135967	https://doi.org/10.6084/m9.figshare.c.4135967	GXG and GXE interaction analysis	Genotyping Data.zip; Pre-processed Data Files.zip; Raw Analysis Data.zip	figshare	doi:10.6084/m9.figshare.c.4135967	https://doi.org/10.6084/m9.figshare.c.4135967
Discovery stage\patient no.311	DNA extraction	Genotyping	MassARRAY	Sequenom	Discovery stage\patient no.311_mass spectrums.tsv	Scatter Plots.zip; Spectrums Data.zip	figshare	doi:10.6084/m9.figshare.c.4135967	https://doi.org/10.6084/m9.figshare.c.4135967	GXG and GXE interaction analysis	Genotyping Data.zip; Pre-processed Data Files.zip; Raw Analysis Data.zip	figshare	doi:10.6084/m9.figshare.c.4135967	https://doi.org/10.6084/m9.figshare.c.4135967
Discovery stage\patient no.312	DNA extraction	Genotyping	MassARRAY	Sequenom	Discovery stage\patient no.312_mass spectrums.tsv	Scatter Plots.zip; Spectrums Data.zip	figshare	doi:10.6084/m9.figshare.c.4135967	https://doi.org/10.6084/m9.figshare.c.4135967	GXG and GXE interaction analysis	Genotyping Data.zip; Pre-processed Data Files.zip; Raw Analysis Data.zip	figshare	doi:10.6084/m9.figshare.c.4135967	https://doi.org/10.6084/m9.figshare.c.4135967
Discovery stage\patient no.313	DNA extraction	Genotyping	MassARRAY	Sequenom	Discovery stage\patient no.313_mass spectrums.tsv	Scatter Plots.zip; Spectrums Data.zip	figshare	doi:10.6084/m9.figshare.c.4135967	https://doi.org/10.6084/m9.figshare.c.4135967	GXG and GXE interaction analysis	Genotyping Data.zip; Pre-processed Data Files.zip; Raw Analysis Data.zip	figshare	doi:10.6084/m9.figshare.c.4135967	https://doi.org/10.6084/m9.figshare.c.4135967
Discovery stage\patient no.314	DNA extraction	Genotyping	MassARRAY	Sequenom	Discovery stage\patient no.314_mass spectrums.tsv	Scatter Plots.zip; Spectrums Data.zip	figshare	doi:10.6084/m9.figshare.c.4135967	https://doi.org/10.6084/m9.figshare.c.4135967	GXG and GXE interaction analysis	Genotyping Data.zip; Pre-processed Data Files.zip; Raw Analysis Data.zip	figshare	doi:10.6084/m9.figshare.c.4135967	https://doi.org/10.6084/m9.figshare.c.4135967
Discovery stage\patient no.315	DNA extraction	Genotyping	MassARRAY	Sequenom	Discovery stage\patient no.315_mass spectrums.tsv	Scatter Plots.zip; Spectrums Data.zip	figshare	doi:10.6084/m9.figshare.c.4135967	https://doi.org/10.6084/m9.figshare.c.4135967	GXG and GXE interaction analysis	Genotyping Data.zip; Pre-processed Data Files.zip; Raw Analysis Data.zip	figshare	doi:10.6084/m9.figshare.c.4135967	https://doi.org/10.6084/m9.figshare.c.4135967
Discovery stage\patient no.316	DNA extraction	Genotyping	MassARRAY	Sequenom	Discovery stage\patient no.316_mass spectrums.tsv	Scatter Plots.zip; Spectrums Data.zip	figshare	doi:10.6084/m9.figshare.c.4135967	https://doi.org/10.6084/m9.figshare.c.4135967	GXG and GXE interaction analysis	Genotyping Data.zip; Pre-processed Data Files.zip; Raw Analysis Data.zip	figshare	doi:10.6084/m9.figshare.c.4135967	https://doi.org/10.6084/m9.figshare.c.4135967
Discovery stage\patient no.317	DNA extraction	Genotyping	MassARRAY	Sequenom	Discovery stage\patient no.317_mass spectrums.tsv	Scatter Plots.zip; Spectrums Data.zip	figshare	doi:10.6084/m9.figshare.c.4135967	https://doi.org/10.6084/m9.figshare.c.4135967	GXG and GXE interaction analysis	Genotyping Data.zip; Pre-processed Data Files.zip; Raw Analysis Data.zip	figshare	doi:10.6084/m9.figshare.c.4135967	https://doi.org/10.6084/m9.figshare.c.4135967
Discovery stage\patient no.318	DNA extraction	Genotyping	MassARRAY	Sequenom	Discovery stage\patient no.318_mass spectrums.tsv	Scatter Plots.zip; Spectrums Data.zip	figshare	doi:10.6084/m9.figshare.c.4135967	https://doi.org/10.6084/m9.figshare.c.4135967	GXG and GXE interaction analysis	Genotyping Data.zip; Pre-processed Data Files.zip; Raw Analysis Data.zip	figshare	doi:10.6084/m9.figshare.c.4135967	https://doi.org/10.6084/m9.figshare.c.4135967
Discovery stage\patient no.319	DNA extraction	Genotyping	MassARRAY	Sequenom	Discovery stage\patient no.319_mass spectrums.tsv	Scatter Plots.zip; Spectrums Data.zip	figshare	doi:10.6084/m9.figshare.c.4135967	https://doi.org/10.6084/m9.figshare.c.4135967	GXG and GXE interaction analysis	Genotyping Data.zip; Pre-processed Data Files.zip; Raw Analysis Data.zip	figshare	doi:10.6084/m9.figshare.c.4135967	https://doi.org/10.6084/m9.figshare.c.4135967
Discovery stage\patient no.320	DNA extraction	Genotyping	MassARRAY	Sequenom	Discovery stage\patient no.320_mass spectrums.tsv	Scatter Plots.zip; Spectrums Data.zip	figshare	doi:10.6084/m9.figshare.c.4135967	https://doi.org/10.6084/m9.figshare.c.4135967	GXG and GXE interaction analysis	Genotyping Data.zip; Pre-processed Data Files.zip; Raw Analysis Data.zip	figshare	doi:10.6084/m9.figshare.c.4135967	https://doi.org/10.6084/m9.figshare.c.4135967
Discovery stage\patient no.321	DNA extraction	Genotyping	MassARRAY	Sequenom	Discovery stage\patient no.321_mass spectrums.tsv	Scatter Plots.zip; Spectrums Data.zip	figshare	doi:10.6084/m9.figshare.c.4135967	https://doi.org/10.6084/m9.figshare.c.4135967	GXG and GXE interaction analysis	Genotyping Data.zip; Pre-processed Data Files.zip; Raw Analysis Data.zip	figshare	doi:10.6084/m9.figshare.c.4135967	https://doi.org/10.6084/m9.figshare.c.4135967
Discovery stage\patient no.322	DNA extraction	Genotyping	MassARRAY	Sequenom	Discovery stage\patient no.322_mass spectrums.tsv	Scatter Plots.zip; Spectrums Data.zip	figshare	doi:10.6084/m9.figshare.c.4135967	https://doi.org/10.6084/m9.figshare.c.4135967	GXG and GXE interaction analysis	Genotyping Data.zip; Pre-processed Data Files.zip; Raw Analysis Data.zip	figshare	doi:10.6084/m9.figshare.c.4135967	https://doi.org/10.6084/m9.figshare.c.4135967
Discovery stage\patient no.323	DNA extraction	Genotyping	MassARRAY	Sequenom	Discovery stage\patient no.323_mass spectrums.tsv	Scatter Plots.zip; Spectrums Data.zip	figshare	doi:10.6084/m9.figshare.c.4135967	https://doi.org/10.6084/m9.figshare.c.4135967	GXG and GXE interaction analysis	Genotyping Data.zip; Pre-processed Data Files.zip; Raw Analysis Data.zip	figshare	doi:10.6084/m9.figshare.c.4135967	https://doi.org/10.6084/m9.figshare.c.4135967
Discovery stage\patient no.324	DNA extraction	Genotyping	MassARRAY	Sequenom	Discovery stage\patient no.324_mass spectrums.tsv	Scatter Plots.zip; Spectrums Data.zip	figshare	doi:10.6084/m9.figshare.c.4135967	https://doi.org/10.6084/m9.figshare.c.4135967	GXG and GXE interaction analysis	Genotyping Data.zip; Pre-processed Data Files.zip; Raw Analysis Data.zip	figshare	doi:10.6084/m9.figshare.c.4135967	https://doi.org/10.6084/m9.figshare.c.4135967
Discovery stage\patient no.325	DNA extraction	Genotyping	MassARRAY	Sequenom	Discovery stage\patient no.325_mass spectrums.tsv	Scatter Plots.zip; Spectrums Data.zip	figshare	doi:10.6084/m9.figshare.c.4135967	https://doi.org/10.6084/m9.figshare.c.4135967	GXG and GXE interaction analysis	Genotyping Data.zip; Pre-processed Data Files.zip; Raw Analysis Data.zip	figshare	doi:10.6084/m9.figshare.c.4135967	https://doi.org/10.6084/m9.figshare.c.4135967
Discovery stage\patient no.326	DNA extraction	Genotyping	MassARRAY	Sequenom	Discovery stage\patient no.326_mass spectrums.tsv	Scatter Plots.zip; Spectrums Data.zip	figshare	doi:10.6084/m9.figshare.c.4135967	https://doi.org/10.6084/m9.figshare.c.4135967	GXG and GXE interaction analysis	Genotyping Data.zip; Pre-processed Data Files.zip; Raw Analysis Data.zip	figshare	doi:10.6084/m9.figshare.c.4135967	https://doi.org/10.6084/m9.figshare.c.4135967
Discovery stage\patient no.327	DNA extraction	Genotyping	MassARRAY	Sequenom	Discovery stage\patient no.327_mass spectrums.tsv	Scatter Plots.zip; Spectrums Data.zip	figshare	doi:10.6084/m9.figshare.c.4135967	https://doi.org/10.6084/m9.figshare.c.4135967	GXG and GXE interaction analysis	Genotyping Data.zip; Pre-processed Data Files.zip; Raw Analysis Data.zip	figshare	doi:10.6084/m9.figshare.c.4135967	https://doi.org/10.6084/m9.figshare.c.4135967
Discovery stage\patient no.328	DNA extraction	Genotyping	MassARRAY	Sequenom	Discovery stage\patient no.328_mass spectrums.tsv	Scatter Plots.zip; Spectrums Data.zip	figshare	doi:10.6084/m9.figshare.c.4135967	https://doi.org/10.6084/m9.figshare.c.4135967	GXG and GXE interaction analysis	Genotyping Data.zip; Pre-processed Data Files.zip; Raw Analysis Data.zip	figshare	doi:10.6084/m9.figshare.c.4135967	https://doi.org/10.6084/m9.figshare.c.4135967
Discovery stage\patient no.329	DNA extraction	Genotyping	MassARRAY	Sequenom	Discovery stage\patient no.329_mass spectrums.tsv	Scatter Plots.zip; Spectrums Data.zip	figshare	doi:10.6084/m9.figshare.c.4135967	https://doi.org/10.6084/m9.figshare.c.4135967	GXG and GXE interaction analysis	Genotyping Data.zip; Pre-processed Data Files.zip; Raw Analysis Data.zip	figshare	doi:10.6084/m9.figshare.c.4135967	https://doi.org/10.6084/m9.figshare.c.4135967
Discovery stage\patient no.330	DNA extraction	Genotyping	MassARRAY	Sequenom	Discovery stage\patient no.330_mass spectrums.tsv	Scatter Plots.zip; Spectrums Data.zip	figshare	doi:10.6084/m9.figshare.c.4135967	https://doi.org/10.6084/m9.figshare.c.4135967	GXG and GXE interaction analysis	Genotyping Data.zip; Pre-processed Data Files.zip; Raw Analysis Data.zip	figshare	doi:10.6084/m9.figshare.c.4135967	https://doi.org/10.6084/m9.figshare.c.4135967
Discovery stage\patient no.331	DNA extraction	Genotyping	MassARRAY	Sequenom	Discovery stage\patient no.331_mass spectrums.tsv	Scatter Plots.zip; Spectrums Data.zip	figshare	doi:10.6084/m9.figshare.c.4135967	https://doi.org/10.6084/m9.figshare.c.4135967	GXG and GXE interaction analysis	Genotyping Data.zip; Pre-processed Data Files.zip; Raw Analysis Data.zip	figshare	doi:10.6084/m9.figshare.c.4135967	https://doi.org/10.6084/m9.figshare.c.4135967
Discovery stage\patient no.332	DNA extraction	Genotyping	MassARRAY	Sequenom	Discovery stage\patient no.332_mass spectrums.tsv	Scatter Plots.zip; Spectrums Data.zip	figshare	doi:10.6084/m9.figshare.c.4135967	https://doi.org/10.6084/m9.figshare.c.4135967	GXG and GXE interaction analysis	Genotyping Data.zip; Pre-processed Data Files.zip; Raw Analysis Data.zip	figshare	doi:10.6084/m9.figshare.c.4135967	https://doi.org/10.6084/m9.figshare.c.4135967
Discovery stage\patient no.333	DNA extraction	Genotyping	MassARRAY	Sequenom	Discovery stage\patient no.333_mass spectrums.tsv	Scatter Plots.zip; Spectrums Data.zip	figshare	doi:10.6084/m9.figshare.c.4135967	https://doi.org/10.6084/m9.figshare.c.4135967	GXG and GXE interaction analysis	Genotyping Data.zip; Pre-processed Data Files.zip; Raw Analysis Data.zip	figshare	doi:10.6084/m9.figshare.c.4135967	https://doi.org/10.6084/m9.figshare.c.4135967
Discovery stage\patient no.334	DNA extraction	Genotyping	MassARRAY	Sequenom	Discovery stage\patient no.334_mass spectrums.tsv	Scatter Plots.zip; Spectrums Data.zip	figshare	doi:10.6084/m9.figshare.c.4135967	https://doi.org/10.6084/m9.figshare.c.4135967	GXG and GXE interaction analysis	Genotyping Data.zip; Pre-processed Data Files.zip; Raw Analysis Data.zip	figshare	doi:10.6084/m9.figshare.c.4135967	https://doi.org/10.6084/m9.figshare.c.4135967
Discovery stage\patient no.335	DNA extraction	Genotyping	MassARRAY	Sequenom	Discovery stage\patient no.335_mass spectrums.tsv	Scatter Plots.zip; Spectrums Data.zip	figshare	doi:10.6084/m9.figshare.c.4135967	https://doi.org/10.6084/m9.figshare.c.4135967	GXG and GXE interaction analysis	Genotyping Data.zip; Pre-processed Data Files.zip; Raw Analysis Data.zip	figshare	doi:10.6084/m9.figshare.c.4135967	https://doi.org/10.6084/m9.figshare.c.4135967
Discovery stage\patient no.336	DNA extraction	Genotyping	MassARRAY	Sequenom	Discovery stage\patient no.336_mass spectrums.tsv	Scatter Plots.zip; Spectrums Data.zip	figshare	doi:10.6084/m9.figshare.c.4135967	https://doi.org/10.6084/m9.figshare.c.4135967	GXG and GXE interaction analysis	Genotyping Data.zip; Pre-processed Data Files.zip; Raw Analysis Data.zip	figshare	doi:10.6084/m9.figshare.c.4135967	https://doi.org/10.6084/m9.figshare.c.4135967
Discovery stage\patient no.337	DNA extraction	Genotyping	MassARRAY	Sequenom	Discovery stage\patient no.337_mass spectrums.tsv	Scatter Plots.zip; Spectrums Data.zip	figshare	doi:10.6084/m9.figshare.c.4135967	https://doi.org/10.6084/m9.figshare.c.4135967	GXG and GXE interaction analysis	Genotyping Data.zip; Pre-processed Data Files.zip; Raw Analysis Data.zip	figshare	doi:10.6084/m9.figshare.c.4135967	https://doi.org/10.6084/m9.figshare.c.4135967
Discovery stage\patient no.338	DNA extraction	Genotyping	MassARRAY	Sequenom	Discovery stage\patient no.338_mass spectrums.tsv	Scatter Plots.zip; Spectrums Data.zip	figshare	doi:10.6084/m9.figshare.c.4135967	https://doi.org/10.6084/m9.figshare.c.4135967	GXG and GXE interaction analysis	Genotyping Data.zip; Pre-processed Data Files.zip; Raw Analysis Data.zip	figshare	doi:10.6084/m9.figshare.c.4135967	https://doi.org/10.6084/m9.figshare.c.4135967
Discovery stage\patient no.339	DNA extraction	Genotyping	MassARRAY	Sequenom	Discovery stage\patient no.339_mass spectrums.tsv	Scatter Plots.zip; Spectrums Data.zip	figshare	doi:10.6084/m9.figshare.c.4135967	https://doi.org/10.6084/m9.figshare.c.4135967	GXG and GXE interaction analysis	Genotyping Data.zip; Pre-processed Data Files.zip; Raw Analysis Data.zip	figshare	doi:10.6084/m9.figshare.c.4135967	https://doi.org/10.6084/m9.figshare.c.4135967
Discovery stage\patient no.340	DNA extraction	Genotyping	MassARRAY	Sequenom	Discovery stage\patient no.340_mass spectrums.tsv	Scatter Plots.zip; Spectrums Data.zip	figshare	doi:10.6084/m9.figshare.c.4135967	https://doi.org/10.6084/m9.figshare.c.4135967	GXG and GXE interaction analysis	Genotyping Data.zip; Pre-processed Data Files.zip; Raw Analysis Data.zip	figshare	doi:10.6084/m9.figshare.c.4135967	https://doi.org/10.6084/m9.figshare.c.4135967
Discovery stage\patient no.341	DNA extraction	Genotyping	MassARRAY	Sequenom	Discovery stage\patient no.341_mass spectrums.tsv	Scatter Plots.zip; Spectrums Data.zip	figshare	doi:10.6084/m9.figshare.c.4135967	https://doi.org/10.6084/m9.figshare.c.4135967	GXG and GXE interaction analysis	Genotyping Data.zip; Pre-processed Data Files.zip; Raw Analysis Data.zip	figshare	doi:10.6084/m9.figshare.c.4135967	https://doi.org/10.6084/m9.figshare.c.4135967
Discovery stage\patient no.342	DNA extraction	Genotyping	MassARRAY	Sequenom	Discovery stage\patient no.342_mass spectrums.tsv	Scatter Plots.zip; Spectrums Data.zip	figshare	doi:10.6084/m9.figshare.c.4135967	https://doi.org/10.6084/m9.figshare.c.4135967	GXG and GXE interaction analysis	Genotyping Data.zip; Pre-processed Data Files.zip; Raw Analysis Data.zip	figshare	doi:10.6084/m9.figshare.c.4135967	https://doi.org/10.6084/m9.figshare.c.4135967
Discovery stage\patient no.343	DNA extraction	Genotyping	MassARRAY	Sequenom	Discovery stage\patient no.343_mass spectrums.tsv	Scatter Plots.zip; Spectrums Data.zip	figshare	doi:10.6084/m9.figshare.c.4135967	https://doi.org/10.6084/m9.figshare.c.4135967	GXG and GXE interaction analysis	Genotyping Data.zip; Pre-processed Data Files.zip; Raw Analysis Data.zip	figshare	doi:10.6084/m9.figshare.c.4135967	https://doi.org/10.6084/m9.figshare.c.4135967
Discovery stage\patient no.344	DNA extraction	Genotyping	MassARRAY	Sequenom	Discovery stage\patient no.344_mass spectrums.tsv	Scatter Plots.zip; Spectrums Data.zip	figshare	doi:10.6084/m9.figshare.c.4135967	https://doi.org/10.6084/m9.figshare.c.4135967	GXG and GXE interaction analysis	Genotyping Data.zip; Pre-processed Data Files.zip; Raw Analysis Data.zip	figshare	doi:10.6084/m9.figshare.c.4135967	https://doi.org/10.6084/m9.figshare.c.4135967
Discovery stage\patient no.345	DNA extraction	Genotyping	MassARRAY	Sequenom	Discovery stage\patient no.345_mass spectrums.tsv	Scatter Plots.zip; Spectrums Data.zip	figshare	doi:10.6084/m9.figshare.c.4135967	https://doi.org/10.6084/m9.figshare.c.4135967	GXG and GXE interaction analysis	Genotyping Data.zip; Pre-processed Data Files.zip; Raw Analysis Data.zip	figshare	doi:10.6084/m9.figshare.c.4135967	https://doi.org/10.6084/m9.figshare.c.4135967
Discovery stage\patient no.346	DNA extraction	Genotyping	MassARRAY	Sequenom	Discovery stage\patient no.346_mass spectrums.tsv	Scatter Plots.zip; Spectrums Data.zip	figshare	doi:10.6084/m9.figshare.c.4135967	https://doi.org/10.6084/m9.figshare.c.4135967	GXG and GXE interaction analysis	Genotyping Data.zip; Pre-processed Data Files.zip; Raw Analysis Data.zip	figshare	doi:10.6084/m9.figshare.c.4135967	https://doi.org/10.6084/m9.figshare.c.4135967
Discovery stage\patient no.347	DNA extraction	Genotyping	MassARRAY	Sequenom	Discovery stage\patient no.347_mass spectrums.tsv	Scatter Plots.zip; Spectrums Data.zip	figshare	doi:10.6084/m9.figshare.c.4135967	https://doi.org/10.6084/m9.figshare.c.4135967	GXG and GXE interaction analysis	Genotyping Data.zip; Pre-processed Data Files.zip; Raw Analysis Data.zip	figshare	doi:10.6084/m9.figshare.c.4135967	https://doi.org/10.6084/m9.figshare.c.4135967
Discovery stage\patient no.348	DNA extraction	Genotyping	MassARRAY	Sequenom	Discovery stage\patient no.348_mass spectrums.tsv	Scatter Plots.zip; Spectrums Data.zip	figshare	doi:10.6084/m9.figshare.c.4135967	https://doi.org/10.6084/m9.figshare.c.4135967	GXG and GXE interaction analysis	Genotyping Data.zip; Pre-processed Data Files.zip; Raw Analysis Data.zip	figshare	doi:10.6084/m9.figshare.c.4135967	https://doi.org/10.6084/m9.figshare.c.4135967
Discovery stage\patient no.349	DNA extraction	Genotyping	MassARRAY	Sequenom	Discovery stage\patient no.349_mass spectrums.tsv	Scatter Plots.zip; Spectrums Data.zip	figshare	doi:10.6084/m9.figshare.c.4135967	https://doi.org/10.6084/m9.figshare.c.4135967	GXG and GXE interaction analysis	Genotyping Data.zip; Pre-processed Data Files.zip; Raw Analysis Data.zip	figshare	doi:10.6084/m9.figshare.c.4135967	https://doi.org/10.6084/m9.figshare.c.4135967
Discovery stage\patient no.350	DNA extraction	Genotyping	MassARRAY	Sequenom	Discovery stage\patient no.350_mass spectrums.tsv	Scatter Plots.zip; Spectrums Data.zip	figshare	doi:10.6084/m9.figshare.c.4135967	https://doi.org/10.6084/m9.figshare.c.4135967	GXG and GXE interaction analysis	Genotyping Data.zip; Pre-processed Data Files.zip; Raw Analysis Data.zip	figshare	doi:10.6084/m9.figshare.c.4135967	https://doi.org/10.6084/m9.figshare.c.4135967
Discovery stage\patient no.351	DNA extraction	Genotyping	MassARRAY	Sequenom	Discovery stage\patient no.351_mass spectrums.tsv	Scatter Plots.zip; Spectrums Data.zip	figshare	doi:10.6084/m9.figshare.c.4135967	https://doi.org/10.6084/m9.figshare.c.4135967	GXG and GXE interaction analysis	Genotyping Data.zip; Pre-processed Data Files.zip; Raw Analysis Data.zip	figshare	doi:10.6084/m9.figshare.c.4135967	https://doi.org/10.6084/m9.figshare.c.4135967
Discovery stage\patient no.352	DNA extraction	Genotyping	MassARRAY	Sequenom	Discovery stage\patient no.352_mass spectrums.tsv	Scatter Plots.zip; Spectrums Data.zip	figshare	doi:10.6084/m9.figshare.c.4135967	https://doi.org/10.6084/m9.figshare.c.4135967	GXG and GXE interaction analysis	Genotyping Data.zip; Pre-processed Data Files.zip; Raw Analysis Data.zip	figshare	doi:10.6084/m9.figshare.c.4135967	https://doi.org/10.6084/m9.figshare.c.4135967
Discovery stage\patient no.353	DNA extraction	Genotyping	MassARRAY	Sequenom	Discovery stage\patient no.353_mass spectrums.tsv	Scatter Plots.zip; Spectrums Data.zip	figshare	doi:10.6084/m9.figshare.c.4135967	https://doi.org/10.6084/m9.figshare.c.4135967	GXG and GXE interaction analysis	Genotyping Data.zip; Pre-processed Data Files.zip; Raw Analysis Data.zip	figshare	doi:10.6084/m9.figshare.c.4135967	https://doi.org/10.6084/m9.figshare.c.4135967
Discovery stage\patient no.354	DNA extraction	Genotyping	MassARRAY	Sequenom	Discovery stage\patient no.354_mass spectrums.tsv	Scatter Plots.zip; Spectrums Data.zip	figshare	doi:10.6084/m9.figshare.c.4135967	https://doi.org/10.6084/m9.figshare.c.4135967	GXG and GXE interaction analysis	Genotyping Data.zip; Pre-processed Data Files.zip; Raw Analysis Data.zip	figshare	doi:10.6084/m9.figshare.c.4135967	https://doi.org/10.6084/m9.figshare.c.4135967
Discovery stage\patient no.355	DNA extraction	Genotyping	MassARRAY	Sequenom	Discovery stage\patient no.355_mass spectrums.tsv	Scatter Plots.zip; Spectrums Data.zip	figshare	doi:10.6084/m9.figshare.c.4135967	https://doi.org/10.6084/m9.figshare.c.4135967	GXG and GXE interaction analysis	Genotyping Data.zip; Pre-processed Data Files.zip; Raw Analysis Data.zip	figshare	doi:10.6084/m9.figshare.c.4135967	https://doi.org/10.6084/m9.figshare.c.4135967
Discovery stage\patient no.356	DNA extraction	Genotyping	MassARRAY	Sequenom	Discovery stage\patient no.356_mass spectrums.tsv	Scatter Plots.zip; Spectrums Data.zip	figshare	doi:10.6084/m9.figshare.c.4135967	https://doi.org/10.6084/m9.figshare.c.4135967	GXG and GXE interaction analysis	Genotyping Data.zip; Pre-processed Data Files.zip; Raw Analysis Data.zip	figshare	doi:10.6084/m9.figshare.c.4135967	https://doi.org/10.6084/m9.figshare.c.4135967
Discovery stage\patient no.357	DNA extraction	Genotyping	MassARRAY	Sequenom	Discovery stage\patient no.357_mass spectrums.tsv	Scatter Plots.zip; Spectrums Data.zip	figshare	doi:10.6084/m9.figshare.c.4135967	https://doi.org/10.6084/m9.figshare.c.4135967	GXG and GXE interaction analysis	Genotyping Data.zip; Pre-processed Data Files.zip; Raw Analysis Data.zip	figshare	doi:10.6084/m9.figshare.c.4135967	https://doi.org/10.6084/m9.figshare.c.4135967
Discovery stage\patient no.358	DNA extraction	Genotyping	MassARRAY	Sequenom	Discovery stage\patient no.358_mass spectrums.tsv	Scatter Plots.zip; Spectrums Data.zip	figshare	doi:10.6084/m9.figshare.c.4135967	https://doi.org/10.6084/m9.figshare.c.4135967	GXG and GXE interaction analysis	Genotyping Data.zip; Pre-processed Data Files.zip; Raw Analysis Data.zip	figshare	doi:10.6084/m9.figshare.c.4135967	https://doi.org/10.6084/m9.figshare.c.4135967
Discovery stage\patient no.359	DNA extraction	Genotyping	MassARRAY	Sequenom	Discovery stage\patient no.359_mass spectrums.tsv	Scatter Plots.zip; Spectrums Data.zip	figshare	doi:10.6084/m9.figshare.c.4135967	https://doi.org/10.6084/m9.figshare.c.4135967	GXG and GXE interaction analysis	Genotyping Data.zip; Pre-processed Data Files.zip; Raw Analysis Data.zip	figshare	doi:10.6084/m9.figshare.c.4135967	https://doi.org/10.6084/m9.figshare.c.4135967
Discovery stage\patient no.360	DNA extraction	Genotyping	MassARRAY	Sequenom	Discovery stage\patient no.360_mass spectrums.tsv	Scatter Plots.zip; Spectrums Data.zip	figshare	doi:10.6084/m9.figshare.c.4135967	https://doi.org/10.6084/m9.figshare.c.4135967	GXG and GXE interaction analysis	Genotyping Data.zip; Pre-processed Data Files.zip; Raw Analysis Data.zip	figshare	doi:10.6084/m9.figshare.c.4135967	https://doi.org/10.6084/m9.figshare.c.4135967
Discovery stage\patient no.361	DNA extraction	Genotyping	MassARRAY	Sequenom	Discovery stage\patient no.361_mass spectrums.tsv	Scatter Plots.zip; Spectrums Data.zip	figshare	doi:10.6084/m9.figshare.c.4135967	https://doi.org/10.6084/m9.figshare.c.4135967	GXG and GXE interaction analysis	Genotyping Data.zip; Pre-processed Data Files.zip; Raw Analysis Data.zip	figshare	doi:10.6084/m9.figshare.c.4135967	https://doi.org/10.6084/m9.figshare.c.4135967
Discovery stage\patient no.362	DNA extraction	Genotyping	MassARRAY	Sequenom	Discovery stage\patient no.362_mass spectrums.tsv	Scatter Plots.zip; Spectrums Data.zip	figshare	doi:10.6084/m9.figshare.c.4135967	https://doi.org/10.6084/m9.figshare.c.4135967	GXG and GXE interaction analysis	Genotyping Data.zip; Pre-processed Data Files.zip; Raw Analysis Data.zip	figshare	doi:10.6084/m9.figshare.c.4135967	https://doi.org/10.6084/m9.figshare.c.4135967
Discovery stage\patient no.363	DNA extraction	Genotyping	MassARRAY	Sequenom	Discovery stage\patient no.363_mass spectrums.tsv	Scatter Plots.zip; Spectrums Data.zip	figshare	doi:10.6084/m9.figshare.c.4135967	https://doi.org/10.6084/m9.figshare.c.4135967	GXG and GXE interaction analysis	Genotyping Data.zip; Pre-processed Data Files.zip; Raw Analysis Data.zip	figshare	doi:10.6084/m9.figshare.c.4135967	https://doi.org/10.6084/m9.figshare.c.4135967
Discovery stage\patient no.364	DNA extraction	Genotyping	MassARRAY	Sequenom	Discovery stage\patient no.364_mass spectrums.tsv	Scatter Plots.zip; Spectrums Data.zip	figshare	doi:10.6084/m9.figshare.c.4135967	https://doi.org/10.6084/m9.figshare.c.4135967	GXG and GXE interaction analysis	Genotyping Data.zip; Pre-processed Data Files.zip; Raw Analysis Data.zip	figshare	doi:10.6084/m9.figshare.c.4135967	https://doi.org/10.6084/m9.figshare.c.4135967
Discovery stage\patient no.365	DNA extraction	Genotyping	MassARRAY	Sequenom	Discovery stage\patient no.365_mass spectrums.tsv	Scatter Plots.zip; Spectrums Data.zip	figshare	doi:10.6084/m9.figshare.c.4135967	https://doi.org/10.6084/m9.figshare.c.4135967	GXG and GXE interaction analysis	Genotyping Data.zip; Pre-processed Data Files.zip; Raw Analysis Data.zip	figshare	doi:10.6084/m9.figshare.c.4135967	https://doi.org/10.6084/m9.figshare.c.4135967
Discovery stage\patient no.366	DNA extraction	Genotyping	MassARRAY	Sequenom	Discovery stage\patient no.366_mass spectrums.tsv	Scatter Plots.zip; Spectrums Data.zip	figshare	doi:10.6084/m9.figshare.c.4135967	https://doi.org/10.6084/m9.figshare.c.4135967	GXG and GXE interaction analysis	Genotyping Data.zip; Pre-processed Data Files.zip; Raw Analysis Data.zip	figshare	doi:10.6084/m9.figshare.c.4135967	https://doi.org/10.6084/m9.figshare.c.4135967
Discovery stage\patient no.367	DNA extraction	Genotyping	MassARRAY	Sequenom	Discovery stage\patient no.367_mass spectrums.tsv	Scatter Plots.zip; Spectrums Data.zip	figshare	doi:10.6084/m9.figshare.c.4135967	https://doi.org/10.6084/m9.figshare.c.4135967	GXG and GXE interaction analysis	Genotyping Data.zip; Pre-processed Data Files.zip; Raw Analysis Data.zip	figshare	doi:10.6084/m9.figshare.c.4135967	https://doi.org/10.6084/m9.figshare.c.4135967
Discovery stage\patient no.368	DNA extraction	Genotyping	MassARRAY	Sequenom	Discovery stage\patient no.368_mass spectrums.tsv	Scatter Plots.zip; Spectrums Data.zip	figshare	doi:10.6084/m9.figshare.c.4135967	https://doi.org/10.6084/m9.figshare.c.4135967	GXG and GXE interaction analysis	Genotyping Data.zip; Pre-processed Data Files.zip; Raw Analysis Data.zip	figshare	doi:10.6084/m9.figshare.c.4135967	https://doi.org/10.6084/m9.figshare.c.4135967
Discovery stage\patient no.369	DNA extraction	Genotyping	MassARRAY	Sequenom	Discovery stage\patient no.369_mass spectrums.tsv	Scatter Plots.zip; Spectrums Data.zip	figshare	doi:10.6084/m9.figshare.c.4135967	https://doi.org/10.6084/m9.figshare.c.4135967	GXG and GXE interaction analysis	Genotyping Data.zip; Pre-processed Data Files.zip; Raw Analysis Data.zip	figshare	doi:10.6084/m9.figshare.c.4135967	https://doi.org/10.6084/m9.figshare.c.4135967
Discovery stage\patient no.370	DNA extraction	Genotyping	MassARRAY	Sequenom	Discovery stage\patient no.370_mass spectrums.tsv	Scatter Plots.zip; Spectrums Data.zip	figshare	doi:10.6084/m9.figshare.c.4135967	https://doi.org/10.6084/m9.figshare.c.4135967	GXG and GXE interaction analysis	Genotyping Data.zip; Pre-processed Data Files.zip; Raw Analysis Data.zip	figshare	doi:10.6084/m9.figshare.c.4135967	https://doi.org/10.6084/m9.figshare.c.4135967
Discovery stage\patient no.371	DNA extraction	Genotyping	MassARRAY	Sequenom	Discovery stage\patient no.371_mass spectrums.tsv	Scatter Plots.zip; Spectrums Data.zip	figshare	doi:10.6084/m9.figshare.c.4135967	https://doi.org/10.6084/m9.figshare.c.4135967	GXG and GXE interaction analysis	Genotyping Data.zip; Pre-processed Data Files.zip; Raw Analysis Data.zip	figshare	doi:10.6084/m9.figshare.c.4135967	https://doi.org/10.6084/m9.figshare.c.4135967
Discovery stage\patient no.372	DNA extraction	Genotyping	MassARRAY	Sequenom	Discovery stage\patient no.372_mass spectrums.tsv	Scatter Plots.zip; Spectrums Data.zip	figshare	doi:10.6084/m9.figshare.c.4135967	https://doi.org/10.6084/m9.figshare.c.4135967	GXG and GXE interaction analysis	Genotyping Data.zip; Pre-processed Data Files.zip; Raw Analysis Data.zip	figshare	doi:10.6084/m9.figshare.c.4135967	https://doi.org/10.6084/m9.figshare.c.4135967
Discovery stage\patient no.373	DNA extraction	Genotyping	MassARRAY	Sequenom	Discovery stage\patient no.373_mass spectrums.tsv	Scatter Plots.zip; Spectrums Data.zip	figshare	doi:10.6084/m9.figshare.c.4135967	https://doi.org/10.6084/m9.figshare.c.4135967	GXG and GXE interaction analysis	Genotyping Data.zip; Pre-processed Data Files.zip; Raw Analysis Data.zip	figshare	doi:10.6084/m9.figshare.c.4135967	https://doi.org/10.6084/m9.figshare.c.4135967
Discovery stage\patient no.374	DNA extraction	Genotyping	MassARRAY	Sequenom	Discovery stage\patient no.374_mass spectrums.tsv	Scatter Plots.zip; Spectrums Data.zip	figshare	doi:10.6084/m9.figshare.c.4135967	https://doi.org/10.6084/m9.figshare.c.4135967	GXG and GXE interaction analysis	Genotyping Data.zip; Pre-processed Data Files.zip; Raw Analysis Data.zip	figshare	doi:10.6084/m9.figshare.c.4135967	https://doi.org/10.6084/m9.figshare.c.4135967
Discovery stage\patient no.375	DNA extraction	Genotyping	MassARRAY	Sequenom	Discovery stage\patient no.375_mass spectrums.tsv	Scatter Plots.zip; Spectrums Data.zip	figshare	doi:10.6084/m9.figshare.c.4135967	https://doi.org/10.6084/m9.figshare.c.4135967	GXG and GXE interaction analysis	Genotyping Data.zip; Pre-processed Data Files.zip; Raw Analysis Data.zip	figshare	doi:10.6084/m9.figshare.c.4135967	https://doi.org/10.6084/m9.figshare.c.4135967
Discovery stage\patient no.376	DNA extraction	Genotyping	MassARRAY	Sequenom	Discovery stage\patient no.376_mass spectrums.tsv	Scatter Plots.zip; Spectrums Data.zip	figshare	doi:10.6084/m9.figshare.c.4135967	https://doi.org/10.6084/m9.figshare.c.4135967	GXG and GXE interaction analysis	Genotyping Data.zip; Pre-processed Data Files.zip; Raw Analysis Data.zip	figshare	doi:10.6084/m9.figshare.c.4135967	https://doi.org/10.6084/m9.figshare.c.4135967
Discovery stage\patient no.377	DNA extraction	Genotyping	MassARRAY	Sequenom	Discovery stage\patient no.377_mass spectrums.tsv	Scatter Plots.zip; Spectrums Data.zip	figshare	doi:10.6084/m9.figshare.c.4135967	https://doi.org/10.6084/m9.figshare.c.4135967	GXG and GXE interaction analysis	Genotyping Data.zip; Pre-processed Data Files.zip; Raw Analysis Data.zip	figshare	doi:10.6084/m9.figshare.c.4135967	https://doi.org/10.6084/m9.figshare.c.4135967
Discovery stage\patient no.378	DNA extraction	Genotyping	MassARRAY	Sequenom	Discovery stage\patient no.378_mass spectrums.tsv	Scatter Plots.zip; Spectrums Data.zip	figshare	doi:10.6084/m9.figshare.c.4135967	https://doi.org/10.6084/m9.figshare.c.4135967	GXG and GXE interaction analysis	Genotyping Data.zip; Pre-processed Data Files.zip; Raw Analysis Data.zip	figshare	doi:10.6084/m9.figshare.c.4135967	https://doi.org/10.6084/m9.figshare.c.4135967
Discovery stage\patient no.379	DNA extraction	Genotyping	MassARRAY	Sequenom	Discovery stage\patient no.379_mass spectrums.tsv	Scatter Plots.zip; Spectrums Data.zip	figshare	doi:10.6084/m9.figshare.c.4135967	https://doi.org/10.6084/m9.figshare.c.4135967	GXG and GXE interaction analysis	Genotyping Data.zip; Pre-processed Data Files.zip; Raw Analysis Data.zip	figshare	doi:10.6084/m9.figshare.c.4135967	https://doi.org/10.6084/m9.figshare.c.4135967
Discovery stage\patient no.380	DNA extraction	Genotyping	MassARRAY	Sequenom	Discovery stage\patient no.380_mass spectrums.tsv	Scatter Plots.zip; Spectrums Data.zip	figshare	doi:10.6084/m9.figshare.c.4135967	https://doi.org/10.6084/m9.figshare.c.4135967	GXG and GXE interaction analysis	Genotyping Data.zip; Pre-processed Data Files.zip; Raw Analysis Data.zip	figshare	doi:10.6084/m9.figshare.c.4135967	https://doi.org/10.6084/m9.figshare.c.4135967
Discovery stage\patient no.381	DNA extraction	Genotyping	MassARRAY	Sequenom	Discovery stage\patient no.381_mass spectrums.tsv	Scatter Plots.zip; Spectrums Data.zip	figshare	doi:10.6084/m9.figshare.c.4135967	https://doi.org/10.6084/m9.figshare.c.4135967	GXG and GXE interaction analysis	Genotyping Data.zip; Pre-processed Data Files.zip; Raw Analysis Data.zip	figshare	doi:10.6084/m9.figshare.c.4135967	https://doi.org/10.6084/m9.figshare.c.4135967
Discovery stage\patient no.382	DNA extraction	Genotyping	MassARRAY	Sequenom	Discovery stage\patient no.382_mass spectrums.tsv	Scatter Plots.zip; Spectrums Data.zip	figshare	doi:10.6084/m9.figshare.c.4135967	https://doi.org/10.6084/m9.figshare.c.4135967	GXG and GXE interaction analysis	Genotyping Data.zip; Pre-processed Data Files.zip; Raw Analysis Data.zip	figshare	doi:10.6084/m9.figshare.c.4135967	https://doi.org/10.6084/m9.figshare.c.4135967
Discovery stage\patient no.383	DNA extraction	Genotyping	MassARRAY	Sequenom	Discovery stage\patient no.383_mass spectrums.tsv	Scatter Plots.zip; Spectrums Data.zip	figshare	doi:10.6084/m9.figshare.c.4135967	https://doi.org/10.6084/m9.figshare.c.4135967	GXG and GXE interaction analysis	Genotyping Data.zip; Pre-processed Data Files.zip; Raw Analysis Data.zip	figshare	doi:10.6084/m9.figshare.c.4135967	https://doi.org/10.6084/m9.figshare.c.4135967
Discovery stage\patient no.384	DNA extraction	Genotyping	MassARRAY	Sequenom	Discovery stage\patient no.384_mass spectrums.tsv	Scatter Plots.zip; Spectrums Data.zip	figshare	doi:10.6084/m9.figshare.c.4135967	https://doi.org/10.6084/m9.figshare.c.4135967	GXG and GXE interaction analysis	Genotyping Data.zip; Pre-processed Data Files.zip; Raw Analysis Data.zip	figshare	doi:10.6084/m9.figshare.c.4135967	https://doi.org/10.6084/m9.figshare.c.4135967
Discovery stage\patient no.385	DNA extraction	Genotyping	MassARRAY	Sequenom	Discovery stage\patient no.385_mass spectrums.tsv	Scatter Plots.zip; Spectrums Data.zip	figshare	doi:10.6084/m9.figshare.c.4135967	https://doi.org/10.6084/m9.figshare.c.4135967	GXG and GXE interaction analysis	Genotyping Data.zip; Pre-processed Data Files.zip; Raw Analysis Data.zip	figshare	doi:10.6084/m9.figshare.c.4135967	https://doi.org/10.6084/m9.figshare.c.4135967
Discovery stage\patient no.386	DNA extraction	Genotyping	MassARRAY	Sequenom	Discovery stage\patient no.386_mass spectrums.tsv	Scatter Plots.zip; Spectrums Data.zip	figshare	doi:10.6084/m9.figshare.c.4135967	https://doi.org/10.6084/m9.figshare.c.4135967	GXG and GXE interaction analysis	Genotyping Data.zip; Pre-processed Data Files.zip; Raw Analysis Data.zip	figshare	doi:10.6084/m9.figshare.c.4135967	https://doi.org/10.6084/m9.figshare.c.4135967
Discovery stage\patient no.387	DNA extraction	Genotyping	MassARRAY	Sequenom	Discovery stage\patient no.387_mass spectrums.tsv	Scatter Plots.zip; Spectrums Data.zip	figshare	doi:10.6084/m9.figshare.c.4135967	https://doi.org/10.6084/m9.figshare.c.4135967	GXG and GXE interaction analysis	Genotyping Data.zip; Pre-processed Data Files.zip; Raw Analysis Data.zip	figshare	doi:10.6084/m9.figshare.c.4135967	https://doi.org/10.6084/m9.figshare.c.4135967
Discovery stage\patient no.388	DNA extraction	Genotyping	MassARRAY	Sequenom	Discovery stage\patient no.388_mass spectrums.tsv	Scatter Plots.zip; Spectrums Data.zip	figshare	doi:10.6084/m9.figshare.c.4135967	https://doi.org/10.6084/m9.figshare.c.4135967	GXG and GXE interaction analysis	Genotyping Data.zip; Pre-processed Data Files.zip; Raw Analysis Data.zip	figshare	doi:10.6084/m9.figshare.c.4135967	https://doi.org/10.6084/m9.figshare.c.4135967
Discovery stage\patient no.389	DNA extraction	Genotyping	MassARRAY	Sequenom	Discovery stage\patient no.389_mass spectrums.tsv	Scatter Plots.zip; Spectrums Data.zip	figshare	doi:10.6084/m9.figshare.c.4135967	https://doi.org/10.6084/m9.figshare.c.4135967	GXG and GXE interaction analysis	Genotyping Data.zip; Pre-processed Data Files.zip; Raw Analysis Data.zip	figshare	doi:10.6084/m9.figshare.c.4135967	https://doi.org/10.6084/m9.figshare.c.4135967
Discovery stage\patient no.390	DNA extraction	Genotyping	MassARRAY	Sequenom	Discovery stage\patient no.390_mass spectrums.tsv	Scatter Plots.zip; Spectrums Data.zip	figshare	doi:10.6084/m9.figshare.c.4135967	https://doi.org/10.6084/m9.figshare.c.4135967	GXG and GXE interaction analysis	Genotyping Data.zip; Pre-processed Data Files.zip; Raw Analysis Data.zip	figshare	doi:10.6084/m9.figshare.c.4135967	https://doi.org/10.6084/m9.figshare.c.4135967
Discovery stage\patient no.391	DNA extraction	Genotyping	MassARRAY	Sequenom	Discovery stage\patient no.391_mass spectrums.tsv	Scatter Plots.zip; Spectrums Data.zip	figshare	doi:10.6084/m9.figshare.c.4135967	https://doi.org/10.6084/m9.figshare.c.4135967	GXG and GXE interaction analysis	Genotyping Data.zip; Pre-processed Data Files.zip; Raw Analysis Data.zip	figshare	doi:10.6084/m9.figshare.c.4135967	https://doi.org/10.6084/m9.figshare.c.4135967
Discovery stage\patient no.392	DNA extraction	Genotyping	MassARRAY	Sequenom	Discovery stage\patient no.392_mass spectrums.tsv	Scatter Plots.zip; Spectrums Data.zip	figshare	doi:10.6084/m9.figshare.c.4135967	https://doi.org/10.6084/m9.figshare.c.4135967	GXG and GXE interaction analysis	Genotyping Data.zip; Pre-processed Data Files.zip; Raw Analysis Data.zip	figshare	doi:10.6084/m9.figshare.c.4135967	https://doi.org/10.6084/m9.figshare.c.4135967
Discovery stage\patient no.393	DNA extraction	Genotyping	MassARRAY	Sequenom	Discovery stage\patient no.393_mass spectrums.tsv	Scatter Plots.zip; Spectrums Data.zip	figshare	doi:10.6084/m9.figshare.c.4135967	https://doi.org/10.6084/m9.figshare.c.4135967	GXG and GXE interaction analysis	Genotyping Data.zip; Pre-processed Data Files.zip; Raw Analysis Data.zip	figshare	doi:10.6084/m9.figshare.c.4135967	https://doi.org/10.6084/m9.figshare.c.4135967
Discovery stage\patient no.394	DNA extraction	Genotyping	MassARRAY	Sequenom	Discovery stage\patient no.394_mass spectrums.tsv	Scatter Plots.zip; Spectrums Data.zip	figshare	doi:10.6084/m9.figshare.c.4135967	https://doi.org/10.6084/m9.figshare.c.4135967	GXG and GXE interaction analysis	Genotyping Data.zip; Pre-processed Data Files.zip; Raw Analysis Data.zip	figshare	doi:10.6084/m9.figshare.c.4135967	https://doi.org/10.6084/m9.figshare.c.4135967
Discovery stage\patient no.395	DNA extraction	Genotyping	MassARRAY	Sequenom	Discovery stage\patient no.395_mass spectrums.tsv	Scatter Plots.zip; Spectrums Data.zip	figshare	doi:10.6084/m9.figshare.c.4135967	https://doi.org/10.6084/m9.figshare.c.4135967	GXG and GXE interaction analysis	Genotyping Data.zip; Pre-processed Data Files.zip; Raw Analysis Data.zip	figshare	doi:10.6084/m9.figshare.c.4135967	https://doi.org/10.6084/m9.figshare.c.4135967
Discovery stage\patient no.396	DNA extraction	Genotyping	MassARRAY	Sequenom	Discovery stage\patient no.396_mass spectrums.tsv	Scatter Plots.zip; Spectrums Data.zip	figshare	doi:10.6084/m9.figshare.c.4135967	https://doi.org/10.6084/m9.figshare.c.4135967	GXG and GXE interaction analysis	Genotyping Data.zip; Pre-processed Data Files.zip; Raw Analysis Data.zip	figshare	doi:10.6084/m9.figshare.c.4135967	https://doi.org/10.6084/m9.figshare.c.4135967
Discovery stage\patient no.397	DNA extraction	Genotyping	MassARRAY	Sequenom	Discovery stage\patient no.397_mass spectrums.tsv	Scatter Plots.zip; Spectrums Data.zip	figshare	doi:10.6084/m9.figshare.c.4135967	https://doi.org/10.6084/m9.figshare.c.4135967	GXG and GXE interaction analysis	Genotyping Data.zip; Pre-processed Data Files.zip; Raw Analysis Data.zip	figshare	doi:10.6084/m9.figshare.c.4135967	https://doi.org/10.6084/m9.figshare.c.4135967
Discovery stage\patient no.398	DNA extraction	Genotyping	MassARRAY	Sequenom	Discovery stage\patient no.398_mass spectrums.tsv	Scatter Plots.zip; Spectrums Data.zip	figshare	doi:10.6084/m9.figshare.c.4135967	https://doi.org/10.6084/m9.figshare.c.4135967	GXG and GXE interaction analysis	Genotyping Data.zip; Pre-processed Data Files.zip; Raw Analysis Data.zip	figshare	doi:10.6084/m9.figshare.c.4135967	https://doi.org/10.6084/m9.figshare.c.4135967
Discovery stage\patient no.399	DNA extraction	Genotyping	MassARRAY	Sequenom	Discovery stage\patient no.399_mass spectrums.tsv	Scatter Plots.zip; Spectrums Data.zip	figshare	doi:10.6084/m9.figshare.c.4135967	https://doi.org/10.6084/m9.figshare.c.4135967	GXG and GXE interaction analysis	Genotyping Data.zip; Pre-processed Data Files.zip; Raw Analysis Data.zip	figshare	doi:10.6084/m9.figshare.c.4135967	https://doi.org/10.6084/m9.figshare.c.4135967
Discovery stage\patient no.400	DNA extraction	Genotyping	MassARRAY	Sequenom	Discovery stage\patient no.400_mass spectrums.tsv	Scatter Plots.zip; Spectrums Data.zip	figshare	doi:10.6084/m9.figshare.c.4135967	https://doi.org/10.6084/m9.figshare.c.4135967	GXG and GXE interaction analysis	Genotyping Data.zip; Pre-processed Data Files.zip; Raw Analysis Data.zip	figshare	doi:10.6084/m9.figshare.c.4135967	https://doi.org/10.6084/m9.figshare.c.4135967
Discovery stage\patient no.401	DNA extraction	Genotyping	MassARRAY	Sequenom	Discovery stage\patient no.401_mass spectrums.tsv	Scatter Plots.zip; Spectrums Data.zip	figshare	doi:10.6084/m9.figshare.c.4135967	https://doi.org/10.6084/m9.figshare.c.4135967	GXG and GXE interaction analysis	Genotyping Data.zip; Pre-processed Data Files.zip; Raw Analysis Data.zip	figshare	doi:10.6084/m9.figshare.c.4135967	https://doi.org/10.6084/m9.figshare.c.4135967
Discovery stage\patient no.402	DNA extraction	Genotyping	MassARRAY	Sequenom	Discovery stage\patient no.402_mass spectrums.tsv	Scatter Plots.zip; Spectrums Data.zip	figshare	doi:10.6084/m9.figshare.c.4135967	https://doi.org/10.6084/m9.figshare.c.4135967	GXG and GXE interaction analysis	Genotyping Data.zip; Pre-processed Data Files.zip; Raw Analysis Data.zip	figshare	doi:10.6084/m9.figshare.c.4135967	https://doi.org/10.6084/m9.figshare.c.4135967
Discovery stage\patient no.403	DNA extraction	Genotyping	MassARRAY	Sequenom	Discovery stage\patient no.403_mass spectrums.tsv	Scatter Plots.zip; Spectrums Data.zip	figshare	doi:10.6084/m9.figshare.c.4135967	https://doi.org/10.6084/m9.figshare.c.4135967	GXG and GXE interaction analysis	Genotyping Data.zip; Pre-processed Data Files.zip; Raw Analysis Data.zip	figshare	doi:10.6084/m9.figshare.c.4135967	https://doi.org/10.6084/m9.figshare.c.4135967
Discovery stage\patient no.404	DNA extraction	Genotyping	MassARRAY	Sequenom	Discovery stage\patient no.404_mass spectrums.tsv	Scatter Plots.zip; Spectrums Data.zip	figshare	doi:10.6084/m9.figshare.c.4135967	https://doi.org/10.6084/m9.figshare.c.4135967	GXG and GXE interaction analysis	Genotyping Data.zip; Pre-processed Data Files.zip; Raw Analysis Data.zip	figshare	doi:10.6084/m9.figshare.c.4135967	https://doi.org/10.6084/m9.figshare.c.4135967
Discovery stage\patient no.405	DNA extraction	Genotyping	MassARRAY	Sequenom	Discovery stage\patient no.405_mass spectrums.tsv	Scatter Plots.zip; Spectrums Data.zip	figshare	doi:10.6084/m9.figshare.c.4135967	https://doi.org/10.6084/m9.figshare.c.4135967	GXG and GXE interaction analysis	Genotyping Data.zip; Pre-processed Data Files.zip; Raw Analysis Data.zip	figshare	doi:10.6084/m9.figshare.c.4135967	https://doi.org/10.6084/m9.figshare.c.4135967
Discovery stage\patient no.406	DNA extraction	Genotyping	MassARRAY	Sequenom	Discovery stage\patient no.406_mass spectrums.tsv	Scatter Plots.zip; Spectrums Data.zip	figshare	doi:10.6084/m9.figshare.c.4135967	https://doi.org/10.6084/m9.figshare.c.4135967	GXG and GXE interaction analysis	Genotyping Data.zip; Pre-processed Data Files.zip; Raw Analysis Data.zip	figshare	doi:10.6084/m9.figshare.c.4135967	https://doi.org/10.6084/m9.figshare.c.4135967
Discovery stage\patient no.407	DNA extraction	Genotyping	MassARRAY	Sequenom	Discovery stage\patient no.407_mass spectrums.tsv	Scatter Plots.zip; Spectrums Data.zip	figshare	doi:10.6084/m9.figshare.c.4135967	https://doi.org/10.6084/m9.figshare.c.4135967	GXG and GXE interaction analysis	Genotyping Data.zip; Pre-processed Data Files.zip; Raw Analysis Data.zip	figshare	doi:10.6084/m9.figshare.c.4135967	https://doi.org/10.6084/m9.figshare.c.4135967
Discovery stage\patient no.408	DNA extraction	Genotyping	MassARRAY	Sequenom	Discovery stage\patient no.408_mass spectrums.tsv	Scatter Plots.zip; Spectrums Data.zip	figshare	doi:10.6084/m9.figshare.c.4135967	https://doi.org/10.6084/m9.figshare.c.4135967	GXG and GXE interaction analysis	Genotyping Data.zip; Pre-processed Data Files.zip; Raw Analysis Data.zip	figshare	doi:10.6084/m9.figshare.c.4135967	https://doi.org/10.6084/m9.figshare.c.4135967
Discovery stage\patient no.409	DNA extraction	Genotyping	MassARRAY	Sequenom	Discovery stage\patient no.409_mass spectrums.tsv	Scatter Plots.zip; Spectrums Data.zip	figshare	doi:10.6084/m9.figshare.c.4135967	https://doi.org/10.6084/m9.figshare.c.4135967	GXG and GXE interaction analysis	Genotyping Data.zip; Pre-processed Data Files.zip; Raw Analysis Data.zip	figshare	doi:10.6084/m9.figshare.c.4135967	https://doi.org/10.6084/m9.figshare.c.4135967
Discovery stage\patient no.410	DNA extraction	Genotyping	MassARRAY	Sequenom	Discovery stage\patient no.410_mass spectrums.tsv	Scatter Plots.zip; Spectrums Data.zip	figshare	doi:10.6084/m9.figshare.c.4135967	https://doi.org/10.6084/m9.figshare.c.4135967	GXG and GXE interaction analysis	Genotyping Data.zip; Pre-processed Data Files.zip; Raw Analysis Data.zip	figshare	doi:10.6084/m9.figshare.c.4135967	https://doi.org/10.6084/m9.figshare.c.4135967
Discovery stage\patient no.411	DNA extraction	Genotyping	MassARRAY	Sequenom	Discovery stage\patient no.411_mass spectrums.tsv	Scatter Plots.zip; Spectrums Data.zip	figshare	doi:10.6084/m9.figshare.c.4135967	https://doi.org/10.6084/m9.figshare.c.4135967	GXG and GXE interaction analysis	Genotyping Data.zip; Pre-processed Data Files.zip; Raw Analysis Data.zip	figshare	doi:10.6084/m9.figshare.c.4135967	https://doi.org/10.6084/m9.figshare.c.4135967
Discovery stage\patient no.412	DNA extraction	Genotyping	MassARRAY	Sequenom	Discovery stage\patient no.412_mass spectrums.tsv	Scatter Plots.zip; Spectrums Data.zip	figshare	doi:10.6084/m9.figshare.c.4135967	https://doi.org/10.6084/m9.figshare.c.4135967	GXG and GXE interaction analysis	Genotyping Data.zip; Pre-processed Data Files.zip; Raw Analysis Data.zip	figshare	doi:10.6084/m9.figshare.c.4135967	https://doi.org/10.6084/m9.figshare.c.4135967
Discovery stage\patient no.413	DNA extraction	Genotyping	MassARRAY	Sequenom	Discovery stage\patient no.413_mass spectrums.tsv	Scatter Plots.zip; Spectrums Data.zip	figshare	doi:10.6084/m9.figshare.c.4135967	https://doi.org/10.6084/m9.figshare.c.4135967	GXG and GXE interaction analysis	Genotyping Data.zip; Pre-processed Data Files.zip; Raw Analysis Data.zip	figshare	doi:10.6084/m9.figshare.c.4135967	https://doi.org/10.6084/m9.figshare.c.4135967
Discovery stage\patient no.414	DNA extraction	Genotyping	MassARRAY	Sequenom	Discovery stage\patient no.414_mass spectrums.tsv	Scatter Plots.zip; Spectrums Data.zip	figshare	doi:10.6084/m9.figshare.c.4135967	https://doi.org/10.6084/m9.figshare.c.4135967	GXG and GXE interaction analysis	Genotyping Data.zip; Pre-processed Data Files.zip; Raw Analysis Data.zip	figshare	doi:10.6084/m9.figshare.c.4135967	https://doi.org/10.6084/m9.figshare.c.4135967
Discovery stage\patient no.415	DNA extraction	Genotyping	MassARRAY	Sequenom	Discovery stage\patient no.415_mass spectrums.tsv	Scatter Plots.zip; Spectrums Data.zip	figshare	doi:10.6084/m9.figshare.c.4135967	https://doi.org/10.6084/m9.figshare.c.4135967	GXG and GXE interaction analysis	Genotyping Data.zip; Pre-processed Data Files.zip; Raw Analysis Data.zip	figshare	doi:10.6084/m9.figshare.c.4135967	https://doi.org/10.6084/m9.figshare.c.4135967
Discovery stage\patient no.416	DNA extraction	Genotyping	MassARRAY	Sequenom	Discovery stage\patient no.416_mass spectrums.tsv	Scatter Plots.zip; Spectrums Data.zip	figshare	doi:10.6084/m9.figshare.c.4135967	https://doi.org/10.6084/m9.figshare.c.4135967	GXG and GXE interaction analysis	Genotyping Data.zip; Pre-processed Data Files.zip; Raw Analysis Data.zip	figshare	doi:10.6084/m9.figshare.c.4135967	https://doi.org/10.6084/m9.figshare.c.4135967
Discovery stage\patient no.417	DNA extraction	Genotyping	MassARRAY	Sequenom	Discovery stage\patient no.417_mass spectrums.tsv	Scatter Plots.zip; Spectrums Data.zip	figshare	doi:10.6084/m9.figshare.c.4135967	https://doi.org/10.6084/m9.figshare.c.4135967	GXG and GXE interaction analysis	Genotyping Data.zip; Pre-processed Data Files.zip; Raw Analysis Data.zip	figshare	doi:10.6084/m9.figshare.c.4135967	https://doi.org/10.6084/m9.figshare.c.4135967
Discovery stage\patient no.418	DNA extraction	Genotyping	MassARRAY	Sequenom	Discovery stage\patient no.418_mass spectrums.tsv	Scatter Plots.zip; Spectrums Data.zip	figshare	doi:10.6084/m9.figshare.c.4135967	https://doi.org/10.6084/m9.figshare.c.4135967	GXG and GXE interaction analysis	Genotyping Data.zip; Pre-processed Data Files.zip; Raw Analysis Data.zip	figshare	doi:10.6084/m9.figshare.c.4135967	https://doi.org/10.6084/m9.figshare.c.4135967
Discovery stage\patient no.419	DNA extraction	Genotyping	MassARRAY	Sequenom	Discovery stage\patient no.419_mass spectrums.tsv	Scatter Plots.zip; Spectrums Data.zip	figshare	doi:10.6084/m9.figshare.c.4135967	https://doi.org/10.6084/m9.figshare.c.4135967	GXG and GXE interaction analysis	Genotyping Data.zip; Pre-processed Data Files.zip; Raw Analysis Data.zip	figshare	doi:10.6084/m9.figshare.c.4135967	https://doi.org/10.6084/m9.figshare.c.4135967
Discovery stage\patient no.420	DNA extraction	Genotyping	MassARRAY	Sequenom	Discovery stage\patient no.420_mass spectrums.tsv	Scatter Plots.zip; Spectrums Data.zip	figshare	doi:10.6084/m9.figshare.c.4135967	https://doi.org/10.6084/m9.figshare.c.4135967	GXG and GXE interaction analysis	Genotyping Data.zip; Pre-processed Data Files.zip; Raw Analysis Data.zip	figshare	doi:10.6084/m9.figshare.c.4135967	https://doi.org/10.6084/m9.figshare.c.4135967
Discovery stage\patient no.421	DNA extraction	Genotyping	MassARRAY	Sequenom	Discovery stage\patient no.421_mass spectrums.tsv	Scatter Plots.zip; Spectrums Data.zip	figshare	doi:10.6084/m9.figshare.c.4135967	https://doi.org/10.6084/m9.figshare.c.4135967	GXG and GXE interaction analysis	Genotyping Data.zip; Pre-processed Data Files.zip; Raw Analysis Data.zip	figshare	doi:10.6084/m9.figshare.c.4135967	https://doi.org/10.6084/m9.figshare.c.4135967
Discovery stage\patient no.422	DNA extraction	Genotyping	MassARRAY	Sequenom	Discovery stage\patient no.422_mass spectrums.tsv	Scatter Plots.zip; Spectrums Data.zip	figshare	doi:10.6084/m9.figshare.c.4135967	https://doi.org/10.6084/m9.figshare.c.4135967	GXG and GXE interaction analysis	Genotyping Data.zip; Pre-processed Data Files.zip; Raw Analysis Data.zip	figshare	doi:10.6084/m9.figshare.c.4135967	https://doi.org/10.6084/m9.figshare.c.4135967
Discovery stage\patient no.423	DNA extraction	Genotyping	MassARRAY	Sequenom	Discovery stage\patient no.423_mass spectrums.tsv	Scatter Plots.zip; Spectrums Data.zip	figshare	doi:10.6084/m9.figshare.c.4135967	https://doi.org/10.6084/m9.figshare.c.4135967	GXG and GXE interaction analysis	Genotyping Data.zip; Pre-processed Data Files.zip; Raw Analysis Data.zip	figshare	doi:10.6084/m9.figshare.c.4135967	https://doi.org/10.6084/m9.figshare.c.4135967
Discovery stage\patient no.424	DNA extraction	Genotyping	MassARRAY	Sequenom	Discovery stage\patient no.424_mass spectrums.tsv	Scatter Plots.zip; Spectrums Data.zip	figshare	doi:10.6084/m9.figshare.c.4135967	https://doi.org/10.6084/m9.figshare.c.4135967	GXG and GXE interaction analysis	Genotyping Data.zip; Pre-processed Data Files.zip; Raw Analysis Data.zip	figshare	doi:10.6084/m9.figshare.c.4135967	https://doi.org/10.6084/m9.figshare.c.4135967
Discovery stage\patient no.425	DNA extraction	Genotyping	MassARRAY	Sequenom	Discovery stage\patient no.425_mass spectrums.tsv	Scatter Plots.zip; Spectrums Data.zip	figshare	doi:10.6084/m9.figshare.c.4135967	https://doi.org/10.6084/m9.figshare.c.4135967	GXG and GXE interaction analysis	Genotyping Data.zip; Pre-processed Data Files.zip; Raw Analysis Data.zip	figshare	doi:10.6084/m9.figshare.c.4135967	https://doi.org/10.6084/m9.figshare.c.4135967
Discovery stage\patient no.426	DNA extraction	Genotyping	MassARRAY	Sequenom	Discovery stage\patient no.426_mass spectrums.tsv	Scatter Plots.zip; Spectrums Data.zip	figshare	doi:10.6084/m9.figshare.c.4135967	https://doi.org/10.6084/m9.figshare.c.4135967	GXG and GXE interaction analysis	Genotyping Data.zip; Pre-processed Data Files.zip; Raw Analysis Data.zip	figshare	doi:10.6084/m9.figshare.c.4135967	https://doi.org/10.6084/m9.figshare.c.4135967
Discovery stage\patient no.427	DNA extraction	Genotyping	MassARRAY	Sequenom	Discovery stage\patient no.427_mass spectrums.tsv	Scatter Plots.zip; Spectrums Data.zip	figshare	doi:10.6084/m9.figshare.c.4135967	https://doi.org/10.6084/m9.figshare.c.4135967	GXG and GXE interaction analysis	Genotyping Data.zip; Pre-processed Data Files.zip; Raw Analysis Data.zip	figshare	doi:10.6084/m9.figshare.c.4135967	https://doi.org/10.6084/m9.figshare.c.4135967
Discovery stage\patient no.428	DNA extraction	Genotyping	MassARRAY	Sequenom	Discovery stage\patient no.428_mass spectrums.tsv	Scatter Plots.zip; Spectrums Data.zip	figshare	doi:10.6084/m9.figshare.c.4135967	https://doi.org/10.6084/m9.figshare.c.4135967	GXG and GXE interaction analysis	Genotyping Data.zip; Pre-processed Data Files.zip; Raw Analysis Data.zip	figshare	doi:10.6084/m9.figshare.c.4135967	https://doi.org/10.6084/m9.figshare.c.4135967
Discovery stage\patient no.429	DNA extraction	Genotyping	MassARRAY	Sequenom	Discovery stage\patient no.429_mass spectrums.tsv	Scatter Plots.zip; Spectrums Data.zip	figshare	doi:10.6084/m9.figshare.c.4135967	https://doi.org/10.6084/m9.figshare.c.4135967	GXG and GXE interaction analysis	Genotyping Data.zip; Pre-processed Data Files.zip; Raw Analysis Data.zip	figshare	doi:10.6084/m9.figshare.c.4135967	https://doi.org/10.6084/m9.figshare.c.4135967
Discovery stage\patient no.430	DNA extraction	Genotyping	MassARRAY	Sequenom	Discovery stage\patient no.430_mass spectrums.tsv	Scatter Plots.zip; Spectrums Data.zip	figshare	doi:10.6084/m9.figshare.c.4135967	https://doi.org/10.6084/m9.figshare.c.4135967	GXG and GXE interaction analysis	Genotyping Data.zip; Pre-processed Data Files.zip; Raw Analysis Data.zip	figshare	doi:10.6084/m9.figshare.c.4135967	https://doi.org/10.6084/m9.figshare.c.4135967
Discovery stage\patient no.431	DNA extraction	Genotyping	MassARRAY	Sequenom	Discovery stage\patient no.431_mass spectrums.tsv	Scatter Plots.zip; Spectrums Data.zip	figshare	doi:10.6084/m9.figshare.c.4135967	https://doi.org/10.6084/m9.figshare.c.4135967	GXG and GXE interaction analysis	Genotyping Data.zip; Pre-processed Data Files.zip; Raw Analysis Data.zip	figshare	doi:10.6084/m9.figshare.c.4135967	https://doi.org/10.6084/m9.figshare.c.4135967
Discovery stage\patient no.432	DNA extraction	Genotyping	MassARRAY	Sequenom	Discovery stage\patient no.432_mass spectrums.tsv	Scatter Plots.zip; Spectrums Data.zip	figshare	doi:10.6084/m9.figshare.c.4135967	https://doi.org/10.6084/m9.figshare.c.4135967	GXG and GXE interaction analysis	Genotyping Data.zip; Pre-processed Data Files.zip; Raw Analysis Data.zip	figshare	doi:10.6084/m9.figshare.c.4135967	https://doi.org/10.6084/m9.figshare.c.4135967
Discovery stage\patient no.433	DNA extraction	Genotyping	MassARRAY	Sequenom	Discovery stage\patient no.433_mass spectrums.tsv	Scatter Plots.zip; Spectrums Data.zip	figshare	doi:10.6084/m9.figshare.c.4135967	https://doi.org/10.6084/m9.figshare.c.4135967	GXG and GXE interaction analysis	Genotyping Data.zip; Pre-processed Data Files.zip; Raw Analysis Data.zip	figshare	doi:10.6084/m9.figshare.c.4135967	https://doi.org/10.6084/m9.figshare.c.4135967
Discovery stage\patient no.434	DNA extraction	Genotyping	MassARRAY	Sequenom	Discovery stage\patient no.434_mass spectrums.tsv	Scatter Plots.zip; Spectrums Data.zip	figshare	doi:10.6084/m9.figshare.c.4135967	https://doi.org/10.6084/m9.figshare.c.4135967	GXG and GXE interaction analysis	Genotyping Data.zip; Pre-processed Data Files.zip; Raw Analysis Data.zip	figshare	doi:10.6084/m9.figshare.c.4135967	https://doi.org/10.6084/m9.figshare.c.4135967
Discovery stage\patient no.435	DNA extraction	Genotyping	MassARRAY	Sequenom	Discovery stage\patient no.435_mass spectrums.tsv	Scatter Plots.zip; Spectrums Data.zip	figshare	doi:10.6084/m9.figshare.c.4135967	https://doi.org/10.6084/m9.figshare.c.4135967	GXG and GXE interaction analysis	Genotyping Data.zip; Pre-processed Data Files.zip; Raw Analysis Data.zip	figshare	doi:10.6084/m9.figshare.c.4135967	https://doi.org/10.6084/m9.figshare.c.4135967
Discovery stage\patient no.436	DNA extraction	Genotyping	MassARRAY	Sequenom	Discovery stage\patient no.436_mass spectrums.tsv	Scatter Plots.zip; Spectrums Data.zip	figshare	doi:10.6084/m9.figshare.c.4135967	https://doi.org/10.6084/m9.figshare.c.4135967	GXG and GXE interaction analysis	Genotyping Data.zip; Pre-processed Data Files.zip; Raw Analysis Data.zip	figshare	doi:10.6084/m9.figshare.c.4135967	https://doi.org/10.6084/m9.figshare.c.4135967
Discovery stage\patient no.437	DNA extraction	Genotyping	MassARRAY	Sequenom	Discovery stage\patient no.437_mass spectrums.tsv	Scatter Plots.zip; Spectrums Data.zip	figshare	doi:10.6084/m9.figshare.c.4135967	https://doi.org/10.6084/m9.figshare.c.4135967	GXG and GXE interaction analysis	Genotyping Data.zip; Pre-processed Data Files.zip; Raw Analysis Data.zip	figshare	doi:10.6084/m9.figshare.c.4135967	https://doi.org/10.6084/m9.figshare.c.4135967
Discovery stage\patient no.438	DNA extraction	Genotyping	MassARRAY	Sequenom	Discovery stage\patient no.438_mass spectrums.tsv	Scatter Plots.zip; Spectrums Data.zip	figshare	doi:10.6084/m9.figshare.c.4135967	https://doi.org/10.6084/m9.figshare.c.4135967	GXG and GXE interaction analysis	Genotyping Data.zip; Pre-processed Data Files.zip; Raw Analysis Data.zip	figshare	doi:10.6084/m9.figshare.c.4135967	https://doi.org/10.6084/m9.figshare.c.4135967
Discovery stage\patient no.439	DNA extraction	Genotyping	MassARRAY	Sequenom	Discovery stage\patient no.439_mass spectrums.tsv	Scatter Plots.zip; Spectrums Data.zip	figshare	doi:10.6084/m9.figshare.c.4135967	https://doi.org/10.6084/m9.figshare.c.4135967	GXG and GXE interaction analysis	Genotyping Data.zip; Pre-processed Data Files.zip; Raw Analysis Data.zip	figshare	doi:10.6084/m9.figshare.c.4135967	https://doi.org/10.6084/m9.figshare.c.4135967
Discovery stage\patient no.440	DNA extraction	Genotyping	MassARRAY	Sequenom	Discovery stage\patient no.440_mass spectrums.tsv	Scatter Plots.zip; Spectrums Data.zip	figshare	doi:10.6084/m9.figshare.c.4135967	https://doi.org/10.6084/m9.figshare.c.4135967	GXG and GXE interaction analysis	Genotyping Data.zip; Pre-processed Data Files.zip; Raw Analysis Data.zip	figshare	doi:10.6084/m9.figshare.c.4135967	https://doi.org/10.6084/m9.figshare.c.4135967
Discovery stage\patient no.441	DNA extraction	Genotyping	MassARRAY	Sequenom	Discovery stage\patient no.441_mass spectrums.tsv	Scatter Plots.zip; Spectrums Data.zip	figshare	doi:10.6084/m9.figshare.c.4135967	https://doi.org/10.6084/m9.figshare.c.4135967	GXG and GXE interaction analysis	Genotyping Data.zip; Pre-processed Data Files.zip; Raw Analysis Data.zip	figshare	doi:10.6084/m9.figshare.c.4135967	https://doi.org/10.6084/m9.figshare.c.4135967
Discovery stage\patient no.442	DNA extraction	Genotyping	MassARRAY	Sequenom	Discovery stage\patient no.442_mass spectrums.tsv	Scatter Plots.zip; Spectrums Data.zip	figshare	doi:10.6084/m9.figshare.c.4135967	https://doi.org/10.6084/m9.figshare.c.4135967	GXG and GXE interaction analysis	Genotyping Data.zip; Pre-processed Data Files.zip; Raw Analysis Data.zip	figshare	doi:10.6084/m9.figshare.c.4135967	https://doi.org/10.6084/m9.figshare.c.4135967
Discovery stage\patient no.443	DNA extraction	Genotyping	MassARRAY	Sequenom	Discovery stage\patient no.443_mass spectrums.tsv	Scatter Plots.zip; Spectrums Data.zip	figshare	doi:10.6084/m9.figshare.c.4135967	https://doi.org/10.6084/m9.figshare.c.4135967	GXG and GXE interaction analysis	Genotyping Data.zip; Pre-processed Data Files.zip; Raw Analysis Data.zip	figshare	doi:10.6084/m9.figshare.c.4135967	https://doi.org/10.6084/m9.figshare.c.4135967
Discovery stage\patient no.444	DNA extraction	Genotyping	MassARRAY	Sequenom	Discovery stage\patient no.444_mass spectrums.tsv	Scatter Plots.zip; Spectrums Data.zip	figshare	doi:10.6084/m9.figshare.c.4135967	https://doi.org/10.6084/m9.figshare.c.4135967	GXG and GXE interaction analysis	Genotyping Data.zip; Pre-processed Data Files.zip; Raw Analysis Data.zip	figshare	doi:10.6084/m9.figshare.c.4135967	https://doi.org/10.6084/m9.figshare.c.4135967
Discovery stage\patient no.445	DNA extraction	Genotyping	MassARRAY	Sequenom	Discovery stage\patient no.445_mass spectrums.tsv	Scatter Plots.zip; Spectrums Data.zip	figshare	doi:10.6084/m9.figshare.c.4135967	https://doi.org/10.6084/m9.figshare.c.4135967	GXG and GXE interaction analysis	Genotyping Data.zip; Pre-processed Data Files.zip; Raw Analysis Data.zip	figshare	doi:10.6084/m9.figshare.c.4135967	https://doi.org/10.6084/m9.figshare.c.4135967
Discovery stage\patient no.446	DNA extraction	Genotyping	MassARRAY	Sequenom	Discovery stage\patient no.446_mass spectrums.tsv	Scatter Plots.zip; Spectrums Data.zip	figshare	doi:10.6084/m9.figshare.c.4135967	https://doi.org/10.6084/m9.figshare.c.4135967	GXG and GXE interaction analysis	Genotyping Data.zip; Pre-processed Data Files.zip; Raw Analysis Data.zip	figshare	doi:10.6084/m9.figshare.c.4135967	https://doi.org/10.6084/m9.figshare.c.4135967
Discovery stage\patient no.447	DNA extraction	Genotyping	MassARRAY	Sequenom	Discovery stage\patient no.447_mass spectrums.tsv	Scatter Plots.zip; Spectrums Data.zip	figshare	doi:10.6084/m9.figshare.c.4135967	https://doi.org/10.6084/m9.figshare.c.4135967	GXG and GXE interaction analysis	Genotyping Data.zip; Pre-processed Data Files.zip; Raw Analysis Data.zip	figshare	doi:10.6084/m9.figshare.c.4135967	https://doi.org/10.6084/m9.figshare.c.4135967
Discovery stage\patient no.448	DNA extraction	Genotyping	MassARRAY	Sequenom	Discovery stage\patient no.448_mass spectrums.tsv	Scatter Plots.zip; Spectrums Data.zip	figshare	doi:10.6084/m9.figshare.c.4135967	https://doi.org/10.6084/m9.figshare.c.4135967	GXG and GXE interaction analysis	Genotyping Data.zip; Pre-processed Data Files.zip; Raw Analysis Data.zip	figshare	doi:10.6084/m9.figshare.c.4135967	https://doi.org/10.6084/m9.figshare.c.4135967
Discovery stage\patient no.449	DNA extraction	Genotyping	MassARRAY	Sequenom	Discovery stage\patient no.449_mass spectrums.tsv	Scatter Plots.zip; Spectrums Data.zip	figshare	doi:10.6084/m9.figshare.c.4135967	https://doi.org/10.6084/m9.figshare.c.4135967	GXG and GXE interaction analysis	Genotyping Data.zip; Pre-processed Data Files.zip; Raw Analysis Data.zip	figshare	doi:10.6084/m9.figshare.c.4135967	https://doi.org/10.6084/m9.figshare.c.4135967
Discovery stage\patient no.450	DNA extraction	Genotyping	MassARRAY	Sequenom	Discovery stage\patient no.450_mass spectrums.tsv	Scatter Plots.zip; Spectrums Data.zip	figshare	doi:10.6084/m9.figshare.c.4135967	https://doi.org/10.6084/m9.figshare.c.4135967	GXG and GXE interaction analysis	Genotyping Data.zip; Pre-processed Data Files.zip; Raw Analysis Data.zip	figshare	doi:10.6084/m9.figshare.c.4135967	https://doi.org/10.6084/m9.figshare.c.4135967
Discovery stage\patient no.451	DNA extraction	Genotyping	MassARRAY	Sequenom	Discovery stage\patient no.451_mass spectrums.tsv	Scatter Plots.zip; Spectrums Data.zip	figshare	doi:10.6084/m9.figshare.c.4135967	https://doi.org/10.6084/m9.figshare.c.4135967	GXG and GXE interaction analysis	Genotyping Data.zip; Pre-processed Data Files.zip; Raw Analysis Data.zip	figshare	doi:10.6084/m9.figshare.c.4135967	https://doi.org/10.6084/m9.figshare.c.4135967
Discovery stage\patient no.452	DNA extraction	Genotyping	MassARRAY	Sequenom	Discovery stage\patient no.452_mass spectrums.tsv	Scatter Plots.zip; Spectrums Data.zip	figshare	doi:10.6084/m9.figshare.c.4135967	https://doi.org/10.6084/m9.figshare.c.4135967	GXG and GXE interaction analysis	Genotyping Data.zip; Pre-processed Data Files.zip; Raw Analysis Data.zip	figshare	doi:10.6084/m9.figshare.c.4135967	https://doi.org/10.6084/m9.figshare.c.4135967
Discovery stage\patient no.453	DNA extraction	Genotyping	MassARRAY	Sequenom	Discovery stage\patient no.453_mass spectrums.tsv	Scatter Plots.zip; Spectrums Data.zip	figshare	doi:10.6084/m9.figshare.c.4135967	https://doi.org/10.6084/m9.figshare.c.4135967	GXG and GXE interaction analysis	Genotyping Data.zip; Pre-processed Data Files.zip; Raw Analysis Data.zip	figshare	doi:10.6084/m9.figshare.c.4135967	https://doi.org/10.6084/m9.figshare.c.4135967
Discovery stage\patient no.454	DNA extraction	Genotyping	MassARRAY	Sequenom	Discovery stage\patient no.454_mass spectrums.tsv	Scatter Plots.zip; Spectrums Data.zip	figshare	doi:10.6084/m9.figshare.c.4135967	https://doi.org/10.6084/m9.figshare.c.4135967	GXG and GXE interaction analysis	Genotyping Data.zip; Pre-processed Data Files.zip; Raw Analysis Data.zip	figshare	doi:10.6084/m9.figshare.c.4135967	https://doi.org/10.6084/m9.figshare.c.4135967
Discovery stage\patient no.455	DNA extraction	Genotyping	MassARRAY	Sequenom	Discovery stage\patient no.455_mass spectrums.tsv	Scatter Plots.zip; Spectrums Data.zip	figshare	doi:10.6084/m9.figshare.c.4135967	https://doi.org/10.6084/m9.figshare.c.4135967	GXG and GXE interaction analysis	Genotyping Data.zip; Pre-processed Data Files.zip; Raw Analysis Data.zip	figshare	doi:10.6084/m9.figshare.c.4135967	https://doi.org/10.6084/m9.figshare.c.4135967
Discovery stage\patient no.456	DNA extraction	Genotyping	MassARRAY	Sequenom	Discovery stage\patient no.456_mass spectrums.tsv	Scatter Plots.zip; Spectrums Data.zip	figshare	doi:10.6084/m9.figshare.c.4135967	https://doi.org/10.6084/m9.figshare.c.4135967	GXG and GXE interaction analysis	Genotyping Data.zip; Pre-processed Data Files.zip; Raw Analysis Data.zip	figshare	doi:10.6084/m9.figshare.c.4135967	https://doi.org/10.6084/m9.figshare.c.4135967
Discovery stage\patient no.457	DNA extraction	Genotyping	MassARRAY	Sequenom	Discovery stage\patient no.457_mass spectrums.tsv	Scatter Plots.zip; Spectrums Data.zip	figshare	doi:10.6084/m9.figshare.c.4135967	https://doi.org/10.6084/m9.figshare.c.4135967	GXG and GXE interaction analysis	Genotyping Data.zip; Pre-processed Data Files.zip; Raw Analysis Data.zip	figshare	doi:10.6084/m9.figshare.c.4135967	https://doi.org/10.6084/m9.figshare.c.4135967
Discovery stage\patient no.458	DNA extraction	Genotyping	MassARRAY	Sequenom	Discovery stage\patient no.458_mass spectrums.tsv	Scatter Plots.zip; Spectrums Data.zip	figshare	doi:10.6084/m9.figshare.c.4135967	https://doi.org/10.6084/m9.figshare.c.4135967	GXG and GXE interaction analysis	Genotyping Data.zip; Pre-processed Data Files.zip; Raw Analysis Data.zip	figshare	doi:10.6084/m9.figshare.c.4135967	https://doi.org/10.6084/m9.figshare.c.4135967
Discovery stage\patient no.459	DNA extraction	Genotyping	MassARRAY	Sequenom	Discovery stage\patient no.459_mass spectrums.tsv	Scatter Plots.zip; Spectrums Data.zip	figshare	doi:10.6084/m9.figshare.c.4135967	https://doi.org/10.6084/m9.figshare.c.4135967	GXG and GXE interaction analysis	Genotyping Data.zip; Pre-processed Data Files.zip; Raw Analysis Data.zip	figshare	doi:10.6084/m9.figshare.c.4135967	https://doi.org/10.6084/m9.figshare.c.4135967
Discovery stage\patient no.460	DNA extraction	Genotyping	MassARRAY	Sequenom	Discovery stage\patient no.460_mass spectrums.tsv	Scatter Plots.zip; Spectrums Data.zip	figshare	doi:10.6084/m9.figshare.c.4135967	https://doi.org/10.6084/m9.figshare.c.4135967	GXG and GXE interaction analysis	Genotyping Data.zip; Pre-processed Data Files.zip; Raw Analysis Data.zip	figshare	doi:10.6084/m9.figshare.c.4135967	https://doi.org/10.6084/m9.figshare.c.4135967
Discovery stage\patient no.461	DNA extraction	Genotyping	MassARRAY	Sequenom	Discovery stage\patient no.461_mass spectrums.tsv	Scatter Plots.zip; Spectrums Data.zip	figshare	doi:10.6084/m9.figshare.c.4135967	https://doi.org/10.6084/m9.figshare.c.4135967	GXG and GXE interaction analysis	Genotyping Data.zip; Pre-processed Data Files.zip; Raw Analysis Data.zip	figshare	doi:10.6084/m9.figshare.c.4135967	https://doi.org/10.6084/m9.figshare.c.4135967
Discovery stage\patient no.462	DNA extraction	Genotyping	MassARRAY	Sequenom	Discovery stage\patient no.462_mass spectrums.tsv	Scatter Plots.zip; Spectrums Data.zip	figshare	doi:10.6084/m9.figshare.c.4135967	https://doi.org/10.6084/m9.figshare.c.4135967	GXG and GXE interaction analysis	Genotyping Data.zip; Pre-processed Data Files.zip; Raw Analysis Data.zip	figshare	doi:10.6084/m9.figshare.c.4135967	https://doi.org/10.6084/m9.figshare.c.4135967
Discovery stage\patient no.463	DNA extraction	Genotyping	MassARRAY	Sequenom	Discovery stage\patient no.463_mass spectrums.tsv	Scatter Plots.zip; Spectrums Data.zip	figshare	doi:10.6084/m9.figshare.c.4135967	https://doi.org/10.6084/m9.figshare.c.4135967	GXG and GXE interaction analysis	Genotyping Data.zip; Pre-processed Data Files.zip; Raw Analysis Data.zip	figshare	doi:10.6084/m9.figshare.c.4135967	https://doi.org/10.6084/m9.figshare.c.4135967
Discovery stage\patient no.464	DNA extraction	Genotyping	MassARRAY	Sequenom	Discovery stage\patient no.464_mass spectrums.tsv	Scatter Plots.zip; Spectrums Data.zip	figshare	doi:10.6084/m9.figshare.c.4135967	https://doi.org/10.6084/m9.figshare.c.4135967	GXG and GXE interaction analysis	Genotyping Data.zip; Pre-processed Data Files.zip; Raw Analysis Data.zip	figshare	doi:10.6084/m9.figshare.c.4135967	https://doi.org/10.6084/m9.figshare.c.4135967
Discovery stage\patient no.465	DNA extraction	Genotyping	MassARRAY	Sequenom	Discovery stage\patient no.465_mass spectrums.tsv	Scatter Plots.zip; Spectrums Data.zip	figshare	doi:10.6084/m9.figshare.c.4135967	https://doi.org/10.6084/m9.figshare.c.4135967	GXG and GXE interaction analysis	Genotyping Data.zip; Pre-processed Data Files.zip; Raw Analysis Data.zip	figshare	doi:10.6084/m9.figshare.c.4135967	https://doi.org/10.6084/m9.figshare.c.4135967
Discovery stage\patient no.466	DNA extraction	Genotyping	MassARRAY	Sequenom	Discovery stage\patient no.466_mass spectrums.tsv	Scatter Plots.zip; Spectrums Data.zip	figshare	doi:10.6084/m9.figshare.c.4135967	https://doi.org/10.6084/m9.figshare.c.4135967	GXG and GXE interaction analysis	Genotyping Data.zip; Pre-processed Data Files.zip; Raw Analysis Data.zip	figshare	doi:10.6084/m9.figshare.c.4135967	https://doi.org/10.6084/m9.figshare.c.4135967
Discovery stage\patient no.467	DNA extraction	Genotyping	MassARRAY	Sequenom	Discovery stage\patient no.467_mass spectrums.tsv	Scatter Plots.zip; Spectrums Data.zip	figshare	doi:10.6084/m9.figshare.c.4135967	https://doi.org/10.6084/m9.figshare.c.4135967	GXG and GXE interaction analysis	Genotyping Data.zip; Pre-processed Data Files.zip; Raw Analysis Data.zip	figshare	doi:10.6084/m9.figshare.c.4135967	https://doi.org/10.6084/m9.figshare.c.4135967
Discovery stage\patient no.468	DNA extraction	Genotyping	MassARRAY	Sequenom	Discovery stage\patient no.468_mass spectrums.tsv	Scatter Plots.zip; Spectrums Data.zip	figshare	doi:10.6084/m9.figshare.c.4135967	https://doi.org/10.6084/m9.figshare.c.4135967	GXG and GXE interaction analysis	Genotyping Data.zip; Pre-processed Data Files.zip; Raw Analysis Data.zip	figshare	doi:10.6084/m9.figshare.c.4135967	https://doi.org/10.6084/m9.figshare.c.4135967
Discovery stage\patient no.469	DNA extraction	Genotyping	MassARRAY	Sequenom	Discovery stage\patient no.469_mass spectrums.tsv	Scatter Plots.zip; Spectrums Data.zip	figshare	doi:10.6084/m9.figshare.c.4135967	https://doi.org/10.6084/m9.figshare.c.4135967	GXG and GXE interaction analysis	Genotyping Data.zip; Pre-processed Data Files.zip; Raw Analysis Data.zip	figshare	doi:10.6084/m9.figshare.c.4135967	https://doi.org/10.6084/m9.figshare.c.4135967
Discovery stage\patient no.470	DNA extraction	Genotyping	MassARRAY	Sequenom	Discovery stage\patient no.470_mass spectrums.tsv	Scatter Plots.zip; Spectrums Data.zip	figshare	doi:10.6084/m9.figshare.c.4135967	https://doi.org/10.6084/m9.figshare.c.4135967	GXG and GXE interaction analysis	Genotyping Data.zip; Pre-processed Data Files.zip; Raw Analysis Data.zip	figshare	doi:10.6084/m9.figshare.c.4135967	https://doi.org/10.6084/m9.figshare.c.4135967
Discovery stage\patient no.471	DNA extraction	Genotyping	MassARRAY	Sequenom	Discovery stage\patient no.471_mass spectrums.tsv	Scatter Plots.zip; Spectrums Data.zip	figshare	doi:10.6084/m9.figshare.c.4135967	https://doi.org/10.6084/m9.figshare.c.4135967	GXG and GXE interaction analysis	Genotyping Data.zip; Pre-processed Data Files.zip; Raw Analysis Data.zip	figshare	doi:10.6084/m9.figshare.c.4135967	https://doi.org/10.6084/m9.figshare.c.4135967
Discovery stage\patient no.472	DNA extraction	Genotyping	MassARRAY	Sequenom	Discovery stage\patient no.472_mass spectrums.tsv	Scatter Plots.zip; Spectrums Data.zip	figshare	doi:10.6084/m9.figshare.c.4135967	https://doi.org/10.6084/m9.figshare.c.4135967	GXG and GXE interaction analysis	Genotyping Data.zip; Pre-processed Data Files.zip; Raw Analysis Data.zip	figshare	doi:10.6084/m9.figshare.c.4135967	https://doi.org/10.6084/m9.figshare.c.4135967
Discovery stage\patient no.473	DNA extraction	Genotyping	MassARRAY	Sequenom	Discovery stage\patient no.473_mass spectrums.tsv	Scatter Plots.zip; Spectrums Data.zip	figshare	doi:10.6084/m9.figshare.c.4135967	https://doi.org/10.6084/m9.figshare.c.4135967	GXG and GXE interaction analysis	Genotyping Data.zip; Pre-processed Data Files.zip; Raw Analysis Data.zip	figshare	doi:10.6084/m9.figshare.c.4135967	https://doi.org/10.6084/m9.figshare.c.4135967
Discovery stage\patient no.474	DNA extraction	Genotyping	MassARRAY	Sequenom	Discovery stage\patient no.474_mass spectrums.tsv	Scatter Plots.zip; Spectrums Data.zip	figshare	doi:10.6084/m9.figshare.c.4135967	https://doi.org/10.6084/m9.figshare.c.4135967	GXG and GXE interaction analysis	Genotyping Data.zip; Pre-processed Data Files.zip; Raw Analysis Data.zip	figshare	doi:10.6084/m9.figshare.c.4135967	https://doi.org/10.6084/m9.figshare.c.4135967
Discovery stage\patient no.475	DNA extraction	Genotyping	MassARRAY	Sequenom	Discovery stage\patient no.475_mass spectrums.tsv	Scatter Plots.zip; Spectrums Data.zip	figshare	doi:10.6084/m9.figshare.c.4135967	https://doi.org/10.6084/m9.figshare.c.4135967	GXG and GXE interaction analysis	Genotyping Data.zip; Pre-processed Data Files.zip; Raw Analysis Data.zip	figshare	doi:10.6084/m9.figshare.c.4135967	https://doi.org/10.6084/m9.figshare.c.4135967
Discovery stage\patient no.476	DNA extraction	Genotyping	MassARRAY	Sequenom	Discovery stage\patient no.476_mass spectrums.tsv	Scatter Plots.zip; Spectrums Data.zip	figshare	doi:10.6084/m9.figshare.c.4135967	https://doi.org/10.6084/m9.figshare.c.4135967	GXG and GXE interaction analysis	Genotyping Data.zip; Pre-processed Data Files.zip; Raw Analysis Data.zip	figshare	doi:10.6084/m9.figshare.c.4135967	https://doi.org/10.6084/m9.figshare.c.4135967
Discovery stage\patient no.477	DNA extraction	Genotyping	MassARRAY	Sequenom	Discovery stage\patient no.477_mass spectrums.tsv	Scatter Plots.zip; Spectrums Data.zip	figshare	doi:10.6084/m9.figshare.c.4135967	https://doi.org/10.6084/m9.figshare.c.4135967	GXG and GXE interaction analysis	Genotyping Data.zip; Pre-processed Data Files.zip; Raw Analysis Data.zip	figshare	doi:10.6084/m9.figshare.c.4135967	https://doi.org/10.6084/m9.figshare.c.4135967
Discovery stage\patient no.478	DNA extraction	Genotyping	MassARRAY	Sequenom	Discovery stage\patient no.478_mass spectrums.tsv	Scatter Plots.zip; Spectrums Data.zip	figshare	doi:10.6084/m9.figshare.c.4135967	https://doi.org/10.6084/m9.figshare.c.4135967	GXG and GXE interaction analysis	Genotyping Data.zip; Pre-processed Data Files.zip; Raw Analysis Data.zip	figshare	doi:10.6084/m9.figshare.c.4135967	https://doi.org/10.6084/m9.figshare.c.4135967
Discovery stage\patient no.479	DNA extraction	Genotyping	MassARRAY	Sequenom	Discovery stage\patient no.479_mass spectrums.tsv	Scatter Plots.zip; Spectrums Data.zip	figshare	doi:10.6084/m9.figshare.c.4135967	https://doi.org/10.6084/m9.figshare.c.4135967	GXG and GXE interaction analysis	Genotyping Data.zip; Pre-processed Data Files.zip; Raw Analysis Data.zip	figshare	doi:10.6084/m9.figshare.c.4135967	https://doi.org/10.6084/m9.figshare.c.4135967
Discovery stage\patient no.480	DNA extraction	Genotyping	MassARRAY	Sequenom	Discovery stage\patient no.480_mass spectrums.tsv	Scatter Plots.zip; Spectrums Data.zip	figshare	doi:10.6084/m9.figshare.c.4135967	https://doi.org/10.6084/m9.figshare.c.4135967	GXG and GXE interaction analysis	Genotyping Data.zip; Pre-processed Data Files.zip; Raw Analysis Data.zip	figshare	doi:10.6084/m9.figshare.c.4135967	https://doi.org/10.6084/m9.figshare.c.4135967
Discovery stage\patient no.481	DNA extraction	Genotyping	MassARRAY	Sequenom	Discovery stage\patient no.481_mass spectrums.tsv	Scatter Plots.zip; Spectrums Data.zip	figshare	doi:10.6084/m9.figshare.c.4135967	https://doi.org/10.6084/m9.figshare.c.4135967	GXG and GXE interaction analysis	Genotyping Data.zip; Pre-processed Data Files.zip; Raw Analysis Data.zip	figshare	doi:10.6084/m9.figshare.c.4135967	https://doi.org/10.6084/m9.figshare.c.4135967
Discovery stage\patient no.482	DNA extraction	Genotyping	MassARRAY	Sequenom	Discovery stage\patient no.482_mass spectrums.tsv	Scatter Plots.zip; Spectrums Data.zip	figshare	doi:10.6084/m9.figshare.c.4135967	https://doi.org/10.6084/m9.figshare.c.4135967	GXG and GXE interaction analysis	Genotyping Data.zip; Pre-processed Data Files.zip; Raw Analysis Data.zip	figshare	doi:10.6084/m9.figshare.c.4135967	https://doi.org/10.6084/m9.figshare.c.4135967
Discovery stage\patient no.483	DNA extraction	Genotyping	MassARRAY	Sequenom	Discovery stage\patient no.483_mass spectrums.tsv	Scatter Plots.zip; Spectrums Data.zip	figshare	doi:10.6084/m9.figshare.c.4135967	https://doi.org/10.6084/m9.figshare.c.4135967	GXG and GXE interaction analysis	Genotyping Data.zip; Pre-processed Data Files.zip; Raw Analysis Data.zip	figshare	doi:10.6084/m9.figshare.c.4135967	https://doi.org/10.6084/m9.figshare.c.4135967
Discovery stage\patient no.484	DNA extraction	Genotyping	MassARRAY	Sequenom	Discovery stage\patient no.484_mass spectrums.tsv	Scatter Plots.zip; Spectrums Data.zip	figshare	doi:10.6084/m9.figshare.c.4135967	https://doi.org/10.6084/m9.figshare.c.4135967	GXG and GXE interaction analysis	Genotyping Data.zip; Pre-processed Data Files.zip; Raw Analysis Data.zip	figshare	doi:10.6084/m9.figshare.c.4135967	https://doi.org/10.6084/m9.figshare.c.4135967
Discovery stage\patient no.485	DNA extraction	Genotyping	MassARRAY	Sequenom	Discovery stage\patient no.485_mass spectrums.tsv	Scatter Plots.zip; Spectrums Data.zip	figshare	doi:10.6084/m9.figshare.c.4135967	https://doi.org/10.6084/m9.figshare.c.4135967	GXG and GXE interaction analysis	Genotyping Data.zip; Pre-processed Data Files.zip; Raw Analysis Data.zip	figshare	doi:10.6084/m9.figshare.c.4135967	https://doi.org/10.6084/m9.figshare.c.4135967
Discovery stage\patient no.486	DNA extraction	Genotyping	MassARRAY	Sequenom	Discovery stage\patient no.486_mass spectrums.tsv	Scatter Plots.zip; Spectrums Data.zip	figshare	doi:10.6084/m9.figshare.c.4135967	https://doi.org/10.6084/m9.figshare.c.4135967	GXG and GXE interaction analysis	Genotyping Data.zip; Pre-processed Data Files.zip; Raw Analysis Data.zip	figshare	doi:10.6084/m9.figshare.c.4135967	https://doi.org/10.6084/m9.figshare.c.4135967
Discovery stage\patient no.487	DNA extraction	Genotyping	MassARRAY	Sequenom	Discovery stage\patient no.487_mass spectrums.tsv	Scatter Plots.zip; Spectrums Data.zip	figshare	doi:10.6084/m9.figshare.c.4135967	https://doi.org/10.6084/m9.figshare.c.4135967	GXG and GXE interaction analysis	Genotyping Data.zip; Pre-processed Data Files.zip; Raw Analysis Data.zip	figshare	doi:10.6084/m9.figshare.c.4135967	https://doi.org/10.6084/m9.figshare.c.4135967
Discovery stage\patient no.488	DNA extraction	Genotyping	MassARRAY	Sequenom	Discovery stage\patient no.488_mass spectrums.tsv	Scatter Plots.zip; Spectrums Data.zip	figshare	doi:10.6084/m9.figshare.c.4135967	https://doi.org/10.6084/m9.figshare.c.4135967	GXG and GXE interaction analysis	Genotyping Data.zip; Pre-processed Data Files.zip; Raw Analysis Data.zip	figshare	doi:10.6084/m9.figshare.c.4135967	https://doi.org/10.6084/m9.figshare.c.4135967
Discovery stage\patient no.489	DNA extraction	Genotyping	MassARRAY	Sequenom	Discovery stage\patient no.489_mass spectrums.tsv	Scatter Plots.zip; Spectrums Data.zip	figshare	doi:10.6084/m9.figshare.c.4135967	https://doi.org/10.6084/m9.figshare.c.4135967	GXG and GXE interaction analysis	Genotyping Data.zip; Pre-processed Data Files.zip; Raw Analysis Data.zip	figshare	doi:10.6084/m9.figshare.c.4135967	https://doi.org/10.6084/m9.figshare.c.4135967
Discovery stage\patient no.490	DNA extraction	Genotyping	MassARRAY	Sequenom	Discovery stage\patient no.490_mass spectrums.tsv	Scatter Plots.zip; Spectrums Data.zip	figshare	doi:10.6084/m9.figshare.c.4135967	https://doi.org/10.6084/m9.figshare.c.4135967	GXG and GXE interaction analysis	Genotyping Data.zip; Pre-processed Data Files.zip; Raw Analysis Data.zip	figshare	doi:10.6084/m9.figshare.c.4135967	https://doi.org/10.6084/m9.figshare.c.4135967
Validation stage\patient no.1	DNA extraction	Genotyping	MassARRAY	Sequenom	Validation stage\patient no.1_mass spectrums.tsv	Scatter Plots.zip; Spectrums Data.zip	figshare	doi:10.6084/m9.figshare.c.4135967	https://doi.org/10.6084/m9.figshare.c.4135967	GXG and GXE interaction analysis	Genotyping Data.zip; Pre-processed Data Files.zip; Raw Analysis Data.zip	figshare	doi:10.6084/m9.figshare.c.4135967	https://doi.org/10.6084/m9.figshare.c.4135967
Validation stage\patient no.2	DNA extraction	Genotyping	MassARRAY	Sequenom	Validation stage\patient no.2_mass spectrums.tsv	Scatter Plots.zip; Spectrums Data.zip	figshare	doi:10.6084/m9.figshare.c.4135967	https://doi.org/10.6084/m9.figshare.c.4135967	GXG and GXE interaction analysis	Genotyping Data.zip; Pre-processed Data Files.zip; Raw Analysis Data.zip	figshare	doi:10.6084/m9.figshare.c.4135967	https://doi.org/10.6084/m9.figshare.c.4135967
Validation stage\patient no.3	DNA extraction	Genotyping	MassARRAY	Sequenom	Validation stage\patient no.3_mass spectrums.tsv	Scatter Plots.zip; Spectrums Data.zip	figshare	doi:10.6084/m9.figshare.c.4135967	https://doi.org/10.6084/m9.figshare.c.4135967	GXG and GXE interaction analysis	Genotyping Data.zip; Pre-processed Data Files.zip; Raw Analysis Data.zip	figshare	doi:10.6084/m9.figshare.c.4135967	https://doi.org/10.6084/m9.figshare.c.4135967
Validation stage\patient no.4	DNA extraction	Genotyping	MassARRAY	Sequenom	Validation stage\patient no.4_mass spectrums.tsv	Scatter Plots.zip; Spectrums Data.zip	figshare	doi:10.6084/m9.figshare.c.4135967	https://doi.org/10.6084/m9.figshare.c.4135967	GXG and GXE interaction analysis	Genotyping Data.zip; Pre-processed Data Files.zip; Raw Analysis Data.zip	figshare	doi:10.6084/m9.figshare.c.4135967	https://doi.org/10.6084/m9.figshare.c.4135967
Validation stage\patient no.5	DNA extraction	Genotyping	MassARRAY	Sequenom	Validation stage\patient no.5_mass spectrums.tsv	Scatter Plots.zip; Spectrums Data.zip	figshare	doi:10.6084/m9.figshare.c.4135967	https://doi.org/10.6084/m9.figshare.c.4135967	GXG and GXE interaction analysis	Genotyping Data.zip; Pre-processed Data Files.zip; Raw Analysis Data.zip	figshare	doi:10.6084/m9.figshare.c.4135967	https://doi.org/10.6084/m9.figshare.c.4135967
Validation stage\patient no.6	DNA extraction	Genotyping	MassARRAY	Sequenom	Validation stage\patient no.6_mass spectrums.tsv	Scatter Plots.zip; Spectrums Data.zip	figshare	doi:10.6084/m9.figshare.c.4135967	https://doi.org/10.6084/m9.figshare.c.4135967	GXG and GXE interaction analysis	Genotyping Data.zip; Pre-processed Data Files.zip; Raw Analysis Data.zip	figshare	doi:10.6084/m9.figshare.c.4135967	https://doi.org/10.6084/m9.figshare.c.4135967
Validation stage\patient no.7	DNA extraction	Genotyping	MassARRAY	Sequenom	Validation stage\patient no.7_mass spectrums.tsv	Scatter Plots.zip; Spectrums Data.zip	figshare	doi:10.6084/m9.figshare.c.4135967	https://doi.org/10.6084/m9.figshare.c.4135967	GXG and GXE interaction analysis	Genotyping Data.zip; Pre-processed Data Files.zip; Raw Analysis Data.zip	figshare	doi:10.6084/m9.figshare.c.4135967	https://doi.org/10.6084/m9.figshare.c.4135967
Validation stage\patient no.8	DNA extraction	Genotyping	MassARRAY	Sequenom	Validation stage\patient no.8_mass spectrums.tsv	Scatter Plots.zip; Spectrums Data.zip	figshare	doi:10.6084/m9.figshare.c.4135967	https://doi.org/10.6084/m9.figshare.c.4135967	GXG and GXE interaction analysis	Genotyping Data.zip; Pre-processed Data Files.zip; Raw Analysis Data.zip	figshare	doi:10.6084/m9.figshare.c.4135967	https://doi.org/10.6084/m9.figshare.c.4135967
Validation stage\patient no.9	DNA extraction	Genotyping	MassARRAY	Sequenom	Validation stage\patient no.9_mass spectrums.tsv	Scatter Plots.zip; Spectrums Data.zip	figshare	doi:10.6084/m9.figshare.c.4135967	https://doi.org/10.6084/m9.figshare.c.4135967	GXG and GXE interaction analysis	Genotyping Data.zip; Pre-processed Data Files.zip; Raw Analysis Data.zip	figshare	doi:10.6084/m9.figshare.c.4135967	https://doi.org/10.6084/m9.figshare.c.4135967
Validation stage\patient no.10	DNA extraction	Genotyping	MassARRAY	Sequenom	Validation stage\patient no.10_mass spectrums.tsv	Scatter Plots.zip; Spectrums Data.zip	figshare	doi:10.6084/m9.figshare.c.4135967	https://doi.org/10.6084/m9.figshare.c.4135967	GXG and GXE interaction analysis	Genotyping Data.zip; Pre-processed Data Files.zip; Raw Analysis Data.zip	figshare	doi:10.6084/m9.figshare.c.4135967	https://doi.org/10.6084/m9.figshare.c.4135967
Validation stage\patient no.11	DNA extraction	Genotyping	MassARRAY	Sequenom	Validation stage\patient no.11_mass spectrums.tsv	Scatter Plots.zip; Spectrums Data.zip	figshare	doi:10.6084/m9.figshare.c.4135967	https://doi.org/10.6084/m9.figshare.c.4135967	GXG and GXE interaction analysis	Genotyping Data.zip; Pre-processed Data Files.zip; Raw Analysis Data.zip	figshare	doi:10.6084/m9.figshare.c.4135967	https://doi.org/10.6084/m9.figshare.c.4135967
Validation stage\patient no.12	DNA extraction	Genotyping	MassARRAY	Sequenom	Validation stage\patient no.12_mass spectrums.tsv	Scatter Plots.zip; Spectrums Data.zip	figshare	doi:10.6084/m9.figshare.c.4135967	https://doi.org/10.6084/m9.figshare.c.4135967	GXG and GXE interaction analysis	Genotyping Data.zip; Pre-processed Data Files.zip; Raw Analysis Data.zip	figshare	doi:10.6084/m9.figshare.c.4135967	https://doi.org/10.6084/m9.figshare.c.4135967
Validation stage\patient no.13	DNA extraction	Genotyping	MassARRAY	Sequenom	Validation stage\patient no.13_mass spectrums.tsv	Scatter Plots.zip; Spectrums Data.zip	figshare	doi:10.6084/m9.figshare.c.4135967	https://doi.org/10.6084/m9.figshare.c.4135967	GXG and GXE interaction analysis	Genotyping Data.zip; Pre-processed Data Files.zip; Raw Analysis Data.zip	figshare	doi:10.6084/m9.figshare.c.4135967	https://doi.org/10.6084/m9.figshare.c.4135967
Validation stage\patient no.14	DNA extraction	Genotyping	MassARRAY	Sequenom	Validation stage\patient no.14_mass spectrums.tsv	Scatter Plots.zip; Spectrums Data.zip	figshare	doi:10.6084/m9.figshare.c.4135967	https://doi.org/10.6084/m9.figshare.c.4135967	GXG and GXE interaction analysis	Genotyping Data.zip; Pre-processed Data Files.zip; Raw Analysis Data.zip	figshare	doi:10.6084/m9.figshare.c.4135967	https://doi.org/10.6084/m9.figshare.c.4135967
Validation stage\patient no.15	DNA extraction	Genotyping	MassARRAY	Sequenom	Validation stage\patient no.15_mass spectrums.tsv	Scatter Plots.zip; Spectrums Data.zip	figshare	doi:10.6084/m9.figshare.c.4135967	https://doi.org/10.6084/m9.figshare.c.4135967	GXG and GXE interaction analysis	Genotyping Data.zip; Pre-processed Data Files.zip; Raw Analysis Data.zip	figshare	doi:10.6084/m9.figshare.c.4135967	https://doi.org/10.6084/m9.figshare.c.4135967
Validation stage\patient no.16	DNA extraction	Genotyping	MassARRAY	Sequenom	Validation stage\patient no.16_mass spectrums.tsv	Scatter Plots.zip; Spectrums Data.zip	figshare	doi:10.6084/m9.figshare.c.4135967	https://doi.org/10.6084/m9.figshare.c.4135967	GXG and GXE interaction analysis	Genotyping Data.zip; Pre-processed Data Files.zip; Raw Analysis Data.zip	figshare	doi:10.6084/m9.figshare.c.4135967	https://doi.org/10.6084/m9.figshare.c.4135967
Validation stage\patient no.17	DNA extraction	Genotyping	MassARRAY	Sequenom	Validation stage\patient no.17_mass spectrums.tsv	Scatter Plots.zip; Spectrums Data.zip	figshare	doi:10.6084/m9.figshare.c.4135967	https://doi.org/10.6084/m9.figshare.c.4135967	GXG and GXE interaction analysis	Genotyping Data.zip; Pre-processed Data Files.zip; Raw Analysis Data.zip	figshare	doi:10.6084/m9.figshare.c.4135967	https://doi.org/10.6084/m9.figshare.c.4135967
Validation stage\patient no.18	DNA extraction	Genotyping	MassARRAY	Sequenom	Validation stage\patient no.18_mass spectrums.tsv	Scatter Plots.zip; Spectrums Data.zip	figshare	doi:10.6084/m9.figshare.c.4135967	https://doi.org/10.6084/m9.figshare.c.4135967	GXG and GXE interaction analysis	Genotyping Data.zip; Pre-processed Data Files.zip; Raw Analysis Data.zip	figshare	doi:10.6084/m9.figshare.c.4135967	https://doi.org/10.6084/m9.figshare.c.4135967
Validation stage\patient no.19	DNA extraction	Genotyping	MassARRAY	Sequenom	Validation stage\patient no.19_mass spectrums.tsv	Scatter Plots.zip; Spectrums Data.zip	figshare	doi:10.6084/m9.figshare.c.4135967	https://doi.org/10.6084/m9.figshare.c.4135967	GXG and GXE interaction analysis	Genotyping Data.zip; Pre-processed Data Files.zip; Raw Analysis Data.zip	figshare	doi:10.6084/m9.figshare.c.4135967	https://doi.org/10.6084/m9.figshare.c.4135967
Validation stage\patient no.20	DNA extraction	Genotyping	MassARRAY	Sequenom	Validation stage\patient no.20_mass spectrums.tsv	Scatter Plots.zip; Spectrums Data.zip	figshare	doi:10.6084/m9.figshare.c.4135967	https://doi.org/10.6084/m9.figshare.c.4135967	GXG and GXE interaction analysis	Genotyping Data.zip; Pre-processed Data Files.zip; Raw Analysis Data.zip	figshare	doi:10.6084/m9.figshare.c.4135967	https://doi.org/10.6084/m9.figshare.c.4135967
Validation stage\patient no.21	DNA extraction	Genotyping	MassARRAY	Sequenom	Validation stage\patient no.21_mass spectrums.tsv	Scatter Plots.zip; Spectrums Data.zip	figshare	doi:10.6084/m9.figshare.c.4135967	https://doi.org/10.6084/m9.figshare.c.4135967	GXG and GXE interaction analysis	Genotyping Data.zip; Pre-processed Data Files.zip; Raw Analysis Data.zip	figshare	doi:10.6084/m9.figshare.c.4135967	https://doi.org/10.6084/m9.figshare.c.4135967
Validation stage\patient no.22	DNA extraction	Genotyping	MassARRAY	Sequenom	Validation stage\patient no.22_mass spectrums.tsv	Scatter Plots.zip; Spectrums Data.zip	figshare	doi:10.6084/m9.figshare.c.4135967	https://doi.org/10.6084/m9.figshare.c.4135967	GXG and GXE interaction analysis	Genotyping Data.zip; Pre-processed Data Files.zip; Raw Analysis Data.zip	figshare	doi:10.6084/m9.figshare.c.4135967	https://doi.org/10.6084/m9.figshare.c.4135967
Validation stage\patient no.23	DNA extraction	Genotyping	MassARRAY	Sequenom	Validation stage\patient no.23_mass spectrums.tsv	Scatter Plots.zip; Spectrums Data.zip	figshare	doi:10.6084/m9.figshare.c.4135967	https://doi.org/10.6084/m9.figshare.c.4135967	GXG and GXE interaction analysis	Genotyping Data.zip; Pre-processed Data Files.zip; Raw Analysis Data.zip	figshare	doi:10.6084/m9.figshare.c.4135967	https://doi.org/10.6084/m9.figshare.c.4135967
Validation stage\patient no.24	DNA extraction	Genotyping	MassARRAY	Sequenom	Validation stage\patient no.24_mass spectrums.tsv	Scatter Plots.zip; Spectrums Data.zip	figshare	doi:10.6084/m9.figshare.c.4135967	https://doi.org/10.6084/m9.figshare.c.4135967	GXG and GXE interaction analysis	Genotyping Data.zip; Pre-processed Data Files.zip; Raw Analysis Data.zip	figshare	doi:10.6084/m9.figshare.c.4135967	https://doi.org/10.6084/m9.figshare.c.4135967
Validation stage\patient no.25	DNA extraction	Genotyping	MassARRAY	Sequenom	Validation stage\patient no.25_mass spectrums.tsv	Scatter Plots.zip; Spectrums Data.zip	figshare	doi:10.6084/m9.figshare.c.4135967	https://doi.org/10.6084/m9.figshare.c.4135967	GXG and GXE interaction analysis	Genotyping Data.zip; Pre-processed Data Files.zip; Raw Analysis Data.zip	figshare	doi:10.6084/m9.figshare.c.4135967	https://doi.org/10.6084/m9.figshare.c.4135967
Validation stage\patient no.26	DNA extraction	Genotyping	MassARRAY	Sequenom	Validation stage\patient no.26_mass spectrums.tsv	Scatter Plots.zip; Spectrums Data.zip	figshare	doi:10.6084/m9.figshare.c.4135967	https://doi.org/10.6084/m9.figshare.c.4135967	GXG and GXE interaction analysis	Genotyping Data.zip; Pre-processed Data Files.zip; Raw Analysis Data.zip	figshare	doi:10.6084/m9.figshare.c.4135967	https://doi.org/10.6084/m9.figshare.c.4135967
Validation stage\patient no.27	DNA extraction	Genotyping	MassARRAY	Sequenom	Validation stage\patient no.27_mass spectrums.tsv	Scatter Plots.zip; Spectrums Data.zip	figshare	doi:10.6084/m9.figshare.c.4135967	https://doi.org/10.6084/m9.figshare.c.4135967	GXG and GXE interaction analysis	Genotyping Data.zip; Pre-processed Data Files.zip; Raw Analysis Data.zip	figshare	doi:10.6084/m9.figshare.c.4135967	https://doi.org/10.6084/m9.figshare.c.4135967
Validation stage\patient no.28	DNA extraction	Genotyping	MassARRAY	Sequenom	Validation stage\patient no.28_mass spectrums.tsv	Scatter Plots.zip; Spectrums Data.zip	figshare	doi:10.6084/m9.figshare.c.4135967	https://doi.org/10.6084/m9.figshare.c.4135967	GXG and GXE interaction analysis	Genotyping Data.zip; Pre-processed Data Files.zip; Raw Analysis Data.zip	figshare	doi:10.6084/m9.figshare.c.4135967	https://doi.org/10.6084/m9.figshare.c.4135967
Validation stage\patient no.29	DNA extraction	Genotyping	MassARRAY	Sequenom	Validation stage\patient no.29_mass spectrums.tsv	Scatter Plots.zip; Spectrums Data.zip	figshare	doi:10.6084/m9.figshare.c.4135967	https://doi.org/10.6084/m9.figshare.c.4135967	GXG and GXE interaction analysis	Genotyping Data.zip; Pre-processed Data Files.zip; Raw Analysis Data.zip	figshare	doi:10.6084/m9.figshare.c.4135967	https://doi.org/10.6084/m9.figshare.c.4135967
Validation stage\patient no.30	DNA extraction	Genotyping	MassARRAY	Sequenom	Validation stage\patient no.30_mass spectrums.tsv	Scatter Plots.zip; Spectrums Data.zip	figshare	doi:10.6084/m9.figshare.c.4135967	https://doi.org/10.6084/m9.figshare.c.4135967	GXG and GXE interaction analysis	Genotyping Data.zip; Pre-processed Data Files.zip; Raw Analysis Data.zip	figshare	doi:10.6084/m9.figshare.c.4135967	https://doi.org/10.6084/m9.figshare.c.4135967
Validation stage\patient no.31	DNA extraction	Genotyping	MassARRAY	Sequenom	Validation stage\patient no.31_mass spectrums.tsv	Scatter Plots.zip; Spectrums Data.zip	figshare	doi:10.6084/m9.figshare.c.4135967	https://doi.org/10.6084/m9.figshare.c.4135967	GXG and GXE interaction analysis	Genotyping Data.zip; Pre-processed Data Files.zip; Raw Analysis Data.zip	figshare	doi:10.6084/m9.figshare.c.4135967	https://doi.org/10.6084/m9.figshare.c.4135967
Validation stage\patient no.32	DNA extraction	Genotyping	MassARRAY	Sequenom	Validation stage\patient no.32_mass spectrums.tsv	Scatter Plots.zip; Spectrums Data.zip	figshare	doi:10.6084/m9.figshare.c.4135967	https://doi.org/10.6084/m9.figshare.c.4135967	GXG and GXE interaction analysis	Genotyping Data.zip; Pre-processed Data Files.zip; Raw Analysis Data.zip	figshare	doi:10.6084/m9.figshare.c.4135967	https://doi.org/10.6084/m9.figshare.c.4135967
Validation stage\patient no.33	DNA extraction	Genotyping	MassARRAY	Sequenom	Validation stage\patient no.33_mass spectrums.tsv	Scatter Plots.zip; Spectrums Data.zip	figshare	doi:10.6084/m9.figshare.c.4135967	https://doi.org/10.6084/m9.figshare.c.4135967	GXG and GXE interaction analysis	Genotyping Data.zip; Pre-processed Data Files.zip; Raw Analysis Data.zip	figshare	doi:10.6084/m9.figshare.c.4135967	https://doi.org/10.6084/m9.figshare.c.4135967
Validation stage\patient no.34	DNA extraction	Genotyping	MassARRAY	Sequenom	Validation stage\patient no.34_mass spectrums.tsv	Scatter Plots.zip; Spectrums Data.zip	figshare	doi:10.6084/m9.figshare.c.4135967	https://doi.org/10.6084/m9.figshare.c.4135967	GXG and GXE interaction analysis	Genotyping Data.zip; Pre-processed Data Files.zip; Raw Analysis Data.zip	figshare	doi:10.6084/m9.figshare.c.4135967	https://doi.org/10.6084/m9.figshare.c.4135967
Validation stage\patient no.35	DNA extraction	Genotyping	MassARRAY	Sequenom	Validation stage\patient no.35_mass spectrums.tsv	Scatter Plots.zip; Spectrums Data.zip	figshare	doi:10.6084/m9.figshare.c.4135967	https://doi.org/10.6084/m9.figshare.c.4135967	GXG and GXE interaction analysis	Genotyping Data.zip; Pre-processed Data Files.zip; Raw Analysis Data.zip	figshare	doi:10.6084/m9.figshare.c.4135967	https://doi.org/10.6084/m9.figshare.c.4135967
Validation stage\patient no.36	DNA extraction	Genotyping	MassARRAY	Sequenom	Validation stage\patient no.36_mass spectrums.tsv	Scatter Plots.zip; Spectrums Data.zip	figshare	doi:10.6084/m9.figshare.c.4135967	https://doi.org/10.6084/m9.figshare.c.4135967	GXG and GXE interaction analysis	Genotyping Data.zip; Pre-processed Data Files.zip; Raw Analysis Data.zip	figshare	doi:10.6084/m9.figshare.c.4135967	https://doi.org/10.6084/m9.figshare.c.4135967
Validation stage\patient no.37	DNA extraction	Genotyping	MassARRAY	Sequenom	Validation stage\patient no.37_mass spectrums.tsv	Scatter Plots.zip; Spectrums Data.zip	figshare	doi:10.6084/m9.figshare.c.4135967	https://doi.org/10.6084/m9.figshare.c.4135967	GXG and GXE interaction analysis	Genotyping Data.zip; Pre-processed Data Files.zip; Raw Analysis Data.zip	figshare	doi:10.6084/m9.figshare.c.4135967	https://doi.org/10.6084/m9.figshare.c.4135967
Validation stage\patient no.38	DNA extraction	Genotyping	MassARRAY	Sequenom	Validation stage\patient no.38_mass spectrums.tsv	Scatter Plots.zip; Spectrums Data.zip	figshare	doi:10.6084/m9.figshare.c.4135967	https://doi.org/10.6084/m9.figshare.c.4135967	GXG and GXE interaction analysis	Genotyping Data.zip; Pre-processed Data Files.zip; Raw Analysis Data.zip	figshare	doi:10.6084/m9.figshare.c.4135967	https://doi.org/10.6084/m9.figshare.c.4135967
Validation stage\patient no.39	DNA extraction	Genotyping	MassARRAY	Sequenom	Validation stage\patient no.39_mass spectrums.tsv	Scatter Plots.zip; Spectrums Data.zip	figshare	doi:10.6084/m9.figshare.c.4135967	https://doi.org/10.6084/m9.figshare.c.4135967	GXG and GXE interaction analysis	Genotyping Data.zip; Pre-processed Data Files.zip; Raw Analysis Data.zip	figshare	doi:10.6084/m9.figshare.c.4135967	https://doi.org/10.6084/m9.figshare.c.4135967
Validation stage\patient no.40	DNA extraction	Genotyping	MassARRAY	Sequenom	Validation stage\patient no.40_mass spectrums.tsv	Scatter Plots.zip; Spectrums Data.zip	figshare	doi:10.6084/m9.figshare.c.4135967	https://doi.org/10.6084/m9.figshare.c.4135967	GXG and GXE interaction analysis	Genotyping Data.zip; Pre-processed Data Files.zip; Raw Analysis Data.zip	figshare	doi:10.6084/m9.figshare.c.4135967	https://doi.org/10.6084/m9.figshare.c.4135967
Validation stage\patient no.41	DNA extraction	Genotyping	MassARRAY	Sequenom	Validation stage\patient no.41_mass spectrums.tsv	Scatter Plots.zip; Spectrums Data.zip	figshare	doi:10.6084/m9.figshare.c.4135967	https://doi.org/10.6084/m9.figshare.c.4135967	GXG and GXE interaction analysis	Genotyping Data.zip; Pre-processed Data Files.zip; Raw Analysis Data.zip	figshare	doi:10.6084/m9.figshare.c.4135967	https://doi.org/10.6084/m9.figshare.c.4135967
Validation stage\patient no.42	DNA extraction	Genotyping	MassARRAY	Sequenom	Validation stage\patient no.42_mass spectrums.tsv	Scatter Plots.zip; Spectrums Data.zip	figshare	doi:10.6084/m9.figshare.c.4135967	https://doi.org/10.6084/m9.figshare.c.4135967	GXG and GXE interaction analysis	Genotyping Data.zip; Pre-processed Data Files.zip; Raw Analysis Data.zip	figshare	doi:10.6084/m9.figshare.c.4135967	https://doi.org/10.6084/m9.figshare.c.4135967
Validation stage\patient no.43	DNA extraction	Genotyping	MassARRAY	Sequenom	Validation stage\patient no.43_mass spectrums.tsv	Scatter Plots.zip; Spectrums Data.zip	figshare	doi:10.6084/m9.figshare.c.4135967	https://doi.org/10.6084/m9.figshare.c.4135967	GXG and GXE interaction analysis	Genotyping Data.zip; Pre-processed Data Files.zip; Raw Analysis Data.zip	figshare	doi:10.6084/m9.figshare.c.4135967	https://doi.org/10.6084/m9.figshare.c.4135967
Validation stage\patient no.44	DNA extraction	Genotyping	MassARRAY	Sequenom	Validation stage\patient no.44_mass spectrums.tsv	Scatter Plots.zip; Spectrums Data.zip	figshare	doi:10.6084/m9.figshare.c.4135967	https://doi.org/10.6084/m9.figshare.c.4135967	GXG and GXE interaction analysis	Genotyping Data.zip; Pre-processed Data Files.zip; Raw Analysis Data.zip	figshare	doi:10.6084/m9.figshare.c.4135967	https://doi.org/10.6084/m9.figshare.c.4135967
Validation stage\patient no.45	DNA extraction	Genotyping	MassARRAY	Sequenom	Validation stage\patient no.45_mass spectrums.tsv	Scatter Plots.zip; Spectrums Data.zip	figshare	doi:10.6084/m9.figshare.c.4135967	https://doi.org/10.6084/m9.figshare.c.4135967	GXG and GXE interaction analysis	Genotyping Data.zip; Pre-processed Data Files.zip; Raw Analysis Data.zip	figshare	doi:10.6084/m9.figshare.c.4135967	https://doi.org/10.6084/m9.figshare.c.4135967
Validation stage\patient no.46	DNA extraction	Genotyping	MassARRAY	Sequenom	Validation stage\patient no.46_mass spectrums.tsv	Scatter Plots.zip; Spectrums Data.zip	figshare	doi:10.6084/m9.figshare.c.4135967	https://doi.org/10.6084/m9.figshare.c.4135967	GXG and GXE interaction analysis	Genotyping Data.zip; Pre-processed Data Files.zip; Raw Analysis Data.zip	figshare	doi:10.6084/m9.figshare.c.4135967	https://doi.org/10.6084/m9.figshare.c.4135967
Validation stage\patient no.47	DNA extraction	Genotyping	MassARRAY	Sequenom	Validation stage\patient no.47_mass spectrums.tsv	Scatter Plots.zip; Spectrums Data.zip	figshare	doi:10.6084/m9.figshare.c.4135967	https://doi.org/10.6084/m9.figshare.c.4135967	GXG and GXE interaction analysis	Genotyping Data.zip; Pre-processed Data Files.zip; Raw Analysis Data.zip	figshare	doi:10.6084/m9.figshare.c.4135967	https://doi.org/10.6084/m9.figshare.c.4135967
Validation stage\patient no.48	DNA extraction	Genotyping	MassARRAY	Sequenom	Validation stage\patient no.48_mass spectrums.tsv	Scatter Plots.zip; Spectrums Data.zip	figshare	doi:10.6084/m9.figshare.c.4135967	https://doi.org/10.6084/m9.figshare.c.4135967	GXG and GXE interaction analysis	Genotyping Data.zip; Pre-processed Data Files.zip; Raw Analysis Data.zip	figshare	doi:10.6084/m9.figshare.c.4135967	https://doi.org/10.6084/m9.figshare.c.4135967
Validation stage\patient no.49	DNA extraction	Genotyping	MassARRAY	Sequenom	Validation stage\patient no.49_mass spectrums.tsv	Scatter Plots.zip; Spectrums Data.zip	figshare	doi:10.6084/m9.figshare.c.4135967	https://doi.org/10.6084/m9.figshare.c.4135967	GXG and GXE interaction analysis	Genotyping Data.zip; Pre-processed Data Files.zip; Raw Analysis Data.zip	figshare	doi:10.6084/m9.figshare.c.4135967	https://doi.org/10.6084/m9.figshare.c.4135967
Validation stage\patient no.50	DNA extraction	Genotyping	MassARRAY	Sequenom	Validation stage\patient no.50_mass spectrums.tsv	Scatter Plots.zip; Spectrums Data.zip	figshare	doi:10.6084/m9.figshare.c.4135967	https://doi.org/10.6084/m9.figshare.c.4135967	GXG and GXE interaction analysis	Genotyping Data.zip; Pre-processed Data Files.zip; Raw Analysis Data.zip	figshare	doi:10.6084/m9.figshare.c.4135967	https://doi.org/10.6084/m9.figshare.c.4135967
Validation stage\patient no.51	DNA extraction	Genotyping	MassARRAY	Sequenom	Validation stage\patient no.51_mass spectrums.tsv	Scatter Plots.zip; Spectrums Data.zip	figshare	doi:10.6084/m9.figshare.c.4135967	https://doi.org/10.6084/m9.figshare.c.4135967	GXG and GXE interaction analysis	Genotyping Data.zip; Pre-processed Data Files.zip; Raw Analysis Data.zip	figshare	doi:10.6084/m9.figshare.c.4135967	https://doi.org/10.6084/m9.figshare.c.4135967
Validation stage\patient no.52	DNA extraction	Genotyping	MassARRAY	Sequenom	Validation stage\patient no.52_mass spectrums.tsv	Scatter Plots.zip; Spectrums Data.zip	figshare	doi:10.6084/m9.figshare.c.4135967	https://doi.org/10.6084/m9.figshare.c.4135967	GXG and GXE interaction analysis	Genotyping Data.zip; Pre-processed Data Files.zip; Raw Analysis Data.zip	figshare	doi:10.6084/m9.figshare.c.4135967	https://doi.org/10.6084/m9.figshare.c.4135967
Validation stage\patient no.53	DNA extraction	Genotyping	MassARRAY	Sequenom	Validation stage\patient no.53_mass spectrums.tsv	Scatter Plots.zip; Spectrums Data.zip	figshare	doi:10.6084/m9.figshare.c.4135967	https://doi.org/10.6084/m9.figshare.c.4135967	GXG and GXE interaction analysis	Genotyping Data.zip; Pre-processed Data Files.zip; Raw Analysis Data.zip	figshare	doi:10.6084/m9.figshare.c.4135967	https://doi.org/10.6084/m9.figshare.c.4135967
Validation stage\patient no.54	DNA extraction	Genotyping	MassARRAY	Sequenom	Validation stage\patient no.54_mass spectrums.tsv	Scatter Plots.zip; Spectrums Data.zip	figshare	doi:10.6084/m9.figshare.c.4135967	https://doi.org/10.6084/m9.figshare.c.4135967	GXG and GXE interaction analysis	Genotyping Data.zip; Pre-processed Data Files.zip; Raw Analysis Data.zip	figshare	doi:10.6084/m9.figshare.c.4135967	https://doi.org/10.6084/m9.figshare.c.4135967
Validation stage\patient no.55	DNA extraction	Genotyping	MassARRAY	Sequenom	Validation stage\patient no.55_mass spectrums.tsv	Scatter Plots.zip; Spectrums Data.zip	figshare	doi:10.6084/m9.figshare.c.4135967	https://doi.org/10.6084/m9.figshare.c.4135967	GXG and GXE interaction analysis	Genotyping Data.zip; Pre-processed Data Files.zip; Raw Analysis Data.zip	figshare	doi:10.6084/m9.figshare.c.4135967	https://doi.org/10.6084/m9.figshare.c.4135967
Validation stage\patient no.56	DNA extraction	Genotyping	MassARRAY	Sequenom	Validation stage\patient no.56_mass spectrums.tsv	Scatter Plots.zip; Spectrums Data.zip	figshare	doi:10.6084/m9.figshare.c.4135967	https://doi.org/10.6084/m9.figshare.c.4135967	GXG and GXE interaction analysis	Genotyping Data.zip; Pre-processed Data Files.zip; Raw Analysis Data.zip	figshare	doi:10.6084/m9.figshare.c.4135967	https://doi.org/10.6084/m9.figshare.c.4135967
Validation stage\patient no.57	DNA extraction	Genotyping	MassARRAY	Sequenom	Validation stage\patient no.57_mass spectrums.tsv	Scatter Plots.zip; Spectrums Data.zip	figshare	doi:10.6084/m9.figshare.c.4135967	https://doi.org/10.6084/m9.figshare.c.4135967	GXG and GXE interaction analysis	Genotyping Data.zip; Pre-processed Data Files.zip; Raw Analysis Data.zip	figshare	doi:10.6084/m9.figshare.c.4135967	https://doi.org/10.6084/m9.figshare.c.4135967
Validation stage\patient no.58	DNA extraction	Genotyping	MassARRAY	Sequenom	Validation stage\patient no.58_mass spectrums.tsv	Scatter Plots.zip; Spectrums Data.zip	figshare	doi:10.6084/m9.figshare.c.4135967	https://doi.org/10.6084/m9.figshare.c.4135967	GXG and GXE interaction analysis	Genotyping Data.zip; Pre-processed Data Files.zip; Raw Analysis Data.zip	figshare	doi:10.6084/m9.figshare.c.4135967	https://doi.org/10.6084/m9.figshare.c.4135967
Validation stage\patient no.59	DNA extraction	Genotyping	MassARRAY	Sequenom	Validation stage\patient no.59_mass spectrums.tsv	Scatter Plots.zip; Spectrums Data.zip	figshare	doi:10.6084/m9.figshare.c.4135967	https://doi.org/10.6084/m9.figshare.c.4135967	GXG and GXE interaction analysis	Genotyping Data.zip; Pre-processed Data Files.zip; Raw Analysis Data.zip	figshare	doi:10.6084/m9.figshare.c.4135967	https://doi.org/10.6084/m9.figshare.c.4135967
Validation stage\patient no.60	DNA extraction	Genotyping	MassARRAY	Sequenom	Validation stage\patient no.60_mass spectrums.tsv	Scatter Plots.zip; Spectrums Data.zip	figshare	doi:10.6084/m9.figshare.c.4135967	https://doi.org/10.6084/m9.figshare.c.4135967	GXG and GXE interaction analysis	Genotyping Data.zip; Pre-processed Data Files.zip; Raw Analysis Data.zip	figshare	doi:10.6084/m9.figshare.c.4135967	https://doi.org/10.6084/m9.figshare.c.4135967
Validation stage\patient no.61	DNA extraction	Genotyping	MassARRAY	Sequenom	Validation stage\patient no.61_mass spectrums.tsv	Scatter Plots.zip; Spectrums Data.zip	figshare	doi:10.6084/m9.figshare.c.4135967	https://doi.org/10.6084/m9.figshare.c.4135967	GXG and GXE interaction analysis	Genotyping Data.zip; Pre-processed Data Files.zip; Raw Analysis Data.zip	figshare	doi:10.6084/m9.figshare.c.4135967	https://doi.org/10.6084/m9.figshare.c.4135967
Validation stage\patient no.62	DNA extraction	Genotyping	MassARRAY	Sequenom	Validation stage\patient no.62_mass spectrums.tsv	Scatter Plots.zip; Spectrums Data.zip	figshare	doi:10.6084/m9.figshare.c.4135967	https://doi.org/10.6084/m9.figshare.c.4135967	GXG and GXE interaction analysis	Genotyping Data.zip; Pre-processed Data Files.zip; Raw Analysis Data.zip	figshare	doi:10.6084/m9.figshare.c.4135967	https://doi.org/10.6084/m9.figshare.c.4135967
Validation stage\patient no.63	DNA extraction	Genotyping	MassARRAY	Sequenom	Validation stage\patient no.63_mass spectrums.tsv	Scatter Plots.zip; Spectrums Data.zip	figshare	doi:10.6084/m9.figshare.c.4135967	https://doi.org/10.6084/m9.figshare.c.4135967	GXG and GXE interaction analysis	Genotyping Data.zip; Pre-processed Data Files.zip; Raw Analysis Data.zip	figshare	doi:10.6084/m9.figshare.c.4135967	https://doi.org/10.6084/m9.figshare.c.4135967
Validation stage\patient no.64	DNA extraction	Genotyping	MassARRAY	Sequenom	Validation stage\patient no.64_mass spectrums.tsv	Scatter Plots.zip; Spectrums Data.zip	figshare	doi:10.6084/m9.figshare.c.4135967	https://doi.org/10.6084/m9.figshare.c.4135967	GXG and GXE interaction analysis	Genotyping Data.zip; Pre-processed Data Files.zip; Raw Analysis Data.zip	figshare	doi:10.6084/m9.figshare.c.4135967	https://doi.org/10.6084/m9.figshare.c.4135967
Validation stage\patient no.65	DNA extraction	Genotyping	MassARRAY	Sequenom	Validation stage\patient no.65_mass spectrums.tsv	Scatter Plots.zip; Spectrums Data.zip	figshare	doi:10.6084/m9.figshare.c.4135967	https://doi.org/10.6084/m9.figshare.c.4135967	GXG and GXE interaction analysis	Genotyping Data.zip; Pre-processed Data Files.zip; Raw Analysis Data.zip	figshare	doi:10.6084/m9.figshare.c.4135967	https://doi.org/10.6084/m9.figshare.c.4135967
Validation stage\patient no.66	DNA extraction	Genotyping	MassARRAY	Sequenom	Validation stage\patient no.66_mass spectrums.tsv	Scatter Plots.zip; Spectrums Data.zip	figshare	doi:10.6084/m9.figshare.c.4135967	https://doi.org/10.6084/m9.figshare.c.4135967	GXG and GXE interaction analysis	Genotyping Data.zip; Pre-processed Data Files.zip; Raw Analysis Data.zip	figshare	doi:10.6084/m9.figshare.c.4135967	https://doi.org/10.6084/m9.figshare.c.4135967
Validation stage\patient no.67	DNA extraction	Genotyping	MassARRAY	Sequenom	Validation stage\patient no.67_mass spectrums.tsv	Scatter Plots.zip; Spectrums Data.zip	figshare	doi:10.6084/m9.figshare.c.4135967	https://doi.org/10.6084/m9.figshare.c.4135967	GXG and GXE interaction analysis	Genotyping Data.zip; Pre-processed Data Files.zip; Raw Analysis Data.zip	figshare	doi:10.6084/m9.figshare.c.4135967	https://doi.org/10.6084/m9.figshare.c.4135967
Validation stage\patient no.68	DNA extraction	Genotyping	MassARRAY	Sequenom	Validation stage\patient no.68_mass spectrums.tsv	Scatter Plots.zip; Spectrums Data.zip	figshare	doi:10.6084/m9.figshare.c.4135967	https://doi.org/10.6084/m9.figshare.c.4135967	GXG and GXE interaction analysis	Genotyping Data.zip; Pre-processed Data Files.zip; Raw Analysis Data.zip	figshare	doi:10.6084/m9.figshare.c.4135967	https://doi.org/10.6084/m9.figshare.c.4135967
Validation stage\patient no.69	DNA extraction	Genotyping	MassARRAY	Sequenom	Validation stage\patient no.69_mass spectrums.tsv	Scatter Plots.zip; Spectrums Data.zip	figshare	doi:10.6084/m9.figshare.c.4135967	https://doi.org/10.6084/m9.figshare.c.4135967	GXG and GXE interaction analysis	Genotyping Data.zip; Pre-processed Data Files.zip; Raw Analysis Data.zip	figshare	doi:10.6084/m9.figshare.c.4135967	https://doi.org/10.6084/m9.figshare.c.4135967
Validation stage\patient no.70	DNA extraction	Genotyping	MassARRAY	Sequenom	Validation stage\patient no.70_mass spectrums.tsv	Scatter Plots.zip; Spectrums Data.zip	figshare	doi:10.6084/m9.figshare.c.4135967	https://doi.org/10.6084/m9.figshare.c.4135967	GXG and GXE interaction analysis	Genotyping Data.zip; Pre-processed Data Files.zip; Raw Analysis Data.zip	figshare	doi:10.6084/m9.figshare.c.4135967	https://doi.org/10.6084/m9.figshare.c.4135967
Validation stage\patient no.71	DNA extraction	Genotyping	MassARRAY	Sequenom	Validation stage\patient no.71_mass spectrums.tsv	Scatter Plots.zip; Spectrums Data.zip	figshare	doi:10.6084/m9.figshare.c.4135967	https://doi.org/10.6084/m9.figshare.c.4135967	GXG and GXE interaction analysis	Genotyping Data.zip; Pre-processed Data Files.zip; Raw Analysis Data.zip	figshare	doi:10.6084/m9.figshare.c.4135967	https://doi.org/10.6084/m9.figshare.c.4135967
Validation stage\patient no.72	DNA extraction	Genotyping	MassARRAY	Sequenom	Validation stage\patient no.72_mass spectrums.tsv	Scatter Plots.zip; Spectrums Data.zip	figshare	doi:10.6084/m9.figshare.c.4135967	https://doi.org/10.6084/m9.figshare.c.4135967	GXG and GXE interaction analysis	Genotyping Data.zip; Pre-processed Data Files.zip; Raw Analysis Data.zip	figshare	doi:10.6084/m9.figshare.c.4135967	https://doi.org/10.6084/m9.figshare.c.4135967
Validation stage\patient no.73	DNA extraction	Genotyping	MassARRAY	Sequenom	Validation stage\patient no.73_mass spectrums.tsv	Scatter Plots.zip; Spectrums Data.zip	figshare	doi:10.6084/m9.figshare.c.4135967	https://doi.org/10.6084/m9.figshare.c.4135967	GXG and GXE interaction analysis	Genotyping Data.zip; Pre-processed Data Files.zip; Raw Analysis Data.zip	figshare	doi:10.6084/m9.figshare.c.4135967	https://doi.org/10.6084/m9.figshare.c.4135967
Validation stage\patient no.74	DNA extraction	Genotyping	MassARRAY	Sequenom	Validation stage\patient no.74_mass spectrums.tsv	Scatter Plots.zip; Spectrums Data.zip	figshare	doi:10.6084/m9.figshare.c.4135967	https://doi.org/10.6084/m9.figshare.c.4135967	GXG and GXE interaction analysis	Genotyping Data.zip; Pre-processed Data Files.zip; Raw Analysis Data.zip	figshare	doi:10.6084/m9.figshare.c.4135967	https://doi.org/10.6084/m9.figshare.c.4135967
Validation stage\patient no.75	DNA extraction	Genotyping	MassARRAY	Sequenom	Validation stage\patient no.75_mass spectrums.tsv	Scatter Plots.zip; Spectrums Data.zip	figshare	doi:10.6084/m9.figshare.c.4135967	https://doi.org/10.6084/m9.figshare.c.4135967	GXG and GXE interaction analysis	Genotyping Data.zip; Pre-processed Data Files.zip; Raw Analysis Data.zip	figshare	doi:10.6084/m9.figshare.c.4135967	https://doi.org/10.6084/m9.figshare.c.4135967
Validation stage\patient no.76	DNA extraction	Genotyping	MassARRAY	Sequenom	Validation stage\patient no.76_mass spectrums.tsv	Scatter Plots.zip; Spectrums Data.zip	figshare	doi:10.6084/m9.figshare.c.4135967	https://doi.org/10.6084/m9.figshare.c.4135967	GXG and GXE interaction analysis	Genotyping Data.zip; Pre-processed Data Files.zip; Raw Analysis Data.zip	figshare	doi:10.6084/m9.figshare.c.4135967	https://doi.org/10.6084/m9.figshare.c.4135967
Validation stage\patient no.77	DNA extraction	Genotyping	MassARRAY	Sequenom	Validation stage\patient no.77_mass spectrums.tsv	Scatter Plots.zip; Spectrums Data.zip	figshare	doi:10.6084/m9.figshare.c.4135967	https://doi.org/10.6084/m9.figshare.c.4135967	GXG and GXE interaction analysis	Genotyping Data.zip; Pre-processed Data Files.zip; Raw Analysis Data.zip	figshare	doi:10.6084/m9.figshare.c.4135967	https://doi.org/10.6084/m9.figshare.c.4135967
Validation stage\patient no.78	DNA extraction	Genotyping	MassARRAY	Sequenom	Validation stage\patient no.78_mass spectrums.tsv	Scatter Plots.zip; Spectrums Data.zip	figshare	doi:10.6084/m9.figshare.c.4135967	https://doi.org/10.6084/m9.figshare.c.4135967	GXG and GXE interaction analysis	Genotyping Data.zip; Pre-processed Data Files.zip; Raw Analysis Data.zip	figshare	doi:10.6084/m9.figshare.c.4135967	https://doi.org/10.6084/m9.figshare.c.4135967
Validation stage\patient no.79	DNA extraction	Genotyping	MassARRAY	Sequenom	Validation stage\patient no.79_mass spectrums.tsv	Scatter Plots.zip; Spectrums Data.zip	figshare	doi:10.6084/m9.figshare.c.4135967	https://doi.org/10.6084/m9.figshare.c.4135967	GXG and GXE interaction analysis	Genotyping Data.zip; Pre-processed Data Files.zip; Raw Analysis Data.zip	figshare	doi:10.6084/m9.figshare.c.4135967	https://doi.org/10.6084/m9.figshare.c.4135967
Validation stage\patient no.80	DNA extraction	Genotyping	MassARRAY	Sequenom	Validation stage\patient no.80_mass spectrums.tsv	Scatter Plots.zip; Spectrums Data.zip	figshare	doi:10.6084/m9.figshare.c.4135967	https://doi.org/10.6084/m9.figshare.c.4135967	GXG and GXE interaction analysis	Genotyping Data.zip; Pre-processed Data Files.zip; Raw Analysis Data.zip	figshare	doi:10.6084/m9.figshare.c.4135967	https://doi.org/10.6084/m9.figshare.c.4135967
Validation stage\patient no.81	DNA extraction	Genotyping	MassARRAY	Sequenom	Validation stage\patient no.81_mass spectrums.tsv	Scatter Plots.zip; Spectrums Data.zip	figshare	doi:10.6084/m9.figshare.c.4135967	https://doi.org/10.6084/m9.figshare.c.4135967	GXG and GXE interaction analysis	Genotyping Data.zip; Pre-processed Data Files.zip; Raw Analysis Data.zip	figshare	doi:10.6084/m9.figshare.c.4135967	https://doi.org/10.6084/m9.figshare.c.4135967
Validation stage\patient no.82	DNA extraction	Genotyping	MassARRAY	Sequenom	Validation stage\patient no.82_mass spectrums.tsv	Scatter Plots.zip; Spectrums Data.zip	figshare	doi:10.6084/m9.figshare.c.4135967	https://doi.org/10.6084/m9.figshare.c.4135967	GXG and GXE interaction analysis	Genotyping Data.zip; Pre-processed Data Files.zip; Raw Analysis Data.zip	figshare	doi:10.6084/m9.figshare.c.4135967	https://doi.org/10.6084/m9.figshare.c.4135967
Validation stage\patient no.83	DNA extraction	Genotyping	MassARRAY	Sequenom	Validation stage\patient no.83_mass spectrums.tsv	Scatter Plots.zip; Spectrums Data.zip	figshare	doi:10.6084/m9.figshare.c.4135967	https://doi.org/10.6084/m9.figshare.c.4135967	GXG and GXE interaction analysis	Genotyping Data.zip; Pre-processed Data Files.zip; Raw Analysis Data.zip	figshare	doi:10.6084/m9.figshare.c.4135967	https://doi.org/10.6084/m9.figshare.c.4135967
Validation stage\patient no.84	DNA extraction	Genotyping	MassARRAY	Sequenom	Validation stage\patient no.84_mass spectrums.tsv	Scatter Plots.zip; Spectrums Data.zip	figshare	doi:10.6084/m9.figshare.c.4135967	https://doi.org/10.6084/m9.figshare.c.4135967	GXG and GXE interaction analysis	Genotyping Data.zip; Pre-processed Data Files.zip; Raw Analysis Data.zip	figshare	doi:10.6084/m9.figshare.c.4135967	https://doi.org/10.6084/m9.figshare.c.4135967
Validation stage\patient no.85	DNA extraction	Genotyping	MassARRAY	Sequenom	Validation stage\patient no.85_mass spectrums.tsv	Scatter Plots.zip; Spectrums Data.zip	figshare	doi:10.6084/m9.figshare.c.4135967	https://doi.org/10.6084/m9.figshare.c.4135967	GXG and GXE interaction analysis	Genotyping Data.zip; Pre-processed Data Files.zip; Raw Analysis Data.zip	figshare	doi:10.6084/m9.figshare.c.4135967	https://doi.org/10.6084/m9.figshare.c.4135967
Validation stage\patient no.86	DNA extraction	Genotyping	MassARRAY	Sequenom	Validation stage\patient no.86_mass spectrums.tsv	Scatter Plots.zip; Spectrums Data.zip	figshare	doi:10.6084/m9.figshare.c.4135967	https://doi.org/10.6084/m9.figshare.c.4135967	GXG and GXE interaction analysis	Genotyping Data.zip; Pre-processed Data Files.zip; Raw Analysis Data.zip	figshare	doi:10.6084/m9.figshare.c.4135967	https://doi.org/10.6084/m9.figshare.c.4135967
Validation stage\patient no.87	DNA extraction	Genotyping	MassARRAY	Sequenom	Validation stage\patient no.87_mass spectrums.tsv	Scatter Plots.zip; Spectrums Data.zip	figshare	doi:10.6084/m9.figshare.c.4135967	https://doi.org/10.6084/m9.figshare.c.4135967	GXG and GXE interaction analysis	Genotyping Data.zip; Pre-processed Data Files.zip; Raw Analysis Data.zip	figshare	doi:10.6084/m9.figshare.c.4135967	https://doi.org/10.6084/m9.figshare.c.4135967
Validation stage\patient no.88	DNA extraction	Genotyping	MassARRAY	Sequenom	Validation stage\patient no.88_mass spectrums.tsv	Scatter Plots.zip; Spectrums Data.zip	figshare	doi:10.6084/m9.figshare.c.4135967	https://doi.org/10.6084/m9.figshare.c.4135967	GXG and GXE interaction analysis	Genotyping Data.zip; Pre-processed Data Files.zip; Raw Analysis Data.zip	figshare	doi:10.6084/m9.figshare.c.4135967	https://doi.org/10.6084/m9.figshare.c.4135967
Validation stage\patient no.89	DNA extraction	Genotyping	MassARRAY	Sequenom	Validation stage\patient no.89_mass spectrums.tsv	Scatter Plots.zip; Spectrums Data.zip	figshare	doi:10.6084/m9.figshare.c.4135967	https://doi.org/10.6084/m9.figshare.c.4135967	GXG and GXE interaction analysis	Genotyping Data.zip; Pre-processed Data Files.zip; Raw Analysis Data.zip	figshare	doi:10.6084/m9.figshare.c.4135967	https://doi.org/10.6084/m9.figshare.c.4135967
Validation stage\patient no.90	DNA extraction	Genotyping	MassARRAY	Sequenom	Validation stage\patient no.90_mass spectrums.tsv	Scatter Plots.zip; Spectrums Data.zip	figshare	doi:10.6084/m9.figshare.c.4135967	https://doi.org/10.6084/m9.figshare.c.4135967	GXG and GXE interaction analysis	Genotyping Data.zip; Pre-processed Data Files.zip; Raw Analysis Data.zip	figshare	doi:10.6084/m9.figshare.c.4135967	https://doi.org/10.6084/m9.figshare.c.4135967
Validation stage\patient no.91	DNA extraction	Genotyping	MassARRAY	Sequenom	Validation stage\patient no.91_mass spectrums.tsv	Scatter Plots.zip; Spectrums Data.zip	figshare	doi:10.6084/m9.figshare.c.4135967	https://doi.org/10.6084/m9.figshare.c.4135967	GXG and GXE interaction analysis	Genotyping Data.zip; Pre-processed Data Files.zip; Raw Analysis Data.zip	figshare	doi:10.6084/m9.figshare.c.4135967	https://doi.org/10.6084/m9.figshare.c.4135967
Validation stage\patient no.92	DNA extraction	Genotyping	MassARRAY	Sequenom	Validation stage\patient no.92_mass spectrums.tsv	Scatter Plots.zip; Spectrums Data.zip	figshare	doi:10.6084/m9.figshare.c.4135967	https://doi.org/10.6084/m9.figshare.c.4135967	GXG and GXE interaction analysis	Genotyping Data.zip; Pre-processed Data Files.zip; Raw Analysis Data.zip	figshare	doi:10.6084/m9.figshare.c.4135967	https://doi.org/10.6084/m9.figshare.c.4135967
Validation stage\patient no.93	DNA extraction	Genotyping	MassARRAY	Sequenom	Validation stage\patient no.93_mass spectrums.tsv	Scatter Plots.zip; Spectrums Data.zip	figshare	doi:10.6084/m9.figshare.c.4135967	https://doi.org/10.6084/m9.figshare.c.4135967	GXG and GXE interaction analysis	Genotyping Data.zip; Pre-processed Data Files.zip; Raw Analysis Data.zip	figshare	doi:10.6084/m9.figshare.c.4135967	https://doi.org/10.6084/m9.figshare.c.4135967
Validation stage\patient no.94	DNA extraction	Genotyping	MassARRAY	Sequenom	Validation stage\patient no.94_mass spectrums.tsv	Scatter Plots.zip; Spectrums Data.zip	figshare	doi:10.6084/m9.figshare.c.4135967	https://doi.org/10.6084/m9.figshare.c.4135967	GXG and GXE interaction analysis	Genotyping Data.zip; Pre-processed Data Files.zip; Raw Analysis Data.zip	figshare	doi:10.6084/m9.figshare.c.4135967	https://doi.org/10.6084/m9.figshare.c.4135967
Validation stage\patient no.95	DNA extraction	Genotyping	MassARRAY	Sequenom	Validation stage\patient no.95_mass spectrums.tsv	Scatter Plots.zip; Spectrums Data.zip	figshare	doi:10.6084/m9.figshare.c.4135967	https://doi.org/10.6084/m9.figshare.c.4135967	GXG and GXE interaction analysis	Genotyping Data.zip; Pre-processed Data Files.zip; Raw Analysis Data.zip	figshare	doi:10.6084/m9.figshare.c.4135967	https://doi.org/10.6084/m9.figshare.c.4135967
Validation stage\patient no.96	DNA extraction	Genotyping	MassARRAY	Sequenom	Validation stage\patient no.96_mass spectrums.tsv	Scatter Plots.zip; Spectrums Data.zip	figshare	doi:10.6084/m9.figshare.c.4135967	https://doi.org/10.6084/m9.figshare.c.4135967	GXG and GXE interaction analysis	Genotyping Data.zip; Pre-processed Data Files.zip; Raw Analysis Data.zip	figshare	doi:10.6084/m9.figshare.c.4135967	https://doi.org/10.6084/m9.figshare.c.4135967
Validation stage\patient no.97	DNA extraction	Genotyping	MassARRAY	Sequenom	Validation stage\patient no.97_mass spectrums.tsv	Scatter Plots.zip; Spectrums Data.zip	figshare	doi:10.6084/m9.figshare.c.4135967	https://doi.org/10.6084/m9.figshare.c.4135967	GXG and GXE interaction analysis	Genotyping Data.zip; Pre-processed Data Files.zip; Raw Analysis Data.zip	figshare	doi:10.6084/m9.figshare.c.4135967	https://doi.org/10.6084/m9.figshare.c.4135967
Validation stage\patient no.98	DNA extraction	Genotyping	MassARRAY	Sequenom	Validation stage\patient no.98_mass spectrums.tsv	Scatter Plots.zip; Spectrums Data.zip	figshare	doi:10.6084/m9.figshare.c.4135967	https://doi.org/10.6084/m9.figshare.c.4135967	GXG and GXE interaction analysis	Genotyping Data.zip; Pre-processed Data Files.zip; Raw Analysis Data.zip	figshare	doi:10.6084/m9.figshare.c.4135967	https://doi.org/10.6084/m9.figshare.c.4135967
Validation stage\patient no.99	DNA extraction	Genotyping	MassARRAY	Sequenom	Validation stage\patient no.99_mass spectrums.tsv	Scatter Plots.zip; Spectrums Data.zip	figshare	doi:10.6084/m9.figshare.c.4135967	https://doi.org/10.6084/m9.figshare.c.4135967	GXG and GXE interaction analysis	Genotyping Data.zip; Pre-processed Data Files.zip; Raw Analysis Data.zip	figshare	doi:10.6084/m9.figshare.c.4135967	https://doi.org/10.6084/m9.figshare.c.4135967
Validation stage\patient no.100	DNA extraction	Genotyping	MassARRAY	Sequenom	Validation stage\patient no.100_mass spectrums.tsv	Scatter Plots.zip; Spectrums Data.zip	figshare	doi:10.6084/m9.figshare.c.4135967	https://doi.org/10.6084/m9.figshare.c.4135967	GXG and GXE interaction analysis	Genotyping Data.zip; Pre-processed Data Files.zip; Raw Analysis Data.zip	figshare	doi:10.6084/m9.figshare.c.4135967	https://doi.org/10.6084/m9.figshare.c.4135967
Validation stage\patient no.101	DNA extraction	Genotyping	MassARRAY	Sequenom	Validation stage\patient no.101_mass spectrums.tsv	Scatter Plots.zip; Spectrums Data.zip	figshare	doi:10.6084/m9.figshare.c.4135967	https://doi.org/10.6084/m9.figshare.c.4135967	GXG and GXE interaction analysis	Genotyping Data.zip; Pre-processed Data Files.zip; Raw Analysis Data.zip	figshare	doi:10.6084/m9.figshare.c.4135967	https://doi.org/10.6084/m9.figshare.c.4135967
Validation stage\patient no.102	DNA extraction	Genotyping	MassARRAY	Sequenom	Validation stage\patient no.102_mass spectrums.tsv	Scatter Plots.zip; Spectrums Data.zip	figshare	doi:10.6084/m9.figshare.c.4135967	https://doi.org/10.6084/m9.figshare.c.4135967	GXG and GXE interaction analysis	Genotyping Data.zip; Pre-processed Data Files.zip; Raw Analysis Data.zip	figshare	doi:10.6084/m9.figshare.c.4135967	https://doi.org/10.6084/m9.figshare.c.4135967
Validation stage\patient no.103	DNA extraction	Genotyping	MassARRAY	Sequenom	Validation stage\patient no.103_mass spectrums.tsv	Scatter Plots.zip; Spectrums Data.zip	figshare	doi:10.6084/m9.figshare.c.4135967	https://doi.org/10.6084/m9.figshare.c.4135967	GXG and GXE interaction analysis	Genotyping Data.zip; Pre-processed Data Files.zip; Raw Analysis Data.zip	figshare	doi:10.6084/m9.figshare.c.4135967	https://doi.org/10.6084/m9.figshare.c.4135967
Validation stage\patient no.104	DNA extraction	Genotyping	MassARRAY	Sequenom	Validation stage\patient no.104_mass spectrums.tsv	Scatter Plots.zip; Spectrums Data.zip	figshare	doi:10.6084/m9.figshare.c.4135967	https://doi.org/10.6084/m9.figshare.c.4135967	GXG and GXE interaction analysis	Genotyping Data.zip; Pre-processed Data Files.zip; Raw Analysis Data.zip	figshare	doi:10.6084/m9.figshare.c.4135967	https://doi.org/10.6084/m9.figshare.c.4135967
Validation stage\patient no.105	DNA extraction	Genotyping	MassARRAY	Sequenom	Validation stage\patient no.105_mass spectrums.tsv	Scatter Plots.zip; Spectrums Data.zip	figshare	doi:10.6084/m9.figshare.c.4135967	https://doi.org/10.6084/m9.figshare.c.4135967	GXG and GXE interaction analysis	Genotyping Data.zip; Pre-processed Data Files.zip; Raw Analysis Data.zip	figshare	doi:10.6084/m9.figshare.c.4135967	https://doi.org/10.6084/m9.figshare.c.4135967
Validation stage\patient no.106	DNA extraction	Genotyping	MassARRAY	Sequenom	Validation stage\patient no.106_mass spectrums.tsv	Scatter Plots.zip; Spectrums Data.zip	figshare	doi:10.6084/m9.figshare.c.4135967	https://doi.org/10.6084/m9.figshare.c.4135967	GXG and GXE interaction analysis	Genotyping Data.zip; Pre-processed Data Files.zip; Raw Analysis Data.zip	figshare	doi:10.6084/m9.figshare.c.4135967	https://doi.org/10.6084/m9.figshare.c.4135967
Validation stage\patient no.107	DNA extraction	Genotyping	MassARRAY	Sequenom	Validation stage\patient no.107_mass spectrums.tsv	Scatter Plots.zip; Spectrums Data.zip	figshare	doi:10.6084/m9.figshare.c.4135967	https://doi.org/10.6084/m9.figshare.c.4135967	GXG and GXE interaction analysis	Genotyping Data.zip; Pre-processed Data Files.zip; Raw Analysis Data.zip	figshare	doi:10.6084/m9.figshare.c.4135967	https://doi.org/10.6084/m9.figshare.c.4135967
Validation stage\patient no.108	DNA extraction	Genotyping	MassARRAY	Sequenom	Validation stage\patient no.108_mass spectrums.tsv	Scatter Plots.zip; Spectrums Data.zip	figshare	doi:10.6084/m9.figshare.c.4135967	https://doi.org/10.6084/m9.figshare.c.4135967	GXG and GXE interaction analysis	Genotyping Data.zip; Pre-processed Data Files.zip; Raw Analysis Data.zip	figshare	doi:10.6084/m9.figshare.c.4135967	https://doi.org/10.6084/m9.figshare.c.4135967
Validation stage\patient no.109	DNA extraction	Genotyping	MassARRAY	Sequenom	Validation stage\patient no.109_mass spectrums.tsv	Scatter Plots.zip; Spectrums Data.zip	figshare	doi:10.6084/m9.figshare.c.4135967	https://doi.org/10.6084/m9.figshare.c.4135967	GXG and GXE interaction analysis	Genotyping Data.zip; Pre-processed Data Files.zip; Raw Analysis Data.zip	figshare	doi:10.6084/m9.figshare.c.4135967	https://doi.org/10.6084/m9.figshare.c.4135967
Validation stage\patient no.110	DNA extraction	Genotyping	MassARRAY	Sequenom	Validation stage\patient no.110_mass spectrums.tsv	Scatter Plots.zip; Spectrums Data.zip	figshare	doi:10.6084/m9.figshare.c.4135967	https://doi.org/10.6084/m9.figshare.c.4135967	GXG and GXE interaction analysis	Genotyping Data.zip; Pre-processed Data Files.zip; Raw Analysis Data.zip	figshare	doi:10.6084/m9.figshare.c.4135967	https://doi.org/10.6084/m9.figshare.c.4135967
Validation stage\patient no.111	DNA extraction	Genotyping	MassARRAY	Sequenom	Validation stage\patient no.111_mass spectrums.tsv	Scatter Plots.zip; Spectrums Data.zip	figshare	doi:10.6084/m9.figshare.c.4135967	https://doi.org/10.6084/m9.figshare.c.4135967	GXG and GXE interaction analysis	Genotyping Data.zip; Pre-processed Data Files.zip; Raw Analysis Data.zip	figshare	doi:10.6084/m9.figshare.c.4135967	https://doi.org/10.6084/m9.figshare.c.4135967
Validation stage\patient no.112	DNA extraction	Genotyping	MassARRAY	Sequenom	Validation stage\patient no.112_mass spectrums.tsv	Scatter Plots.zip; Spectrums Data.zip	figshare	doi:10.6084/m9.figshare.c.4135967	https://doi.org/10.6084/m9.figshare.c.4135967	GXG and GXE interaction analysis	Genotyping Data.zip; Pre-processed Data Files.zip; Raw Analysis Data.zip	figshare	doi:10.6084/m9.figshare.c.4135967	https://doi.org/10.6084/m9.figshare.c.4135967
Validation stage\patient no.113	DNA extraction	Genotyping	MassARRAY	Sequenom	Validation stage\patient no.113_mass spectrums.tsv	Scatter Plots.zip; Spectrums Data.zip	figshare	doi:10.6084/m9.figshare.c.4135967	https://doi.org/10.6084/m9.figshare.c.4135967	GXG and GXE interaction analysis	Genotyping Data.zip; Pre-processed Data Files.zip; Raw Analysis Data.zip	figshare	doi:10.6084/m9.figshare.c.4135967	https://doi.org/10.6084/m9.figshare.c.4135967
Validation stage\patient no.114	DNA extraction	Genotyping	MassARRAY	Sequenom	Validation stage\patient no.114_mass spectrums.tsv	Scatter Plots.zip; Spectrums Data.zip	figshare	doi:10.6084/m9.figshare.c.4135967	https://doi.org/10.6084/m9.figshare.c.4135967	GXG and GXE interaction analysis	Genotyping Data.zip; Pre-processed Data Files.zip; Raw Analysis Data.zip	figshare	doi:10.6084/m9.figshare.c.4135967	https://doi.org/10.6084/m9.figshare.c.4135967
Validation stage\patient no.115	DNA extraction	Genotyping	MassARRAY	Sequenom	Validation stage\patient no.115_mass spectrums.tsv	Scatter Plots.zip; Spectrums Data.zip	figshare	doi:10.6084/m9.figshare.c.4135967	https://doi.org/10.6084/m9.figshare.c.4135967	GXG and GXE interaction analysis	Genotyping Data.zip; Pre-processed Data Files.zip; Raw Analysis Data.zip	figshare	doi:10.6084/m9.figshare.c.4135967	https://doi.org/10.6084/m9.figshare.c.4135967
Validation stage\patient no.116	DNA extraction	Genotyping	MassARRAY	Sequenom	Validation stage\patient no.116_mass spectrums.tsv	Scatter Plots.zip; Spectrums Data.zip	figshare	doi:10.6084/m9.figshare.c.4135967	https://doi.org/10.6084/m9.figshare.c.4135967	GXG and GXE interaction analysis	Genotyping Data.zip; Pre-processed Data Files.zip; Raw Analysis Data.zip	figshare	doi:10.6084/m9.figshare.c.4135967	https://doi.org/10.6084/m9.figshare.c.4135967
Validation stage\patient no.117	DNA extraction	Genotyping	MassARRAY	Sequenom	Validation stage\patient no.117_mass spectrums.tsv	Scatter Plots.zip; Spectrums Data.zip	figshare	doi:10.6084/m9.figshare.c.4135967	https://doi.org/10.6084/m9.figshare.c.4135967	GXG and GXE interaction analysis	Genotyping Data.zip; Pre-processed Data Files.zip; Raw Analysis Data.zip	figshare	doi:10.6084/m9.figshare.c.4135967	https://doi.org/10.6084/m9.figshare.c.4135967
Validation stage\patient no.118	DNA extraction	Genotyping	MassARRAY	Sequenom	Validation stage\patient no.118_mass spectrums.tsv	Scatter Plots.zip; Spectrums Data.zip	figshare	doi:10.6084/m9.figshare.c.4135967	https://doi.org/10.6084/m9.figshare.c.4135967	GXG and GXE interaction analysis	Genotyping Data.zip; Pre-processed Data Files.zip; Raw Analysis Data.zip	figshare	doi:10.6084/m9.figshare.c.4135967	https://doi.org/10.6084/m9.figshare.c.4135967
Validation stage\patient no.119	DNA extraction	Genotyping	MassARRAY	Sequenom	Validation stage\patient no.119_mass spectrums.tsv	Scatter Plots.zip; Spectrums Data.zip	figshare	doi:10.6084/m9.figshare.c.4135967	https://doi.org/10.6084/m9.figshare.c.4135967	GXG and GXE interaction analysis	Genotyping Data.zip; Pre-processed Data Files.zip; Raw Analysis Data.zip	figshare	doi:10.6084/m9.figshare.c.4135967	https://doi.org/10.6084/m9.figshare.c.4135967
Validation stage\patient no.120	DNA extraction	Genotyping	MassARRAY	Sequenom	Validation stage\patient no.120_mass spectrums.tsv	Scatter Plots.zip; Spectrums Data.zip	figshare	doi:10.6084/m9.figshare.c.4135967	https://doi.org/10.6084/m9.figshare.c.4135967	GXG and GXE interaction analysis	Genotyping Data.zip; Pre-processed Data Files.zip; Raw Analysis Data.zip	figshare	doi:10.6084/m9.figshare.c.4135967	https://doi.org/10.6084/m9.figshare.c.4135967
Validation stage\patient no.121	DNA extraction	Genotyping	MassARRAY	Sequenom	Validation stage\patient no.121_mass spectrums.tsv	Scatter Plots.zip; Spectrums Data.zip	figshare	doi:10.6084/m9.figshare.c.4135967	https://doi.org/10.6084/m9.figshare.c.4135967	GXG and GXE interaction analysis	Genotyping Data.zip; Pre-processed Data Files.zip; Raw Analysis Data.zip	figshare	doi:10.6084/m9.figshare.c.4135967	https://doi.org/10.6084/m9.figshare.c.4135967
Validation stage\patient no.122	DNA extraction	Genotyping	MassARRAY	Sequenom	Validation stage\patient no.122_mass spectrums.tsv	Scatter Plots.zip; Spectrums Data.zip	figshare	doi:10.6084/m9.figshare.c.4135967	https://doi.org/10.6084/m9.figshare.c.4135967	GXG and GXE interaction analysis	Genotyping Data.zip; Pre-processed Data Files.zip; Raw Analysis Data.zip	figshare	doi:10.6084/m9.figshare.c.4135967	https://doi.org/10.6084/m9.figshare.c.4135967
Validation stage\patient no.123	DNA extraction	Genotyping	MassARRAY	Sequenom	Validation stage\patient no.123_mass spectrums.tsv	Scatter Plots.zip; Spectrums Data.zip	figshare	doi:10.6084/m9.figshare.c.4135967	https://doi.org/10.6084/m9.figshare.c.4135967	GXG and GXE interaction analysis	Genotyping Data.zip; Pre-processed Data Files.zip; Raw Analysis Data.zip	figshare	doi:10.6084/m9.figshare.c.4135967	https://doi.org/10.6084/m9.figshare.c.4135967
Validation stage\patient no.124	DNA extraction	Genotyping	MassARRAY	Sequenom	Validation stage\patient no.124_mass spectrums.tsv	Scatter Plots.zip; Spectrums Data.zip	figshare	doi:10.6084/m9.figshare.c.4135967	https://doi.org/10.6084/m9.figshare.c.4135967	GXG and GXE interaction analysis	Genotyping Data.zip; Pre-processed Data Files.zip; Raw Analysis Data.zip	figshare	doi:10.6084/m9.figshare.c.4135967	https://doi.org/10.6084/m9.figshare.c.4135967
Validation stage\patient no.125	DNA extraction	Genotyping	MassARRAY	Sequenom	Validation stage\patient no.125_mass spectrums.tsv	Scatter Plots.zip; Spectrums Data.zip	figshare	doi:10.6084/m9.figshare.c.4135967	https://doi.org/10.6084/m9.figshare.c.4135967	GXG and GXE interaction analysis	Genotyping Data.zip; Pre-processed Data Files.zip; Raw Analysis Data.zip	figshare	doi:10.6084/m9.figshare.c.4135967	https://doi.org/10.6084/m9.figshare.c.4135967
Validation stage\patient no.126	DNA extraction	Genotyping	MassARRAY	Sequenom	Validation stage\patient no.126_mass spectrums.tsv	Scatter Plots.zip; Spectrums Data.zip	figshare	doi:10.6084/m9.figshare.c.4135967	https://doi.org/10.6084/m9.figshare.c.4135967	GXG and GXE interaction analysis	Genotyping Data.zip; Pre-processed Data Files.zip; Raw Analysis Data.zip	figshare	doi:10.6084/m9.figshare.c.4135967	https://doi.org/10.6084/m9.figshare.c.4135967
Validation stage\patient no.127	DNA extraction	Genotyping	MassARRAY	Sequenom	Validation stage\patient no.127_mass spectrums.tsv	Scatter Plots.zip; Spectrums Data.zip	figshare	doi:10.6084/m9.figshare.c.4135967	https://doi.org/10.6084/m9.figshare.c.4135967	GXG and GXE interaction analysis	Genotyping Data.zip; Pre-processed Data Files.zip; Raw Analysis Data.zip	figshare	doi:10.6084/m9.figshare.c.4135967	https://doi.org/10.6084/m9.figshare.c.4135967
Validation stage\patient no.128	DNA extraction	Genotyping	MassARRAY	Sequenom	Validation stage\patient no.128_mass spectrums.tsv	Scatter Plots.zip; Spectrums Data.zip	figshare	doi:10.6084/m9.figshare.c.4135967	https://doi.org/10.6084/m9.figshare.c.4135967	GXG and GXE interaction analysis	Genotyping Data.zip; Pre-processed Data Files.zip; Raw Analysis Data.zip	figshare	doi:10.6084/m9.figshare.c.4135967	https://doi.org/10.6084/m9.figshare.c.4135967
Validation stage\patient no.129	DNA extraction	Genotyping	MassARRAY	Sequenom	Validation stage\patient no.129_mass spectrums.tsv	Scatter Plots.zip; Spectrums Data.zip	figshare	doi:10.6084/m9.figshare.c.4135967	https://doi.org/10.6084/m9.figshare.c.4135967	GXG and GXE interaction analysis	Genotyping Data.zip; Pre-processed Data Files.zip; Raw Analysis Data.zip	figshare	doi:10.6084/m9.figshare.c.4135967	https://doi.org/10.6084/m9.figshare.c.4135967
Validation stage\patient no.130	DNA extraction	Genotyping	MassARRAY	Sequenom	Validation stage\patient no.130_mass spectrums.tsv	Scatter Plots.zip; Spectrums Data.zip	figshare	doi:10.6084/m9.figshare.c.4135967	https://doi.org/10.6084/m9.figshare.c.4135967	GXG and GXE interaction analysis	Genotyping Data.zip; Pre-processed Data Files.zip; Raw Analysis Data.zip	figshare	doi:10.6084/m9.figshare.c.4135967	https://doi.org/10.6084/m9.figshare.c.4135967
Validation stage\patient no.131	DNA extraction	Genotyping	MassARRAY	Sequenom	Validation stage\patient no.131_mass spectrums.tsv	Scatter Plots.zip; Spectrums Data.zip	figshare	doi:10.6084/m9.figshare.c.4135967	https://doi.org/10.6084/m9.figshare.c.4135967	GXG and GXE interaction analysis	Genotyping Data.zip; Pre-processed Data Files.zip; Raw Analysis Data.zip	figshare	doi:10.6084/m9.figshare.c.4135967	https://doi.org/10.6084/m9.figshare.c.4135967
Validation stage\patient no.132	DNA extraction	Genotyping	MassARRAY	Sequenom	Validation stage\patient no.132_mass spectrums.tsv	Scatter Plots.zip; Spectrums Data.zip	figshare	doi:10.6084/m9.figshare.c.4135967	https://doi.org/10.6084/m9.figshare.c.4135967	GXG and GXE interaction analysis	Genotyping Data.zip; Pre-processed Data Files.zip; Raw Analysis Data.zip	figshare	doi:10.6084/m9.figshare.c.4135967	https://doi.org/10.6084/m9.figshare.c.4135967
Validation stage\patient no.133	DNA extraction	Genotyping	MassARRAY	Sequenom	Validation stage\patient no.133_mass spectrums.tsv	Scatter Plots.zip; Spectrums Data.zip	figshare	doi:10.6084/m9.figshare.c.4135967	https://doi.org/10.6084/m9.figshare.c.4135967	GXG and GXE interaction analysis	Genotyping Data.zip; Pre-processed Data Files.zip; Raw Analysis Data.zip	figshare	doi:10.6084/m9.figshare.c.4135967	https://doi.org/10.6084/m9.figshare.c.4135967
Validation stage\patient no.134	DNA extraction	Genotyping	MassARRAY	Sequenom	Validation stage\patient no.134_mass spectrums.tsv	Scatter Plots.zip; Spectrums Data.zip	figshare	doi:10.6084/m9.figshare.c.4135967	https://doi.org/10.6084/m9.figshare.c.4135967	GXG and GXE interaction analysis	Genotyping Data.zip; Pre-processed Data Files.zip; Raw Analysis Data.zip	figshare	doi:10.6084/m9.figshare.c.4135967	https://doi.org/10.6084/m9.figshare.c.4135967
Validation stage\patient no.135	DNA extraction	Genotyping	MassARRAY	Sequenom	Validation stage\patient no.135_mass spectrums.tsv	Scatter Plots.zip; Spectrums Data.zip	figshare	doi:10.6084/m9.figshare.c.4135967	https://doi.org/10.6084/m9.figshare.c.4135967	GXG and GXE interaction analysis	Genotyping Data.zip; Pre-processed Data Files.zip; Raw Analysis Data.zip	figshare	doi:10.6084/m9.figshare.c.4135967	https://doi.org/10.6084/m9.figshare.c.4135967
Validation stage\patient no.136	DNA extraction	Genotyping	MassARRAY	Sequenom	Validation stage\patient no.136_mass spectrums.tsv	Scatter Plots.zip; Spectrums Data.zip	figshare	doi:10.6084/m9.figshare.c.4135967	https://doi.org/10.6084/m9.figshare.c.4135967	GXG and GXE interaction analysis	Genotyping Data.zip; Pre-processed Data Files.zip; Raw Analysis Data.zip	figshare	doi:10.6084/m9.figshare.c.4135967	https://doi.org/10.6084/m9.figshare.c.4135967
Validation stage\patient no.137	DNA extraction	Genotyping	MassARRAY	Sequenom	Validation stage\patient no.137_mass spectrums.tsv	Scatter Plots.zip; Spectrums Data.zip	figshare	doi:10.6084/m9.figshare.c.4135967	https://doi.org/10.6084/m9.figshare.c.4135967	GXG and GXE interaction analysis	Genotyping Data.zip; Pre-processed Data Files.zip; Raw Analysis Data.zip	figshare	doi:10.6084/m9.figshare.c.4135967	https://doi.org/10.6084/m9.figshare.c.4135967
Validation stage\patient no.138	DNA extraction	Genotyping	MassARRAY	Sequenom	Validation stage\patient no.138_mass spectrums.tsv	Scatter Plots.zip; Spectrums Data.zip	figshare	doi:10.6084/m9.figshare.c.4135967	https://doi.org/10.6084/m9.figshare.c.4135967	GXG and GXE interaction analysis	Genotyping Data.zip; Pre-processed Data Files.zip; Raw Analysis Data.zip	figshare	doi:10.6084/m9.figshare.c.4135967	https://doi.org/10.6084/m9.figshare.c.4135967
Validation stage\patient no.139	DNA extraction	Genotyping	MassARRAY	Sequenom	Validation stage\patient no.139_mass spectrums.tsv	Scatter Plots.zip; Spectrums Data.zip	figshare	doi:10.6084/m9.figshare.c.4135967	https://doi.org/10.6084/m9.figshare.c.4135967	GXG and GXE interaction analysis	Genotyping Data.zip; Pre-processed Data Files.zip; Raw Analysis Data.zip	figshare	doi:10.6084/m9.figshare.c.4135967	https://doi.org/10.6084/m9.figshare.c.4135967
Validation stage\patient no.140	DNA extraction	Genotyping	MassARRAY	Sequenom	Validation stage\patient no.140_mass spectrums.tsv	Scatter Plots.zip; Spectrums Data.zip	figshare	doi:10.6084/m9.figshare.c.4135967	https://doi.org/10.6084/m9.figshare.c.4135967	GXG and GXE interaction analysis	Genotyping Data.zip; Pre-processed Data Files.zip; Raw Analysis Data.zip	figshare	doi:10.6084/m9.figshare.c.4135967	https://doi.org/10.6084/m9.figshare.c.4135967
Validation stage\patient no.141	DNA extraction	Genotyping	MassARRAY	Sequenom	Validation stage\patient no.141_mass spectrums.tsv	Scatter Plots.zip; Spectrums Data.zip	figshare	doi:10.6084/m9.figshare.c.4135967	https://doi.org/10.6084/m9.figshare.c.4135967	GXG and GXE interaction analysis	Genotyping Data.zip; Pre-processed Data Files.zip; Raw Analysis Data.zip	figshare	doi:10.6084/m9.figshare.c.4135967	https://doi.org/10.6084/m9.figshare.c.4135967
Validation stage\patient no.142	DNA extraction	Genotyping	MassARRAY	Sequenom	Validation stage\patient no.142_mass spectrums.tsv	Scatter Plots.zip; Spectrums Data.zip	figshare	doi:10.6084/m9.figshare.c.4135967	https://doi.org/10.6084/m9.figshare.c.4135967	GXG and GXE interaction analysis	Genotyping Data.zip; Pre-processed Data Files.zip; Raw Analysis Data.zip	figshare	doi:10.6084/m9.figshare.c.4135967	https://doi.org/10.6084/m9.figshare.c.4135967
Validation stage\patient no.143	DNA extraction	Genotyping	MassARRAY	Sequenom	Validation stage\patient no.143_mass spectrums.tsv	Scatter Plots.zip; Spectrums Data.zip	figshare	doi:10.6084/m9.figshare.c.4135967	https://doi.org/10.6084/m9.figshare.c.4135967	GXG and GXE interaction analysis	Genotyping Data.zip; Pre-processed Data Files.zip; Raw Analysis Data.zip	figshare	doi:10.6084/m9.figshare.c.4135967	https://doi.org/10.6084/m9.figshare.c.4135967
Validation stage\patient no.144	DNA extraction	Genotyping	MassARRAY	Sequenom	Validation stage\patient no.144_mass spectrums.tsv	Scatter Plots.zip; Spectrums Data.zip	figshare	doi:10.6084/m9.figshare.c.4135967	https://doi.org/10.6084/m9.figshare.c.4135967	GXG and GXE interaction analysis	Genotyping Data.zip; Pre-processed Data Files.zip; Raw Analysis Data.zip	figshare	doi:10.6084/m9.figshare.c.4135967	https://doi.org/10.6084/m9.figshare.c.4135967
Validation stage\patient no.145	DNA extraction	Genotyping	MassARRAY	Sequenom	Validation stage\patient no.145_mass spectrums.tsv	Scatter Plots.zip; Spectrums Data.zip	figshare	doi:10.6084/m9.figshare.c.4135967	https://doi.org/10.6084/m9.figshare.c.4135967	GXG and GXE interaction analysis	Genotyping Data.zip; Pre-processed Data Files.zip; Raw Analysis Data.zip	figshare	doi:10.6084/m9.figshare.c.4135967	https://doi.org/10.6084/m9.figshare.c.4135967
Validation stage\patient no.146	DNA extraction	Genotyping	MassARRAY	Sequenom	Validation stage\patient no.146_mass spectrums.tsv	Scatter Plots.zip; Spectrums Data.zip	figshare	doi:10.6084/m9.figshare.c.4135967	https://doi.org/10.6084/m9.figshare.c.4135967	GXG and GXE interaction analysis	Genotyping Data.zip; Pre-processed Data Files.zip; Raw Analysis Data.zip	figshare	doi:10.6084/m9.figshare.c.4135967	https://doi.org/10.6084/m9.figshare.c.4135967
Validation stage\patient no.147	DNA extraction	Genotyping	MassARRAY	Sequenom	Validation stage\patient no.147_mass spectrums.tsv	Scatter Plots.zip; Spectrums Data.zip	figshare	doi:10.6084/m9.figshare.c.4135967	https://doi.org/10.6084/m9.figshare.c.4135967	GXG and GXE interaction analysis	Genotyping Data.zip; Pre-processed Data Files.zip; Raw Analysis Data.zip	figshare	doi:10.6084/m9.figshare.c.4135967	https://doi.org/10.6084/m9.figshare.c.4135967
Validation stage\patient no.148	DNA extraction	Genotyping	MassARRAY	Sequenom	Validation stage\patient no.148_mass spectrums.tsv	Scatter Plots.zip; Spectrums Data.zip	figshare	doi:10.6084/m9.figshare.c.4135967	https://doi.org/10.6084/m9.figshare.c.4135967	GXG and GXE interaction analysis	Genotyping Data.zip; Pre-processed Data Files.zip; Raw Analysis Data.zip	figshare	doi:10.6084/m9.figshare.c.4135967	https://doi.org/10.6084/m9.figshare.c.4135967
Validation stage\patient no.149	DNA extraction	Genotyping	MassARRAY	Sequenom	Validation stage\patient no.149_mass spectrums.tsv	Scatter Plots.zip; Spectrums Data.zip	figshare	doi:10.6084/m9.figshare.c.4135967	https://doi.org/10.6084/m9.figshare.c.4135967	GXG and GXE interaction analysis	Genotyping Data.zip; Pre-processed Data Files.zip; Raw Analysis Data.zip	figshare	doi:10.6084/m9.figshare.c.4135967	https://doi.org/10.6084/m9.figshare.c.4135967
Validation stage\patient no.150	DNA extraction	Genotyping	MassARRAY	Sequenom	Validation stage\patient no.150_mass spectrums.tsv	Scatter Plots.zip; Spectrums Data.zip	figshare	doi:10.6084/m9.figshare.c.4135967	https://doi.org/10.6084/m9.figshare.c.4135967	GXG and GXE interaction analysis	Genotyping Data.zip; Pre-processed Data Files.zip; Raw Analysis Data.zip	figshare	doi:10.6084/m9.figshare.c.4135967	https://doi.org/10.6084/m9.figshare.c.4135967
Validation stage\patient no.151	DNA extraction	Genotyping	MassARRAY	Sequenom	Validation stage\patient no.151_mass spectrums.tsv	Scatter Plots.zip; Spectrums Data.zip	figshare	doi:10.6084/m9.figshare.c.4135967	https://doi.org/10.6084/m9.figshare.c.4135967	GXG and GXE interaction analysis	Genotyping Data.zip; Pre-processed Data Files.zip; Raw Analysis Data.zip	figshare	doi:10.6084/m9.figshare.c.4135967	https://doi.org/10.6084/m9.figshare.c.4135967
Validation stage\patient no.152	DNA extraction	Genotyping	MassARRAY	Sequenom	Validation stage\patient no.152_mass spectrums.tsv	Scatter Plots.zip; Spectrums Data.zip	figshare	doi:10.6084/m9.figshare.c.4135967	https://doi.org/10.6084/m9.figshare.c.4135967	GXG and GXE interaction analysis	Genotyping Data.zip; Pre-processed Data Files.zip; Raw Analysis Data.zip	figshare	doi:10.6084/m9.figshare.c.4135967	https://doi.org/10.6084/m9.figshare.c.4135967
Validation stage\patient no.153	DNA extraction	Genotyping	MassARRAY	Sequenom	Validation stage\patient no.153_mass spectrums.tsv	Scatter Plots.zip; Spectrums Data.zip	figshare	doi:10.6084/m9.figshare.c.4135967	https://doi.org/10.6084/m9.figshare.c.4135967	GXG and GXE interaction analysis	Genotyping Data.zip; Pre-processed Data Files.zip; Raw Analysis Data.zip	figshare	doi:10.6084/m9.figshare.c.4135967	https://doi.org/10.6084/m9.figshare.c.4135967
Validation stage\patient no.154	DNA extraction	Genotyping	MassARRAY	Sequenom	Validation stage\patient no.154_mass spectrums.tsv	Scatter Plots.zip; Spectrums Data.zip	figshare	doi:10.6084/m9.figshare.c.4135967	https://doi.org/10.6084/m9.figshare.c.4135967	GXG and GXE interaction analysis	Genotyping Data.zip; Pre-processed Data Files.zip; Raw Analysis Data.zip	figshare	doi:10.6084/m9.figshare.c.4135967	https://doi.org/10.6084/m9.figshare.c.4135967
Validation stage\patient no.155	DNA extraction	Genotyping	MassARRAY	Sequenom	Validation stage\patient no.155_mass spectrums.tsv	Scatter Plots.zip; Spectrums Data.zip	figshare	doi:10.6084/m9.figshare.c.4135967	https://doi.org/10.6084/m9.figshare.c.4135967	GXG and GXE interaction analysis	Genotyping Data.zip; Pre-processed Data Files.zip; Raw Analysis Data.zip	figshare	doi:10.6084/m9.figshare.c.4135967	https://doi.org/10.6084/m9.figshare.c.4135967
Validation stage\patient no.156	DNA extraction	Genotyping	MassARRAY	Sequenom	Validation stage\patient no.156_mass spectrums.tsv	Scatter Plots.zip; Spectrums Data.zip	figshare	doi:10.6084/m9.figshare.c.4135967	https://doi.org/10.6084/m9.figshare.c.4135967	GXG and GXE interaction analysis	Genotyping Data.zip; Pre-processed Data Files.zip; Raw Analysis Data.zip	figshare	doi:10.6084/m9.figshare.c.4135967	https://doi.org/10.6084/m9.figshare.c.4135967
Validation stage\patient no.157	DNA extraction	Genotyping	MassARRAY	Sequenom	Validation stage\patient no.157_mass spectrums.tsv	Scatter Plots.zip; Spectrums Data.zip	figshare	doi:10.6084/m9.figshare.c.4135967	https://doi.org/10.6084/m9.figshare.c.4135967	GXG and GXE interaction analysis	Genotyping Data.zip; Pre-processed Data Files.zip; Raw Analysis Data.zip	figshare	doi:10.6084/m9.figshare.c.4135967	https://doi.org/10.6084/m9.figshare.c.4135967
Validation stage\patient no.158	DNA extraction	Genotyping	MassARRAY	Sequenom	Validation stage\patient no.158_mass spectrums.tsv	Scatter Plots.zip; Spectrums Data.zip	figshare	doi:10.6084/m9.figshare.c.4135967	https://doi.org/10.6084/m9.figshare.c.4135967	GXG and GXE interaction analysis	Genotyping Data.zip; Pre-processed Data Files.zip; Raw Analysis Data.zip	figshare	doi:10.6084/m9.figshare.c.4135967	https://doi.org/10.6084/m9.figshare.c.4135967
Validation stage\patient no.159	DNA extraction	Genotyping	MassARRAY	Sequenom	Validation stage\patient no.159_mass spectrums.tsv	Scatter Plots.zip; Spectrums Data.zip	figshare	doi:10.6084/m9.figshare.c.4135967	https://doi.org/10.6084/m9.figshare.c.4135967	GXG and GXE interaction analysis	Genotyping Data.zip; Pre-processed Data Files.zip; Raw Analysis Data.zip	figshare	doi:10.6084/m9.figshare.c.4135967	https://doi.org/10.6084/m9.figshare.c.4135967
Validation stage\patient no.160	DNA extraction	Genotyping	MassARRAY	Sequenom	Validation stage\patient no.160_mass spectrums.tsv	Scatter Plots.zip; Spectrums Data.zip	figshare	doi:10.6084/m9.figshare.c.4135967	https://doi.org/10.6084/m9.figshare.c.4135967	GXG and GXE interaction analysis	Genotyping Data.zip; Pre-processed Data Files.zip; Raw Analysis Data.zip	figshare	doi:10.6084/m9.figshare.c.4135967	https://doi.org/10.6084/m9.figshare.c.4135967
Validation stage\patient no.161	DNA extraction	Genotyping	MassARRAY	Sequenom	Validation stage\patient no.161_mass spectrums.tsv	Scatter Plots.zip; Spectrums Data.zip	figshare	doi:10.6084/m9.figshare.c.4135967	https://doi.org/10.6084/m9.figshare.c.4135967	GXG and GXE interaction analysis	Genotyping Data.zip; Pre-processed Data Files.zip; Raw Analysis Data.zip	figshare	doi:10.6084/m9.figshare.c.4135967	https://doi.org/10.6084/m9.figshare.c.4135967
Validation stage\patient no.162	DNA extraction	Genotyping	MassARRAY	Sequenom	Validation stage\patient no.162_mass spectrums.tsv	Scatter Plots.zip; Spectrums Data.zip	figshare	doi:10.6084/m9.figshare.c.4135967	https://doi.org/10.6084/m9.figshare.c.4135967	GXG and GXE interaction analysis	Genotyping Data.zip; Pre-processed Data Files.zip; Raw Analysis Data.zip	figshare	doi:10.6084/m9.figshare.c.4135967	https://doi.org/10.6084/m9.figshare.c.4135967
Validation stage\patient no.163	DNA extraction	Genotyping	MassARRAY	Sequenom	Validation stage\patient no.163_mass spectrums.tsv	Scatter Plots.zip; Spectrums Data.zip	figshare	doi:10.6084/m9.figshare.c.4135967	https://doi.org/10.6084/m9.figshare.c.4135967	GXG and GXE interaction analysis	Genotyping Data.zip; Pre-processed Data Files.zip; Raw Analysis Data.zip	figshare	doi:10.6084/m9.figshare.c.4135967	https://doi.org/10.6084/m9.figshare.c.4135967
Validation stage\patient no.164	DNA extraction	Genotyping	MassARRAY	Sequenom	Validation stage\patient no.164_mass spectrums.tsv	Scatter Plots.zip; Spectrums Data.zip	figshare	doi:10.6084/m9.figshare.c.4135967	https://doi.org/10.6084/m9.figshare.c.4135967	GXG and GXE interaction analysis	Genotyping Data.zip; Pre-processed Data Files.zip; Raw Analysis Data.zip	figshare	doi:10.6084/m9.figshare.c.4135967	https://doi.org/10.6084/m9.figshare.c.4135967
Validation stage\patient no.165	DNA extraction	Genotyping	MassARRAY	Sequenom	Validation stage\patient no.165_mass spectrums.tsv	Scatter Plots.zip; Spectrums Data.zip	figshare	doi:10.6084/m9.figshare.c.4135967	https://doi.org/10.6084/m9.figshare.c.4135967	GXG and GXE interaction analysis	Genotyping Data.zip; Pre-processed Data Files.zip; Raw Analysis Data.zip	figshare	doi:10.6084/m9.figshare.c.4135967	https://doi.org/10.6084/m9.figshare.c.4135967
Validation stage\patient no.166	DNA extraction	Genotyping	MassARRAY	Sequenom	Validation stage\patient no.166_mass spectrums.tsv	Scatter Plots.zip; Spectrums Data.zip	figshare	doi:10.6084/m9.figshare.c.4135967	https://doi.org/10.6084/m9.figshare.c.4135967	GXG and GXE interaction analysis	Genotyping Data.zip; Pre-processed Data Files.zip; Raw Analysis Data.zip	figshare	doi:10.6084/m9.figshare.c.4135967	https://doi.org/10.6084/m9.figshare.c.4135967
Validation stage\patient no.167	DNA extraction	Genotyping	MassARRAY	Sequenom	Validation stage\patient no.167_mass spectrums.tsv	Scatter Plots.zip; Spectrums Data.zip	figshare	doi:10.6084/m9.figshare.c.4135967	https://doi.org/10.6084/m9.figshare.c.4135967	GXG and GXE interaction analysis	Genotyping Data.zip; Pre-processed Data Files.zip; Raw Analysis Data.zip	figshare	doi:10.6084/m9.figshare.c.4135967	https://doi.org/10.6084/m9.figshare.c.4135967
Validation stage\patient no.168	DNA extraction	Genotyping	MassARRAY	Sequenom	Validation stage\patient no.168_mass spectrums.tsv	Scatter Plots.zip; Spectrums Data.zip	figshare	doi:10.6084/m9.figshare.c.4135967	https://doi.org/10.6084/m9.figshare.c.4135967	GXG and GXE interaction analysis	Genotyping Data.zip; Pre-processed Data Files.zip; Raw Analysis Data.zip	figshare	doi:10.6084/m9.figshare.c.4135967	https://doi.org/10.6084/m9.figshare.c.4135967
Validation stage\patient no.169	DNA extraction	Genotyping	MassARRAY	Sequenom	Validation stage\patient no.169_mass spectrums.tsv	Scatter Plots.zip; Spectrums Data.zip	figshare	doi:10.6084/m9.figshare.c.4135967	https://doi.org/10.6084/m9.figshare.c.4135967	GXG and GXE interaction analysis	Genotyping Data.zip; Pre-processed Data Files.zip; Raw Analysis Data.zip	figshare	doi:10.6084/m9.figshare.c.4135967	https://doi.org/10.6084/m9.figshare.c.4135967
Validation stage\patient no.170	DNA extraction	Genotyping	MassARRAY	Sequenom	Validation stage\patient no.170_mass spectrums.tsv	Scatter Plots.zip; Spectrums Data.zip	figshare	doi:10.6084/m9.figshare.c.4135967	https://doi.org/10.6084/m9.figshare.c.4135967	GXG and GXE interaction analysis	Genotyping Data.zip; Pre-processed Data Files.zip; Raw Analysis Data.zip	figshare	doi:10.6084/m9.figshare.c.4135967	https://doi.org/10.6084/m9.figshare.c.4135967
Validation stage\patient no.171	DNA extraction	Genotyping	MassARRAY	Sequenom	Validation stage\patient no.171_mass spectrums.tsv	Scatter Plots.zip; Spectrums Data.zip	figshare	doi:10.6084/m9.figshare.c.4135967	https://doi.org/10.6084/m9.figshare.c.4135967	GXG and GXE interaction analysis	Genotyping Data.zip; Pre-processed Data Files.zip; Raw Analysis Data.zip	figshare	doi:10.6084/m9.figshare.c.4135967	https://doi.org/10.6084/m9.figshare.c.4135967
Validation stage\patient no.172	DNA extraction	Genotyping	MassARRAY	Sequenom	Validation stage\patient no.172_mass spectrums.tsv	Scatter Plots.zip; Spectrums Data.zip	figshare	doi:10.6084/m9.figshare.c.4135967	https://doi.org/10.6084/m9.figshare.c.4135967	GXG and GXE interaction analysis	Genotyping Data.zip; Pre-processed Data Files.zip; Raw Analysis Data.zip	figshare	doi:10.6084/m9.figshare.c.4135967	https://doi.org/10.6084/m9.figshare.c.4135967
Validation stage\patient no.173	DNA extraction	Genotyping	MassARRAY	Sequenom	Validation stage\patient no.173_mass spectrums.tsv	Scatter Plots.zip; Spectrums Data.zip	figshare	doi:10.6084/m9.figshare.c.4135967	https://doi.org/10.6084/m9.figshare.c.4135967	GXG and GXE interaction analysis	Genotyping Data.zip; Pre-processed Data Files.zip; Raw Analysis Data.zip	figshare	doi:10.6084/m9.figshare.c.4135967	https://doi.org/10.6084/m9.figshare.c.4135967
Validation stage\patient no.174	DNA extraction	Genotyping	MassARRAY	Sequenom	Validation stage\patient no.174_mass spectrums.tsv	Scatter Plots.zip; Spectrums Data.zip	figshare	doi:10.6084/m9.figshare.c.4135967	https://doi.org/10.6084/m9.figshare.c.4135967	GXG and GXE interaction analysis	Genotyping Data.zip; Pre-processed Data Files.zip; Raw Analysis Data.zip	figshare	doi:10.6084/m9.figshare.c.4135967	https://doi.org/10.6084/m9.figshare.c.4135967
Validation stage\patient no.175	DNA extraction	Genotyping	MassARRAY	Sequenom	Validation stage\patient no.175_mass spectrums.tsv	Scatter Plots.zip; Spectrums Data.zip	figshare	doi:10.6084/m9.figshare.c.4135967	https://doi.org/10.6084/m9.figshare.c.4135967	GXG and GXE interaction analysis	Genotyping Data.zip; Pre-processed Data Files.zip; Raw Analysis Data.zip	figshare	doi:10.6084/m9.figshare.c.4135967	https://doi.org/10.6084/m9.figshare.c.4135967
Validation stage\patient no.176	DNA extraction	Genotyping	MassARRAY	Sequenom	Validation stage\patient no.176_mass spectrums.tsv	Scatter Plots.zip; Spectrums Data.zip	figshare	doi:10.6084/m9.figshare.c.4135967	https://doi.org/10.6084/m9.figshare.c.4135967	GXG and GXE interaction analysis	Genotyping Data.zip; Pre-processed Data Files.zip; Raw Analysis Data.zip	figshare	doi:10.6084/m9.figshare.c.4135967	https://doi.org/10.6084/m9.figshare.c.4135967
Validation stage\patient no.177	DNA extraction	Genotyping	MassARRAY	Sequenom	Validation stage\patient no.177_mass spectrums.tsv	Scatter Plots.zip; Spectrums Data.zip	figshare	doi:10.6084/m9.figshare.c.4135967	https://doi.org/10.6084/m9.figshare.c.4135967	GXG and GXE interaction analysis	Genotyping Data.zip; Pre-processed Data Files.zip; Raw Analysis Data.zip	figshare	doi:10.6084/m9.figshare.c.4135967	https://doi.org/10.6084/m9.figshare.c.4135967
Validation stage\patient no.178	DNA extraction	Genotyping	MassARRAY	Sequenom	Validation stage\patient no.178_mass spectrums.tsv	Scatter Plots.zip; Spectrums Data.zip	figshare	doi:10.6084/m9.figshare.c.4135967	https://doi.org/10.6084/m9.figshare.c.4135967	GXG and GXE interaction analysis	Genotyping Data.zip; Pre-processed Data Files.zip; Raw Analysis Data.zip	figshare	doi:10.6084/m9.figshare.c.4135967	https://doi.org/10.6084/m9.figshare.c.4135967
Validation stage\patient no.179	DNA extraction	Genotyping	MassARRAY	Sequenom	Validation stage\patient no.179_mass spectrums.tsv	Scatter Plots.zip; Spectrums Data.zip	figshare	doi:10.6084/m9.figshare.c.4135967	https://doi.org/10.6084/m9.figshare.c.4135967	GXG and GXE interaction analysis	Genotyping Data.zip; Pre-processed Data Files.zip; Raw Analysis Data.zip	figshare	doi:10.6084/m9.figshare.c.4135967	https://doi.org/10.6084/m9.figshare.c.4135967
Validation stage\patient no.180	DNA extraction	Genotyping	MassARRAY	Sequenom	Validation stage\patient no.180_mass spectrums.tsv	Scatter Plots.zip; Spectrums Data.zip	figshare	doi:10.6084/m9.figshare.c.4135967	https://doi.org/10.6084/m9.figshare.c.4135967	GXG and GXE interaction analysis	Genotyping Data.zip; Pre-processed Data Files.zip; Raw Analysis Data.zip	figshare	doi:10.6084/m9.figshare.c.4135967	https://doi.org/10.6084/m9.figshare.c.4135967
Validation stage\patient no.181	DNA extraction	Genotyping	MassARRAY	Sequenom	Validation stage\patient no.181_mass spectrums.tsv	Scatter Plots.zip; Spectrums Data.zip	figshare	doi:10.6084/m9.figshare.c.4135967	https://doi.org/10.6084/m9.figshare.c.4135967	GXG and GXE interaction analysis	Genotyping Data.zip; Pre-processed Data Files.zip; Raw Analysis Data.zip	figshare	doi:10.6084/m9.figshare.c.4135967	https://doi.org/10.6084/m9.figshare.c.4135967
Validation stage\patient no.182	DNA extraction	Genotyping	MassARRAY	Sequenom	Validation stage\patient no.182_mass spectrums.tsv	Scatter Plots.zip; Spectrums Data.zip	figshare	doi:10.6084/m9.figshare.c.4135967	https://doi.org/10.6084/m9.figshare.c.4135967	GXG and GXE interaction analysis	Genotyping Data.zip; Pre-processed Data Files.zip; Raw Analysis Data.zip	figshare	doi:10.6084/m9.figshare.c.4135967	https://doi.org/10.6084/m9.figshare.c.4135967
Validation stage\patient no.183	DNA extraction	Genotyping	MassARRAY	Sequenom	Validation stage\patient no.183_mass spectrums.tsv	Scatter Plots.zip; Spectrums Data.zip	figshare	doi:10.6084/m9.figshare.c.4135967	https://doi.org/10.6084/m9.figshare.c.4135967	GXG and GXE interaction analysis	Genotyping Data.zip; Pre-processed Data Files.zip; Raw Analysis Data.zip	figshare	doi:10.6084/m9.figshare.c.4135967	https://doi.org/10.6084/m9.figshare.c.4135967
Validation stage\patient no.184	DNA extraction	Genotyping	MassARRAY	Sequenom	Validation stage\patient no.184_mass spectrums.tsv	Scatter Plots.zip; Spectrums Data.zip	figshare	doi:10.6084/m9.figshare.c.4135967	https://doi.org/10.6084/m9.figshare.c.4135967	GXG and GXE interaction analysis	Genotyping Data.zip; Pre-processed Data Files.zip; Raw Analysis Data.zip	figshare	doi:10.6084/m9.figshare.c.4135967	https://doi.org/10.6084/m9.figshare.c.4135967
Validation stage\patient no.185	DNA extraction	Genotyping	MassARRAY	Sequenom	Validation stage\patient no.185_mass spectrums.tsv	Scatter Plots.zip; Spectrums Data.zip	figshare	doi:10.6084/m9.figshare.c.4135967	https://doi.org/10.6084/m9.figshare.c.4135967	GXG and GXE interaction analysis	Genotyping Data.zip; Pre-processed Data Files.zip; Raw Analysis Data.zip	figshare	doi:10.6084/m9.figshare.c.4135967	https://doi.org/10.6084/m9.figshare.c.4135967
Validation stage\patient no.186	DNA extraction	Genotyping	MassARRAY	Sequenom	Validation stage\patient no.186_mass spectrums.tsv	Scatter Plots.zip; Spectrums Data.zip	figshare	doi:10.6084/m9.figshare.c.4135967	https://doi.org/10.6084/m9.figshare.c.4135967	GXG and GXE interaction analysis	Genotyping Data.zip; Pre-processed Data Files.zip; Raw Analysis Data.zip	figshare	doi:10.6084/m9.figshare.c.4135967	https://doi.org/10.6084/m9.figshare.c.4135967
Validation stage\patient no.187	DNA extraction	Genotyping	MassARRAY	Sequenom	Validation stage\patient no.187_mass spectrums.tsv	Scatter Plots.zip; Spectrums Data.zip	figshare	doi:10.6084/m9.figshare.c.4135967	https://doi.org/10.6084/m9.figshare.c.4135967	GXG and GXE interaction analysis	Genotyping Data.zip; Pre-processed Data Files.zip; Raw Analysis Data.zip	figshare	doi:10.6084/m9.figshare.c.4135967	https://doi.org/10.6084/m9.figshare.c.4135967
Validation stage\patient no.188	DNA extraction	Genotyping	MassARRAY	Sequenom	Validation stage\patient no.188_mass spectrums.tsv	Scatter Plots.zip; Spectrums Data.zip	figshare	doi:10.6084/m9.figshare.c.4135967	https://doi.org/10.6084/m9.figshare.c.4135967	GXG and GXE interaction analysis	Genotyping Data.zip; Pre-processed Data Files.zip; Raw Analysis Data.zip	figshare	doi:10.6084/m9.figshare.c.4135967	https://doi.org/10.6084/m9.figshare.c.4135967
Validation stage\patient no.189	DNA extraction	Genotyping	MassARRAY	Sequenom	Validation stage\patient no.189_mass spectrums.tsv	Scatter Plots.zip; Spectrums Data.zip	figshare	doi:10.6084/m9.figshare.c.4135967	https://doi.org/10.6084/m9.figshare.c.4135967	GXG and GXE interaction analysis	Genotyping Data.zip; Pre-processed Data Files.zip; Raw Analysis Data.zip	figshare	doi:10.6084/m9.figshare.c.4135967	https://doi.org/10.6084/m9.figshare.c.4135967
Validation stage\patient no.190	DNA extraction	Genotyping	MassARRAY	Sequenom	Validation stage\patient no.190_mass spectrums.tsv	Scatter Plots.zip; Spectrums Data.zip	figshare	doi:10.6084/m9.figshare.c.4135967	https://doi.org/10.6084/m9.figshare.c.4135967	GXG and GXE interaction analysis	Genotyping Data.zip; Pre-processed Data Files.zip; Raw Analysis Data.zip	figshare	doi:10.6084/m9.figshare.c.4135967	https://doi.org/10.6084/m9.figshare.c.4135967
Validation stage\patient no.191	DNA extraction	Genotyping	MassARRAY	Sequenom	Validation stage\patient no.191_mass spectrums.tsv	Scatter Plots.zip; Spectrums Data.zip	figshare	doi:10.6084/m9.figshare.c.4135967	https://doi.org/10.6084/m9.figshare.c.4135967	GXG and GXE interaction analysis	Genotyping Data.zip; Pre-processed Data Files.zip; Raw Analysis Data.zip	figshare	doi:10.6084/m9.figshare.c.4135967	https://doi.org/10.6084/m9.figshare.c.4135967
Validation stage\patient no.192	DNA extraction	Genotyping	MassARRAY	Sequenom	Validation stage\patient no.192_mass spectrums.tsv	Scatter Plots.zip; Spectrums Data.zip	figshare	doi:10.6084/m9.figshare.c.4135967	https://doi.org/10.6084/m9.figshare.c.4135967	GXG and GXE interaction analysis	Genotyping Data.zip; Pre-processed Data Files.zip; Raw Analysis Data.zip	figshare	doi:10.6084/m9.figshare.c.4135967	https://doi.org/10.6084/m9.figshare.c.4135967
Validation stage\patient no.193	DNA extraction	Genotyping	MassARRAY	Sequenom	Validation stage\patient no.193_mass spectrums.tsv	Scatter Plots.zip; Spectrums Data.zip	figshare	doi:10.6084/m9.figshare.c.4135967	https://doi.org/10.6084/m9.figshare.c.4135967	GXG and GXE interaction analysis	Genotyping Data.zip; Pre-processed Data Files.zip; Raw Analysis Data.zip	figshare	doi:10.6084/m9.figshare.c.4135967	https://doi.org/10.6084/m9.figshare.c.4135967
Validation stage\patient no.194	DNA extraction	Genotyping	MassARRAY	Sequenom	Validation stage\patient no.194_mass spectrums.tsv	Scatter Plots.zip; Spectrums Data.zip	figshare	doi:10.6084/m9.figshare.c.4135967	https://doi.org/10.6084/m9.figshare.c.4135967	GXG and GXE interaction analysis	Genotyping Data.zip; Pre-processed Data Files.zip; Raw Analysis Data.zip	figshare	doi:10.6084/m9.figshare.c.4135967	https://doi.org/10.6084/m9.figshare.c.4135967
Validation stage\patient no.195	DNA extraction	Genotyping	MassARRAY	Sequenom	Validation stage\patient no.195_mass spectrums.tsv	Scatter Plots.zip; Spectrums Data.zip	figshare	doi:10.6084/m9.figshare.c.4135967	https://doi.org/10.6084/m9.figshare.c.4135967	GXG and GXE interaction analysis	Genotyping Data.zip; Pre-processed Data Files.zip; Raw Analysis Data.zip	figshare	doi:10.6084/m9.figshare.c.4135967	https://doi.org/10.6084/m9.figshare.c.4135967
Validation stage\patient no.196	DNA extraction	Genotyping	MassARRAY	Sequenom	Validation stage\patient no.196_mass spectrums.tsv	Scatter Plots.zip; Spectrums Data.zip	figshare	doi:10.6084/m9.figshare.c.4135967	https://doi.org/10.6084/m9.figshare.c.4135967	GXG and GXE interaction analysis	Genotyping Data.zip; Pre-processed Data Files.zip; Raw Analysis Data.zip	figshare	doi:10.6084/m9.figshare.c.4135967	https://doi.org/10.6084/m9.figshare.c.4135967
Validation stage\patient no.197	DNA extraction	Genotyping	MassARRAY	Sequenom	Validation stage\patient no.197_mass spectrums.tsv	Scatter Plots.zip; Spectrums Data.zip	figshare	doi:10.6084/m9.figshare.c.4135967	https://doi.org/10.6084/m9.figshare.c.4135967	GXG and GXE interaction analysis	Genotyping Data.zip; Pre-processed Data Files.zip; Raw Analysis Data.zip	figshare	doi:10.6084/m9.figshare.c.4135967	https://doi.org/10.6084/m9.figshare.c.4135967
Validation stage\patient no.198	DNA extraction	Genotyping	MassARRAY	Sequenom	Validation stage\patient no.198_mass spectrums.tsv	Scatter Plots.zip; Spectrums Data.zip	figshare	doi:10.6084/m9.figshare.c.4135967	https://doi.org/10.6084/m9.figshare.c.4135967	GXG and GXE interaction analysis	Genotyping Data.zip; Pre-processed Data Files.zip; Raw Analysis Data.zip	figshare	doi:10.6084/m9.figshare.c.4135967	https://doi.org/10.6084/m9.figshare.c.4135967
Validation stage\patient no.199	DNA extraction	Genotyping	MassARRAY	Sequenom	Validation stage\patient no.199_mass spectrums.tsv	Scatter Plots.zip; Spectrums Data.zip	figshare	doi:10.6084/m9.figshare.c.4135967	https://doi.org/10.6084/m9.figshare.c.4135967	GXG and GXE interaction analysis	Genotyping Data.zip; Pre-processed Data Files.zip; Raw Analysis Data.zip	figshare	doi:10.6084/m9.figshare.c.4135967	https://doi.org/10.6084/m9.figshare.c.4135967
Validation stage\patient no.200	DNA extraction	Genotyping	MassARRAY	Sequenom	Validation stage\patient no.200_mass spectrums.tsv	Scatter Plots.zip; Spectrums Data.zip	figshare	doi:10.6084/m9.figshare.c.4135967	https://doi.org/10.6084/m9.figshare.c.4135967	GXG and GXE interaction analysis	Genotyping Data.zip; Pre-processed Data Files.zip; Raw Analysis Data.zip	figshare	doi:10.6084/m9.figshare.c.4135967	https://doi.org/10.6084/m9.figshare.c.4135967
Validation stage\patient no.201	DNA extraction	Genotyping	MassARRAY	Sequenom	Validation stage\patient no.201_mass spectrums.tsv	Scatter Plots.zip; Spectrums Data.zip	figshare	doi:10.6084/m9.figshare.c.4135967	https://doi.org/10.6084/m9.figshare.c.4135967	GXG and GXE interaction analysis	Genotyping Data.zip; Pre-processed Data Files.zip; Raw Analysis Data.zip	figshare	doi:10.6084/m9.figshare.c.4135967	https://doi.org/10.6084/m9.figshare.c.4135967
Validation stage\patient no.202	DNA extraction	Genotyping	MassARRAY	Sequenom	Validation stage\patient no.202_mass spectrums.tsv	Scatter Plots.zip; Spectrums Data.zip	figshare	doi:10.6084/m9.figshare.c.4135967	https://doi.org/10.6084/m9.figshare.c.4135967	GXG and GXE interaction analysis	Genotyping Data.zip; Pre-processed Data Files.zip; Raw Analysis Data.zip	figshare	doi:10.6084/m9.figshare.c.4135967	https://doi.org/10.6084/m9.figshare.c.4135967
Validation stage\patient no.203	DNA extraction	Genotyping	MassARRAY	Sequenom	Validation stage\patient no.203_mass spectrums.tsv	Scatter Plots.zip; Spectrums Data.zip	figshare	doi:10.6084/m9.figshare.c.4135967	https://doi.org/10.6084/m9.figshare.c.4135967	GXG and GXE interaction analysis	Genotyping Data.zip; Pre-processed Data Files.zip; Raw Analysis Data.zip	figshare	doi:10.6084/m9.figshare.c.4135967	https://doi.org/10.6084/m9.figshare.c.4135967
Validation stage\patient no.204	DNA extraction	Genotyping	MassARRAY	Sequenom	Validation stage\patient no.204_mass spectrums.tsv	Scatter Plots.zip; Spectrums Data.zip	figshare	doi:10.6084/m9.figshare.c.4135967	https://doi.org/10.6084/m9.figshare.c.4135967	GXG and GXE interaction analysis	Genotyping Data.zip; Pre-processed Data Files.zip; Raw Analysis Data.zip	figshare	doi:10.6084/m9.figshare.c.4135967	https://doi.org/10.6084/m9.figshare.c.4135967
Validation stage\patient no.205	DNA extraction	Genotyping	MassARRAY	Sequenom	Validation stage\patient no.205_mass spectrums.tsv	Scatter Plots.zip; Spectrums Data.zip	figshare	doi:10.6084/m9.figshare.c.4135967	https://doi.org/10.6084/m9.figshare.c.4135967	GXG and GXE interaction analysis	Genotyping Data.zip; Pre-processed Data Files.zip; Raw Analysis Data.zip	figshare	doi:10.6084/m9.figshare.c.4135967	https://doi.org/10.6084/m9.figshare.c.4135967
Validation stage\patient no.206	DNA extraction	Genotyping	MassARRAY	Sequenom	Validation stage\patient no.206_mass spectrums.tsv	Scatter Plots.zip; Spectrums Data.zip	figshare	doi:10.6084/m9.figshare.c.4135967	https://doi.org/10.6084/m9.figshare.c.4135967	GXG and GXE interaction analysis	Genotyping Data.zip; Pre-processed Data Files.zip; Raw Analysis Data.zip	figshare	doi:10.6084/m9.figshare.c.4135967	https://doi.org/10.6084/m9.figshare.c.4135967
Validation stage\patient no.207	DNA extraction	Genotyping	MassARRAY	Sequenom	Validation stage\patient no.207_mass spectrums.tsv	Scatter Plots.zip; Spectrums Data.zip	figshare	doi:10.6084/m9.figshare.c.4135967	https://doi.org/10.6084/m9.figshare.c.4135967	GXG and GXE interaction analysis	Genotyping Data.zip; Pre-processed Data Files.zip; Raw Analysis Data.zip	figshare	doi:10.6084/m9.figshare.c.4135967	https://doi.org/10.6084/m9.figshare.c.4135967
Validation stage\patient no.208	DNA extraction	Genotyping	MassARRAY	Sequenom	Validation stage\patient no.208_mass spectrums.tsv	Scatter Plots.zip; Spectrums Data.zip	figshare	doi:10.6084/m9.figshare.c.4135967	https://doi.org/10.6084/m9.figshare.c.4135967	GXG and GXE interaction analysis	Genotyping Data.zip; Pre-processed Data Files.zip; Raw Analysis Data.zip	figshare	doi:10.6084/m9.figshare.c.4135967	https://doi.org/10.6084/m9.figshare.c.4135967
Validation stage\patient no.209	DNA extraction	Genotyping	MassARRAY	Sequenom	Validation stage\patient no.209_mass spectrums.tsv	Scatter Plots.zip; Spectrums Data.zip	figshare	doi:10.6084/m9.figshare.c.4135967	https://doi.org/10.6084/m9.figshare.c.4135967	GXG and GXE interaction analysis	Genotyping Data.zip; Pre-processed Data Files.zip; Raw Analysis Data.zip	figshare	doi:10.6084/m9.figshare.c.4135967	https://doi.org/10.6084/m9.figshare.c.4135967
Validation stage\patient no.210	DNA extraction	Genotyping	MassARRAY	Sequenom	Validation stage\patient no.210_mass spectrums.tsv	Scatter Plots.zip; Spectrums Data.zip	figshare	doi:10.6084/m9.figshare.c.4135967	https://doi.org/10.6084/m9.figshare.c.4135967	GXG and GXE interaction analysis	Genotyping Data.zip; Pre-processed Data Files.zip; Raw Analysis Data.zip	figshare	doi:10.6084/m9.figshare.c.4135967	https://doi.org/10.6084/m9.figshare.c.4135967
Validation stage\patient no.211	DNA extraction	Genotyping	MassARRAY	Sequenom	Validation stage\patient no.211_mass spectrums.tsv	Scatter Plots.zip; Spectrums Data.zip	figshare	doi:10.6084/m9.figshare.c.4135967	https://doi.org/10.6084/m9.figshare.c.4135967	GXG and GXE interaction analysis	Genotyping Data.zip; Pre-processed Data Files.zip; Raw Analysis Data.zip	figshare	doi:10.6084/m9.figshare.c.4135967	https://doi.org/10.6084/m9.figshare.c.4135967
Validation stage\patient no.212	DNA extraction	Genotyping	MassARRAY	Sequenom	Validation stage\patient no.212_mass spectrums.tsv	Scatter Plots.zip; Spectrums Data.zip	figshare	doi:10.6084/m9.figshare.c.4135967	https://doi.org/10.6084/m9.figshare.c.4135967	GXG and GXE interaction analysis	Genotyping Data.zip; Pre-processed Data Files.zip; Raw Analysis Data.zip	figshare	doi:10.6084/m9.figshare.c.4135967	https://doi.org/10.6084/m9.figshare.c.4135967
Validation stage\patient no.213	DNA extraction	Genotyping	MassARRAY	Sequenom	Validation stage\patient no.213_mass spectrums.tsv	Scatter Plots.zip; Spectrums Data.zip	figshare	doi:10.6084/m9.figshare.c.4135967	https://doi.org/10.6084/m9.figshare.c.4135967	GXG and GXE interaction analysis	Genotyping Data.zip; Pre-processed Data Files.zip; Raw Analysis Data.zip	figshare	doi:10.6084/m9.figshare.c.4135967	https://doi.org/10.6084/m9.figshare.c.4135967
Validation stage\patient no.214	DNA extraction	Genotyping	MassARRAY	Sequenom	Validation stage\patient no.214_mass spectrums.tsv	Scatter Plots.zip; Spectrums Data.zip	figshare	doi:10.6084/m9.figshare.c.4135967	https://doi.org/10.6084/m9.figshare.c.4135967	GXG and GXE interaction analysis	Genotyping Data.zip; Pre-processed Data Files.zip; Raw Analysis Data.zip	figshare	doi:10.6084/m9.figshare.c.4135967	https://doi.org/10.6084/m9.figshare.c.4135967
Validation stage\patient no.215	DNA extraction	Genotyping	MassARRAY	Sequenom	Validation stage\patient no.215_mass spectrums.tsv	Scatter Plots.zip; Spectrums Data.zip	figshare	doi:10.6084/m9.figshare.c.4135967	https://doi.org/10.6084/m9.figshare.c.4135967	GXG and GXE interaction analysis	Genotyping Data.zip; Pre-processed Data Files.zip; Raw Analysis Data.zip	figshare	doi:10.6084/m9.figshare.c.4135967	https://doi.org/10.6084/m9.figshare.c.4135967
Validation stage\patient no.216	DNA extraction	Genotyping	MassARRAY	Sequenom	Validation stage\patient no.216_mass spectrums.tsv	Scatter Plots.zip; Spectrums Data.zip	figshare	doi:10.6084/m9.figshare.c.4135967	https://doi.org/10.6084/m9.figshare.c.4135967	GXG and GXE interaction analysis	Genotyping Data.zip; Pre-processed Data Files.zip; Raw Analysis Data.zip	figshare	doi:10.6084/m9.figshare.c.4135967	https://doi.org/10.6084/m9.figshare.c.4135967
Validation stage\patient no.217	DNA extraction	Genotyping	MassARRAY	Sequenom	Validation stage\patient no.217_mass spectrums.tsv	Scatter Plots.zip; Spectrums Data.zip	figshare	doi:10.6084/m9.figshare.c.4135967	https://doi.org/10.6084/m9.figshare.c.4135967	GXG and GXE interaction analysis	Genotyping Data.zip; Pre-processed Data Files.zip; Raw Analysis Data.zip	figshare	doi:10.6084/m9.figshare.c.4135967	https://doi.org/10.6084/m9.figshare.c.4135967
Validation stage\patient no.218	DNA extraction	Genotyping	MassARRAY	Sequenom	Validation stage\patient no.218_mass spectrums.tsv	Scatter Plots.zip; Spectrums Data.zip	figshare	doi:10.6084/m9.figshare.c.4135967	https://doi.org/10.6084/m9.figshare.c.4135967	GXG and GXE interaction analysis	Genotyping Data.zip; Pre-processed Data Files.zip; Raw Analysis Data.zip	figshare	doi:10.6084/m9.figshare.c.4135967	https://doi.org/10.6084/m9.figshare.c.4135967
Validation stage\patient no.219	DNA extraction	Genotyping	MassARRAY	Sequenom	Validation stage\patient no.219_mass spectrums.tsv	Scatter Plots.zip; Spectrums Data.zip	figshare	doi:10.6084/m9.figshare.c.4135967	https://doi.org/10.6084/m9.figshare.c.4135967	GXG and GXE interaction analysis	Genotyping Data.zip; Pre-processed Data Files.zip; Raw Analysis Data.zip	figshare	doi:10.6084/m9.figshare.c.4135967	https://doi.org/10.6084/m9.figshare.c.4135967
Validation stage\patient no.220	DNA extraction	Genotyping	MassARRAY	Sequenom	Validation stage\patient no.220_mass spectrums.tsv	Scatter Plots.zip; Spectrums Data.zip	figshare	doi:10.6084/m9.figshare.c.4135967	https://doi.org/10.6084/m9.figshare.c.4135967	GXG and GXE interaction analysis	Genotyping Data.zip; Pre-processed Data Files.zip; Raw Analysis Data.zip	figshare	doi:10.6084/m9.figshare.c.4135967	https://doi.org/10.6084/m9.figshare.c.4135967
Validation stage\patient no.221	DNA extraction	Genotyping	MassARRAY	Sequenom	Validation stage\patient no.221_mass spectrums.tsv	Scatter Plots.zip; Spectrums Data.zip	figshare	doi:10.6084/m9.figshare.c.4135967	https://doi.org/10.6084/m9.figshare.c.4135967	GXG and GXE interaction analysis	Genotyping Data.zip; Pre-processed Data Files.zip; Raw Analysis Data.zip	figshare	doi:10.6084/m9.figshare.c.4135967	https://doi.org/10.6084/m9.figshare.c.4135967
Validation stage\patient no.222	DNA extraction	Genotyping	MassARRAY	Sequenom	Validation stage\patient no.222_mass spectrums.tsv	Scatter Plots.zip; Spectrums Data.zip	figshare	doi:10.6084/m9.figshare.c.4135967	https://doi.org/10.6084/m9.figshare.c.4135967	GXG and GXE interaction analysis	Genotyping Data.zip; Pre-processed Data Files.zip; Raw Analysis Data.zip	figshare	doi:10.6084/m9.figshare.c.4135967	https://doi.org/10.6084/m9.figshare.c.4135967
Validation stage\patient no.223	DNA extraction	Genotyping	MassARRAY	Sequenom	Validation stage\patient no.223_mass spectrums.tsv	Scatter Plots.zip; Spectrums Data.zip	figshare	doi:10.6084/m9.figshare.c.4135967	https://doi.org/10.6084/m9.figshare.c.4135967	GXG and GXE interaction analysis	Genotyping Data.zip; Pre-processed Data Files.zip; Raw Analysis Data.zip	figshare	doi:10.6084/m9.figshare.c.4135967	https://doi.org/10.6084/m9.figshare.c.4135967
Validation stage\patient no.224	DNA extraction	Genotyping	MassARRAY	Sequenom	Validation stage\patient no.224_mass spectrums.tsv	Scatter Plots.zip; Spectrums Data.zip	figshare	doi:10.6084/m9.figshare.c.4135967	https://doi.org/10.6084/m9.figshare.c.4135967	GXG and GXE interaction analysis	Genotyping Data.zip; Pre-processed Data Files.zip; Raw Analysis Data.zip	figshare	doi:10.6084/m9.figshare.c.4135967	https://doi.org/10.6084/m9.figshare.c.4135967
Validation stage\patient no.225	DNA extraction	Genotyping	MassARRAY	Sequenom	Validation stage\patient no.225_mass spectrums.tsv	Scatter Plots.zip; Spectrums Data.zip	figshare	doi:10.6084/m9.figshare.c.4135967	https://doi.org/10.6084/m9.figshare.c.4135967	GXG and GXE interaction analysis	Genotyping Data.zip; Pre-processed Data Files.zip; Raw Analysis Data.zip	figshare	doi:10.6084/m9.figshare.c.4135967	https://doi.org/10.6084/m9.figshare.c.4135967
Validation stage\patient no.226	DNA extraction	Genotyping	MassARRAY	Sequenom	Validation stage\patient no.226_mass spectrums.tsv	Scatter Plots.zip; Spectrums Data.zip	figshare	doi:10.6084/m9.figshare.c.4135967	https://doi.org/10.6084/m9.figshare.c.4135967	GXG and GXE interaction analysis	Genotyping Data.zip; Pre-processed Data Files.zip; Raw Analysis Data.zip	figshare	doi:10.6084/m9.figshare.c.4135967	https://doi.org/10.6084/m9.figshare.c.4135967
Validation stage\patient no.227	DNA extraction	Genotyping	MassARRAY	Sequenom	Validation stage\patient no.227_mass spectrums.tsv	Scatter Plots.zip; Spectrums Data.zip	figshare	doi:10.6084/m9.figshare.c.4135967	https://doi.org/10.6084/m9.figshare.c.4135967	GXG and GXE interaction analysis	Genotyping Data.zip; Pre-processed Data Files.zip; Raw Analysis Data.zip	figshare	doi:10.6084/m9.figshare.c.4135967	https://doi.org/10.6084/m9.figshare.c.4135967
Validation stage\patient no.228	DNA extraction	Genotyping	MassARRAY	Sequenom	Validation stage\patient no.228_mass spectrums.tsv	Scatter Plots.zip; Spectrums Data.zip	figshare	doi:10.6084/m9.figshare.c.4135967	https://doi.org/10.6084/m9.figshare.c.4135967	GXG and GXE interaction analysis	Genotyping Data.zip; Pre-processed Data Files.zip; Raw Analysis Data.zip	figshare	doi:10.6084/m9.figshare.c.4135967	https://doi.org/10.6084/m9.figshare.c.4135967
Validation stage\patient no.229	DNA extraction	Genotyping	MassARRAY	Sequenom	Validation stage\patient no.229_mass spectrums.tsv	Scatter Plots.zip; Spectrums Data.zip	figshare	doi:10.6084/m9.figshare.c.4135967	https://doi.org/10.6084/m9.figshare.c.4135967	GXG and GXE interaction analysis	Genotyping Data.zip; Pre-processed Data Files.zip; Raw Analysis Data.zip	figshare	doi:10.6084/m9.figshare.c.4135967	https://doi.org/10.6084/m9.figshare.c.4135967
Validation stage\patient no.230	DNA extraction	Genotyping	MassARRAY	Sequenom	Validation stage\patient no.230_mass spectrums.tsv	Scatter Plots.zip; Spectrums Data.zip	figshare	doi:10.6084/m9.figshare.c.4135967	https://doi.org/10.6084/m9.figshare.c.4135967	GXG and GXE interaction analysis	Genotyping Data.zip; Pre-processed Data Files.zip; Raw Analysis Data.zip	figshare	doi:10.6084/m9.figshare.c.4135967	https://doi.org/10.6084/m9.figshare.c.4135967
Validation stage\patient no.231	DNA extraction	Genotyping	MassARRAY	Sequenom	Validation stage\patient no.231_mass spectrums.tsv	Scatter Plots.zip; Spectrums Data.zip	figshare	doi:10.6084/m9.figshare.c.4135967	https://doi.org/10.6084/m9.figshare.c.4135967	GXG and GXE interaction analysis	Genotyping Data.zip; Pre-processed Data Files.zip; Raw Analysis Data.zip	figshare	doi:10.6084/m9.figshare.c.4135967	https://doi.org/10.6084/m9.figshare.c.4135967
Validation stage\patient no.232	DNA extraction	Genotyping	MassARRAY	Sequenom	Validation stage\patient no.232_mass spectrums.tsv	Scatter Plots.zip; Spectrums Data.zip	figshare	doi:10.6084/m9.figshare.c.4135967	https://doi.org/10.6084/m9.figshare.c.4135967	GXG and GXE interaction analysis	Genotyping Data.zip; Pre-processed Data Files.zip; Raw Analysis Data.zip	figshare	doi:10.6084/m9.figshare.c.4135967	https://doi.org/10.6084/m9.figshare.c.4135967
Validation stage\patient no.233	DNA extraction	Genotyping	MassARRAY	Sequenom	Validation stage\patient no.233_mass spectrums.tsv	Scatter Plots.zip; Spectrums Data.zip	figshare	doi:10.6084/m9.figshare.c.4135967	https://doi.org/10.6084/m9.figshare.c.4135967	GXG and GXE interaction analysis	Genotyping Data.zip; Pre-processed Data Files.zip; Raw Analysis Data.zip	figshare	doi:10.6084/m9.figshare.c.4135967	https://doi.org/10.6084/m9.figshare.c.4135967
Validation stage\patient no.234	DNA extraction	Genotyping	MassARRAY	Sequenom	Validation stage\patient no.234_mass spectrums.tsv	Scatter Plots.zip; Spectrums Data.zip	figshare	doi:10.6084/m9.figshare.c.4135967	https://doi.org/10.6084/m9.figshare.c.4135967	GXG and GXE interaction analysis	Genotyping Data.zip; Pre-processed Data Files.zip; Raw Analysis Data.zip	figshare	doi:10.6084/m9.figshare.c.4135967	https://doi.org/10.6084/m9.figshare.c.4135967
Validation stage\patient no.235	DNA extraction	Genotyping	MassARRAY	Sequenom	Validation stage\patient no.235_mass spectrums.tsv	Scatter Plots.zip; Spectrums Data.zip	figshare	doi:10.6084/m9.figshare.c.4135967	https://doi.org/10.6084/m9.figshare.c.4135967	GXG and GXE interaction analysis	Genotyping Data.zip; Pre-processed Data Files.zip; Raw Analysis Data.zip	figshare	doi:10.6084/m9.figshare.c.4135967	https://doi.org/10.6084/m9.figshare.c.4135967
Validation stage\patient no.236	DNA extraction	Genotyping	MassARRAY	Sequenom	Validation stage\patient no.236_mass spectrums.tsv	Scatter Plots.zip; Spectrums Data.zip	figshare	doi:10.6084/m9.figshare.c.4135967	https://doi.org/10.6084/m9.figshare.c.4135967	GXG and GXE interaction analysis	Genotyping Data.zip; Pre-processed Data Files.zip; Raw Analysis Data.zip	figshare	doi:10.6084/m9.figshare.c.4135967	https://doi.org/10.6084/m9.figshare.c.4135967
Validation stage\patient no.237	DNA extraction	Genotyping	MassARRAY	Sequenom	Validation stage\patient no.237_mass spectrums.tsv	Scatter Plots.zip; Spectrums Data.zip	figshare	doi:10.6084/m9.figshare.c.4135967	https://doi.org/10.6084/m9.figshare.c.4135967	GXG and GXE interaction analysis	Genotyping Data.zip; Pre-processed Data Files.zip; Raw Analysis Data.zip	figshare	doi:10.6084/m9.figshare.c.4135967	https://doi.org/10.6084/m9.figshare.c.4135967
Validation stage\patient no.238	DNA extraction	Genotyping	MassARRAY	Sequenom	Validation stage\patient no.238_mass spectrums.tsv	Scatter Plots.zip; Spectrums Data.zip	figshare	doi:10.6084/m9.figshare.c.4135967	https://doi.org/10.6084/m9.figshare.c.4135967	GXG and GXE interaction analysis	Genotyping Data.zip; Pre-processed Data Files.zip; Raw Analysis Data.zip	figshare	doi:10.6084/m9.figshare.c.4135967	https://doi.org/10.6084/m9.figshare.c.4135967
Validation stage\patient no.239	DNA extraction	Genotyping	MassARRAY	Sequenom	Validation stage\patient no.239_mass spectrums.tsv	Scatter Plots.zip; Spectrums Data.zip	figshare	doi:10.6084/m9.figshare.c.4135967	https://doi.org/10.6084/m9.figshare.c.4135967	GXG and GXE interaction analysis	Genotyping Data.zip; Pre-processed Data Files.zip; Raw Analysis Data.zip	figshare	doi:10.6084/m9.figshare.c.4135967	https://doi.org/10.6084/m9.figshare.c.4135967
Validation stage\patient no.240	DNA extraction	Genotyping	MassARRAY	Sequenom	Validation stage\patient no.240_mass spectrums.tsv	Scatter Plots.zip; Spectrums Data.zip	figshare	doi:10.6084/m9.figshare.c.4135967	https://doi.org/10.6084/m9.figshare.c.4135967	GXG and GXE interaction analysis	Genotyping Data.zip; Pre-processed Data Files.zip; Raw Analysis Data.zip	figshare	doi:10.6084/m9.figshare.c.4135967	https://doi.org/10.6084/m9.figshare.c.4135967
Validation stage\patient no.241	DNA extraction	Genotyping	MassARRAY	Sequenom	Validation stage\patient no.241_mass spectrums.tsv	Scatter Plots.zip; Spectrums Data.zip	figshare	doi:10.6084/m9.figshare.c.4135967	https://doi.org/10.6084/m9.figshare.c.4135967	GXG and GXE interaction analysis	Genotyping Data.zip; Pre-processed Data Files.zip; Raw Analysis Data.zip	figshare	doi:10.6084/m9.figshare.c.4135967	https://doi.org/10.6084/m9.figshare.c.4135967
Validation stage\patient no.242	DNA extraction	Genotyping	MassARRAY	Sequenom	Validation stage\patient no.242_mass spectrums.tsv	Scatter Plots.zip; Spectrums Data.zip	figshare	doi:10.6084/m9.figshare.c.4135967	https://doi.org/10.6084/m9.figshare.c.4135967	GXG and GXE interaction analysis	Genotyping Data.zip; Pre-processed Data Files.zip; Raw Analysis Data.zip	figshare	doi:10.6084/m9.figshare.c.4135967	https://doi.org/10.6084/m9.figshare.c.4135967
Validation stage\patient no.243	DNA extraction	Genotyping	MassARRAY	Sequenom	Validation stage\patient no.243_mass spectrums.tsv	Scatter Plots.zip; Spectrums Data.zip	figshare	doi:10.6084/m9.figshare.c.4135967	https://doi.org/10.6084/m9.figshare.c.4135967	GXG and GXE interaction analysis	Genotyping Data.zip; Pre-processed Data Files.zip; Raw Analysis Data.zip	figshare	doi:10.6084/m9.figshare.c.4135967	https://doi.org/10.6084/m9.figshare.c.4135967
Validation stage\patient no.244	DNA extraction	Genotyping	MassARRAY	Sequenom	Validation stage\patient no.244_mass spectrums.tsv	Scatter Plots.zip; Spectrums Data.zip	figshare	doi:10.6084/m9.figshare.c.4135967	https://doi.org/10.6084/m9.figshare.c.4135967	GXG and GXE interaction analysis	Genotyping Data.zip; Pre-processed Data Files.zip; Raw Analysis Data.zip	figshare	doi:10.6084/m9.figshare.c.4135967	https://doi.org/10.6084/m9.figshare.c.4135967
Validation stage\patient no.245	DNA extraction	Genotyping	MassARRAY	Sequenom	Validation stage\patient no.245_mass spectrums.tsv	Scatter Plots.zip; Spectrums Data.zip	figshare	doi:10.6084/m9.figshare.c.4135967	https://doi.org/10.6084/m9.figshare.c.4135967	GXG and GXE interaction analysis	Genotyping Data.zip; Pre-processed Data Files.zip; Raw Analysis Data.zip	figshare	doi:10.6084/m9.figshare.c.4135967	https://doi.org/10.6084/m9.figshare.c.4135967
Validation stage\patient no.246	DNA extraction	Genotyping	MassARRAY	Sequenom	Validation stage\patient no.246_mass spectrums.tsv	Scatter Plots.zip; Spectrums Data.zip	figshare	doi:10.6084/m9.figshare.c.4135967	https://doi.org/10.6084/m9.figshare.c.4135967	GXG and GXE interaction analysis	Genotyping Data.zip; Pre-processed Data Files.zip; Raw Analysis Data.zip	figshare	doi:10.6084/m9.figshare.c.4135967	https://doi.org/10.6084/m9.figshare.c.4135967
Validation stage\patient no.247	DNA extraction	Genotyping	MassARRAY	Sequenom	Validation stage\patient no.247_mass spectrums.tsv	Scatter Plots.zip; Spectrums Data.zip	figshare	doi:10.6084/m9.figshare.c.4135967	https://doi.org/10.6084/m9.figshare.c.4135967	GXG and GXE interaction analysis	Genotyping Data.zip; Pre-processed Data Files.zip; Raw Analysis Data.zip	figshare	doi:10.6084/m9.figshare.c.4135967	https://doi.org/10.6084/m9.figshare.c.4135967
Validation stage\patient no.248	DNA extraction	Genotyping	MassARRAY	Sequenom	Validation stage\patient no.248_mass spectrums.tsv	Scatter Plots.zip; Spectrums Data.zip	figshare	doi:10.6084/m9.figshare.c.4135967	https://doi.org/10.6084/m9.figshare.c.4135967	GXG and GXE interaction analysis	Genotyping Data.zip; Pre-processed Data Files.zip; Raw Analysis Data.zip	figshare	doi:10.6084/m9.figshare.c.4135967	https://doi.org/10.6084/m9.figshare.c.4135967
Validation stage\patient no.249	DNA extraction	Genotyping	MassARRAY	Sequenom	Validation stage\patient no.249_mass spectrums.tsv	Scatter Plots.zip; Spectrums Data.zip	figshare	doi:10.6084/m9.figshare.c.4135967	https://doi.org/10.6084/m9.figshare.c.4135967	GXG and GXE interaction analysis	Genotyping Data.zip; Pre-processed Data Files.zip; Raw Analysis Data.zip	figshare	doi:10.6084/m9.figshare.c.4135967	https://doi.org/10.6084/m9.figshare.c.4135967
Validation stage\patient no.250	DNA extraction	Genotyping	MassARRAY	Sequenom	Validation stage\patient no.250_mass spectrums.tsv	Scatter Plots.zip; Spectrums Data.zip	figshare	doi:10.6084/m9.figshare.c.4135967	https://doi.org/10.6084/m9.figshare.c.4135967	GXG and GXE interaction analysis	Genotyping Data.zip; Pre-processed Data Files.zip; Raw Analysis Data.zip	figshare	doi:10.6084/m9.figshare.c.4135967	https://doi.org/10.6084/m9.figshare.c.4135967
Validation stage\patient no.251	DNA extraction	Genotyping	MassARRAY	Sequenom	Validation stage\patient no.251_mass spectrums.tsv	Scatter Plots.zip; Spectrums Data.zip	figshare	doi:10.6084/m9.figshare.c.4135967	https://doi.org/10.6084/m9.figshare.c.4135967	GXG and GXE interaction analysis	Genotyping Data.zip; Pre-processed Data Files.zip; Raw Analysis Data.zip	figshare	doi:10.6084/m9.figshare.c.4135967	https://doi.org/10.6084/m9.figshare.c.4135967
Validation stage\patient no.252	DNA extraction	Genotyping	MassARRAY	Sequenom	Validation stage\patient no.252_mass spectrums.tsv	Scatter Plots.zip; Spectrums Data.zip	figshare	doi:10.6084/m9.figshare.c.4135967	https://doi.org/10.6084/m9.figshare.c.4135967	GXG and GXE interaction analysis	Genotyping Data.zip; Pre-processed Data Files.zip; Raw Analysis Data.zip	figshare	doi:10.6084/m9.figshare.c.4135967	https://doi.org/10.6084/m9.figshare.c.4135967
Validation stage\patient no.253	DNA extraction	Genotyping	MassARRAY	Sequenom	Validation stage\patient no.253_mass spectrums.tsv	Scatter Plots.zip; Spectrums Data.zip	figshare	doi:10.6084/m9.figshare.c.4135967	https://doi.org/10.6084/m9.figshare.c.4135967	GXG and GXE interaction analysis	Genotyping Data.zip; Pre-processed Data Files.zip; Raw Analysis Data.zip	figshare	doi:10.6084/m9.figshare.c.4135967	https://doi.org/10.6084/m9.figshare.c.4135967
Validation stage\patient no.254	DNA extraction	Genotyping	MassARRAY	Sequenom	Validation stage\patient no.254_mass spectrums.tsv	Scatter Plots.zip; Spectrums Data.zip	figshare	doi:10.6084/m9.figshare.c.4135967	https://doi.org/10.6084/m9.figshare.c.4135967	GXG and GXE interaction analysis	Genotyping Data.zip; Pre-processed Data Files.zip; Raw Analysis Data.zip	figshare	doi:10.6084/m9.figshare.c.4135967	https://doi.org/10.6084/m9.figshare.c.4135967
Validation stage\patient no.255	DNA extraction	Genotyping	MassARRAY	Sequenom	Validation stage\patient no.255_mass spectrums.tsv	Scatter Plots.zip; Spectrums Data.zip	figshare	doi:10.6084/m9.figshare.c.4135967	https://doi.org/10.6084/m9.figshare.c.4135967	GXG and GXE interaction analysis	Genotyping Data.zip; Pre-processed Data Files.zip; Raw Analysis Data.zip	figshare	doi:10.6084/m9.figshare.c.4135967	https://doi.org/10.6084/m9.figshare.c.4135967
Validation stage\patient no.256	DNA extraction	Genotyping	MassARRAY	Sequenom	Validation stage\patient no.256_mass spectrums.tsv	Scatter Plots.zip; Spectrums Data.zip	figshare	doi:10.6084/m9.figshare.c.4135967	https://doi.org/10.6084/m9.figshare.c.4135967	GXG and GXE interaction analysis	Genotyping Data.zip; Pre-processed Data Files.zip; Raw Analysis Data.zip	figshare	doi:10.6084/m9.figshare.c.4135967	https://doi.org/10.6084/m9.figshare.c.4135967
Validation stage\patient no.257	DNA extraction	Genotyping	MassARRAY	Sequenom	Validation stage\patient no.257_mass spectrums.tsv	Scatter Plots.zip; Spectrums Data.zip	figshare	doi:10.6084/m9.figshare.c.4135967	https://doi.org/10.6084/m9.figshare.c.4135967	GXG and GXE interaction analysis	Genotyping Data.zip; Pre-processed Data Files.zip; Raw Analysis Data.zip	figshare	doi:10.6084/m9.figshare.c.4135967	https://doi.org/10.6084/m9.figshare.c.4135967
Validation stage\patient no.258	DNA extraction	Genotyping	MassARRAY	Sequenom	Validation stage\patient no.258_mass spectrums.tsv	Scatter Plots.zip; Spectrums Data.zip	figshare	doi:10.6084/m9.figshare.c.4135967	https://doi.org/10.6084/m9.figshare.c.4135967	GXG and GXE interaction analysis	Genotyping Data.zip; Pre-processed Data Files.zip; Raw Analysis Data.zip	figshare	doi:10.6084/m9.figshare.c.4135967	https://doi.org/10.6084/m9.figshare.c.4135967
Validation stage\patient no.259	DNA extraction	Genotyping	MassARRAY	Sequenom	Validation stage\patient no.259_mass spectrums.tsv	Scatter Plots.zip; Spectrums Data.zip	figshare	doi:10.6084/m9.figshare.c.4135967	https://doi.org/10.6084/m9.figshare.c.4135967	GXG and GXE interaction analysis	Genotyping Data.zip; Pre-processed Data Files.zip; Raw Analysis Data.zip	figshare	doi:10.6084/m9.figshare.c.4135967	https://doi.org/10.6084/m9.figshare.c.4135967
Validation stage\patient no.260	DNA extraction	Genotyping	MassARRAY	Sequenom	Validation stage\patient no.260_mass spectrums.tsv	Scatter Plots.zip; Spectrums Data.zip	figshare	doi:10.6084/m9.figshare.c.4135967	https://doi.org/10.6084/m9.figshare.c.4135967	GXG and GXE interaction analysis	Genotyping Data.zip; Pre-processed Data Files.zip; Raw Analysis Data.zip	figshare	doi:10.6084/m9.figshare.c.4135967	https://doi.org/10.6084/m9.figshare.c.4135967
Validation stage\patient no.261	DNA extraction	Genotyping	MassARRAY	Sequenom	Validation stage\patient no.261_mass spectrums.tsv	Scatter Plots.zip; Spectrums Data.zip	figshare	doi:10.6084/m9.figshare.c.4135967	https://doi.org/10.6084/m9.figshare.c.4135967	GXG and GXE interaction analysis	Genotyping Data.zip; Pre-processed Data Files.zip; Raw Analysis Data.zip	figshare	doi:10.6084/m9.figshare.c.4135967	https://doi.org/10.6084/m9.figshare.c.4135967
Validation stage\patient no.262	DNA extraction	Genotyping	MassARRAY	Sequenom	Validation stage\patient no.262_mass spectrums.tsv	Scatter Plots.zip; Spectrums Data.zip	figshare	doi:10.6084/m9.figshare.c.4135967	https://doi.org/10.6084/m9.figshare.c.4135967	GXG and GXE interaction analysis	Genotyping Data.zip; Pre-processed Data Files.zip; Raw Analysis Data.zip	figshare	doi:10.6084/m9.figshare.c.4135967	https://doi.org/10.6084/m9.figshare.c.4135967
Validation stage\patient no.263	DNA extraction	Genotyping	MassARRAY	Sequenom	Validation stage\patient no.263_mass spectrums.tsv	Scatter Plots.zip; Spectrums Data.zip	figshare	doi:10.6084/m9.figshare.c.4135967	https://doi.org/10.6084/m9.figshare.c.4135967	GXG and GXE interaction analysis	Genotyping Data.zip; Pre-processed Data Files.zip; Raw Analysis Data.zip	figshare	doi:10.6084/m9.figshare.c.4135967	https://doi.org/10.6084/m9.figshare.c.4135967
Validation stage\patient no.264	DNA extraction	Genotyping	MassARRAY	Sequenom	Validation stage\patient no.264_mass spectrums.tsv	Scatter Plots.zip; Spectrums Data.zip	figshare	doi:10.6084/m9.figshare.c.4135967	https://doi.org/10.6084/m9.figshare.c.4135967	GXG and GXE interaction analysis	Genotyping Data.zip; Pre-processed Data Files.zip; Raw Analysis Data.zip	figshare	doi:10.6084/m9.figshare.c.4135967	https://doi.org/10.6084/m9.figshare.c.4135967
Validation stage\patient no.265	DNA extraction	Genotyping	MassARRAY	Sequenom	Validation stage\patient no.265_mass spectrums.tsv	Scatter Plots.zip; Spectrums Data.zip	figshare	doi:10.6084/m9.figshare.c.4135967	https://doi.org/10.6084/m9.figshare.c.4135967	GXG and GXE interaction analysis	Genotyping Data.zip; Pre-processed Data Files.zip; Raw Analysis Data.zip	figshare	doi:10.6084/m9.figshare.c.4135967	https://doi.org/10.6084/m9.figshare.c.4135967
Validation stage\patient no.266	DNA extraction	Genotyping	MassARRAY	Sequenom	Validation stage\patient no.266_mass spectrums.tsv	Scatter Plots.zip; Spectrums Data.zip	figshare	doi:10.6084/m9.figshare.c.4135967	https://doi.org/10.6084/m9.figshare.c.4135967	GXG and GXE interaction analysis	Genotyping Data.zip; Pre-processed Data Files.zip; Raw Analysis Data.zip	figshare	doi:10.6084/m9.figshare.c.4135967	https://doi.org/10.6084/m9.figshare.c.4135967
Validation stage\patient no.267	DNA extraction	Genotyping	MassARRAY	Sequenom	Validation stage\patient no.267_mass spectrums.tsv	Scatter Plots.zip; Spectrums Data.zip	figshare	doi:10.6084/m9.figshare.c.4135967	https://doi.org/10.6084/m9.figshare.c.4135967	GXG and GXE interaction analysis	Genotyping Data.zip; Pre-processed Data Files.zip; Raw Analysis Data.zip	figshare	doi:10.6084/m9.figshare.c.4135967	https://doi.org/10.6084/m9.figshare.c.4135967
Validation stage\patient no.268	DNA extraction	Genotyping	MassARRAY	Sequenom	Validation stage\patient no.268_mass spectrums.tsv	Scatter Plots.zip; Spectrums Data.zip	figshare	doi:10.6084/m9.figshare.c.4135967	https://doi.org/10.6084/m9.figshare.c.4135967	GXG and GXE interaction analysis	Genotyping Data.zip; Pre-processed Data Files.zip; Raw Analysis Data.zip	figshare	doi:10.6084/m9.figshare.c.4135967	https://doi.org/10.6084/m9.figshare.c.4135967
Validation stage\patient no.269	DNA extraction	Genotyping	MassARRAY	Sequenom	Validation stage\patient no.269_mass spectrums.tsv	Scatter Plots.zip; Spectrums Data.zip	figshare	doi:10.6084/m9.figshare.c.4135967	https://doi.org/10.6084/m9.figshare.c.4135967	GXG and GXE interaction analysis	Genotyping Data.zip; Pre-processed Data Files.zip; Raw Analysis Data.zip	figshare	doi:10.6084/m9.figshare.c.4135967	https://doi.org/10.6084/m9.figshare.c.4135967
Validation stage\patient no.270	DNA extraction	Genotyping	MassARRAY	Sequenom	Validation stage\patient no.270_mass spectrums.tsv	Scatter Plots.zip; Spectrums Data.zip	figshare	doi:10.6084/m9.figshare.c.4135967	https://doi.org/10.6084/m9.figshare.c.4135967	GXG and GXE interaction analysis	Genotyping Data.zip; Pre-processed Data Files.zip; Raw Analysis Data.zip	figshare	doi:10.6084/m9.figshare.c.4135967	https://doi.org/10.6084/m9.figshare.c.4135967
Validation stage\patient no.271	DNA extraction	Genotyping	MassARRAY	Sequenom	Validation stage\patient no.271_mass spectrums.tsv	Scatter Plots.zip; Spectrums Data.zip	figshare	doi:10.6084/m9.figshare.c.4135967	https://doi.org/10.6084/m9.figshare.c.4135967	GXG and GXE interaction analysis	Genotyping Data.zip; Pre-processed Data Files.zip; Raw Analysis Data.zip	figshare	doi:10.6084/m9.figshare.c.4135967	https://doi.org/10.6084/m9.figshare.c.4135967
Validation stage\patient no.272	DNA extraction	Genotyping	MassARRAY	Sequenom	Validation stage\patient no.272_mass spectrums.tsv	Scatter Plots.zip; Spectrums Data.zip	figshare	doi:10.6084/m9.figshare.c.4135967	https://doi.org/10.6084/m9.figshare.c.4135967	GXG and GXE interaction analysis	Genotyping Data.zip; Pre-processed Data Files.zip; Raw Analysis Data.zip	figshare	doi:10.6084/m9.figshare.c.4135967	https://doi.org/10.6084/m9.figshare.c.4135967
Validation stage\patient no.273	DNA extraction	Genotyping	MassARRAY	Sequenom	Validation stage\patient no.273_mass spectrums.tsv	Scatter Plots.zip; Spectrums Data.zip	figshare	doi:10.6084/m9.figshare.c.4135967	https://doi.org/10.6084/m9.figshare.c.4135967	GXG and GXE interaction analysis	Genotyping Data.zip; Pre-processed Data Files.zip; Raw Analysis Data.zip	figshare	doi:10.6084/m9.figshare.c.4135967	https://doi.org/10.6084/m9.figshare.c.4135967
Validation stage\patient no.274	DNA extraction	Genotyping	MassARRAY	Sequenom	Validation stage\patient no.274_mass spectrums.tsv	Scatter Plots.zip; Spectrums Data.zip	figshare	doi:10.6084/m9.figshare.c.4135967	https://doi.org/10.6084/m9.figshare.c.4135967	GXG and GXE interaction analysis	Genotyping Data.zip; Pre-processed Data Files.zip; Raw Analysis Data.zip	figshare	doi:10.6084/m9.figshare.c.4135967	https://doi.org/10.6084/m9.figshare.c.4135967
Validation stage\patient no.275	DNA extraction	Genotyping	MassARRAY	Sequenom	Validation stage\patient no.275_mass spectrums.tsv	Scatter Plots.zip; Spectrums Data.zip	figshare	doi:10.6084/m9.figshare.c.4135967	https://doi.org/10.6084/m9.figshare.c.4135967	GXG and GXE interaction analysis	Genotyping Data.zip; Pre-processed Data Files.zip; Raw Analysis Data.zip	figshare	doi:10.6084/m9.figshare.c.4135967	https://doi.org/10.6084/m9.figshare.c.4135967
Validation stage\patient no.276	DNA extraction	Genotyping	MassARRAY	Sequenom	Validation stage\patient no.276_mass spectrums.tsv	Scatter Plots.zip; Spectrums Data.zip	figshare	doi:10.6084/m9.figshare.c.4135967	https://doi.org/10.6084/m9.figshare.c.4135967	GXG and GXE interaction analysis	Genotyping Data.zip; Pre-processed Data Files.zip; Raw Analysis Data.zip	figshare	doi:10.6084/m9.figshare.c.4135967	https://doi.org/10.6084/m9.figshare.c.4135967
Validation stage\patient no.277	DNA extraction	Genotyping	MassARRAY	Sequenom	Validation stage\patient no.277_mass spectrums.tsv	Scatter Plots.zip; Spectrums Data.zip	figshare	doi:10.6084/m9.figshare.c.4135967	https://doi.org/10.6084/m9.figshare.c.4135967	GXG and GXE interaction analysis	Genotyping Data.zip; Pre-processed Data Files.zip; Raw Analysis Data.zip	figshare	doi:10.6084/m9.figshare.c.4135967	https://doi.org/10.6084/m9.figshare.c.4135967
Validation stage\patient no.278	DNA extraction	Genotyping	MassARRAY	Sequenom	Validation stage\patient no.278_mass spectrums.tsv	Scatter Plots.zip; Spectrums Data.zip	figshare	doi:10.6084/m9.figshare.c.4135967	https://doi.org/10.6084/m9.figshare.c.4135967	GXG and GXE interaction analysis	Genotyping Data.zip; Pre-processed Data Files.zip; Raw Analysis Data.zip	figshare	doi:10.6084/m9.figshare.c.4135967	https://doi.org/10.6084/m9.figshare.c.4135967
Validation stage\patient no.279	DNA extraction	Genotyping	MassARRAY	Sequenom	Validation stage\patient no.279_mass spectrums.tsv	Scatter Plots.zip; Spectrums Data.zip	figshare	doi:10.6084/m9.figshare.c.4135967	https://doi.org/10.6084/m9.figshare.c.4135967	GXG and GXE interaction analysis	Genotyping Data.zip; Pre-processed Data Files.zip; Raw Analysis Data.zip	figshare	doi:10.6084/m9.figshare.c.4135967	https://doi.org/10.6084/m9.figshare.c.4135967
Validation stage\patient no.280	DNA extraction	Genotyping	MassARRAY	Sequenom	Validation stage\patient no.280_mass spectrums.tsv	Scatter Plots.zip; Spectrums Data.zip	figshare	doi:10.6084/m9.figshare.c.4135967	https://doi.org/10.6084/m9.figshare.c.4135967	GXG and GXE interaction analysis	Genotyping Data.zip; Pre-processed Data Files.zip; Raw Analysis Data.zip	figshare	doi:10.6084/m9.figshare.c.4135967	https://doi.org/10.6084/m9.figshare.c.4135967
Validation stage\patient no.281	DNA extraction	Genotyping	MassARRAY	Sequenom	Validation stage\patient no.281_mass spectrums.tsv	Scatter Plots.zip; Spectrums Data.zip	figshare	doi:10.6084/m9.figshare.c.4135967	https://doi.org/10.6084/m9.figshare.c.4135967	GXG and GXE interaction analysis	Genotyping Data.zip; Pre-processed Data Files.zip; Raw Analysis Data.zip	figshare	doi:10.6084/m9.figshare.c.4135967	https://doi.org/10.6084/m9.figshare.c.4135967
Validation stage\patient no.282	DNA extraction	Genotyping	MassARRAY	Sequenom	Validation stage\patient no.282_mass spectrums.tsv	Scatter Plots.zip; Spectrums Data.zip	figshare	doi:10.6084/m9.figshare.c.4135967	https://doi.org/10.6084/m9.figshare.c.4135967	GXG and GXE interaction analysis	Genotyping Data.zip; Pre-processed Data Files.zip; Raw Analysis Data.zip	figshare	doi:10.6084/m9.figshare.c.4135967	https://doi.org/10.6084/m9.figshare.c.4135967
Validation stage\patient no.283	DNA extraction	Genotyping	MassARRAY	Sequenom	Validation stage\patient no.283_mass spectrums.tsv	Scatter Plots.zip; Spectrums Data.zip	figshare	doi:10.6084/m9.figshare.c.4135967	https://doi.org/10.6084/m9.figshare.c.4135967	GXG and GXE interaction analysis	Genotyping Data.zip; Pre-processed Data Files.zip; Raw Analysis Data.zip	figshare	doi:10.6084/m9.figshare.c.4135967	https://doi.org/10.6084/m9.figshare.c.4135967
Validation stage\patient no.284	DNA extraction	Genotyping	MassARRAY	Sequenom	Validation stage\patient no.284_mass spectrums.tsv	Scatter Plots.zip; Spectrums Data.zip	figshare	doi:10.6084/m9.figshare.c.4135967	https://doi.org/10.6084/m9.figshare.c.4135967	GXG and GXE interaction analysis	Genotyping Data.zip; Pre-processed Data Files.zip; Raw Analysis Data.zip	figshare	doi:10.6084/m9.figshare.c.4135967	https://doi.org/10.6084/m9.figshare.c.4135967
Validation stage\patient no.285	DNA extraction	Genotyping	MassARRAY	Sequenom	Validation stage\patient no.285_mass spectrums.tsv	Scatter Plots.zip; Spectrums Data.zip	figshare	doi:10.6084/m9.figshare.c.4135967	https://doi.org/10.6084/m9.figshare.c.4135967	GXG and GXE interaction analysis	Genotyping Data.zip; Pre-processed Data Files.zip; Raw Analysis Data.zip	figshare	doi:10.6084/m9.figshare.c.4135967	https://doi.org/10.6084/m9.figshare.c.4135967
Validation stage\patient no.286	DNA extraction	Genotyping	MassARRAY	Sequenom	Validation stage\patient no.286_mass spectrums.tsv	Scatter Plots.zip; Spectrums Data.zip	figshare	doi:10.6084/m9.figshare.c.4135967	https://doi.org/10.6084/m9.figshare.c.4135967	GXG and GXE interaction analysis	Genotyping Data.zip; Pre-processed Data Files.zip; Raw Analysis Data.zip	figshare	doi:10.6084/m9.figshare.c.4135967	https://doi.org/10.6084/m9.figshare.c.4135967
Validation stage\patient no.287	DNA extraction	Genotyping	MassARRAY	Sequenom	Validation stage\patient no.287_mass spectrums.tsv	Scatter Plots.zip; Spectrums Data.zip	figshare	doi:10.6084/m9.figshare.c.4135967	https://doi.org/10.6084/m9.figshare.c.4135967	GXG and GXE interaction analysis	Genotyping Data.zip; Pre-processed Data Files.zip; Raw Analysis Data.zip	figshare	doi:10.6084/m9.figshare.c.4135967	https://doi.org/10.6084/m9.figshare.c.4135967
Validation stage\patient no.288	DNA extraction	Genotyping	MassARRAY	Sequenom	Validation stage\patient no.288_mass spectrums.tsv	Scatter Plots.zip; Spectrums Data.zip	figshare	doi:10.6084/m9.figshare.c.4135967	https://doi.org/10.6084/m9.figshare.c.4135967	GXG and GXE interaction analysis	Genotyping Data.zip; Pre-processed Data Files.zip; Raw Analysis Data.zip	figshare	doi:10.6084/m9.figshare.c.4135967	https://doi.org/10.6084/m9.figshare.c.4135967
Validation stage\patient no.289	DNA extraction	Genotyping	MassARRAY	Sequenom	Validation stage\patient no.289_mass spectrums.tsv	Scatter Plots.zip; Spectrums Data.zip	figshare	doi:10.6084/m9.figshare.c.4135967	https://doi.org/10.6084/m9.figshare.c.4135967	GXG and GXE interaction analysis	Genotyping Data.zip; Pre-processed Data Files.zip; Raw Analysis Data.zip	figshare	doi:10.6084/m9.figshare.c.4135967	https://doi.org/10.6084/m9.figshare.c.4135967
Validation stage\patient no.290	DNA extraction	Genotyping	MassARRAY	Sequenom	Validation stage\patient no.290_mass spectrums.tsv	Scatter Plots.zip; Spectrums Data.zip	figshare	doi:10.6084/m9.figshare.c.4135967	https://doi.org/10.6084/m9.figshare.c.4135967	GXG and GXE interaction analysis	Genotyping Data.zip; Pre-processed Data Files.zip; Raw Analysis Data.zip	figshare	doi:10.6084/m9.figshare.c.4135967	https://doi.org/10.6084/m9.figshare.c.4135967
Validation stage\patient no.291	DNA extraction	Genotyping	MassARRAY	Sequenom	Validation stage\patient no.291_mass spectrums.tsv	Scatter Plots.zip; Spectrums Data.zip	figshare	doi:10.6084/m9.figshare.c.4135967	https://doi.org/10.6084/m9.figshare.c.4135967	GXG and GXE interaction analysis	Genotyping Data.zip; Pre-processed Data Files.zip; Raw Analysis Data.zip	figshare	doi:10.6084/m9.figshare.c.4135967	https://doi.org/10.6084/m9.figshare.c.4135967
Validation stage\patient no.292	DNA extraction	Genotyping	MassARRAY	Sequenom	Validation stage\patient no.292_mass spectrums.tsv	Scatter Plots.zip; Spectrums Data.zip	figshare	doi:10.6084/m9.figshare.c.4135967	https://doi.org/10.6084/m9.figshare.c.4135967	GXG and GXE interaction analysis	Genotyping Data.zip; Pre-processed Data Files.zip; Raw Analysis Data.zip	figshare	doi:10.6084/m9.figshare.c.4135967	https://doi.org/10.6084/m9.figshare.c.4135967
Validation stage\patient no.293	DNA extraction	Genotyping	MassARRAY	Sequenom	Validation stage\patient no.293_mass spectrums.tsv	Scatter Plots.zip; Spectrums Data.zip	figshare	doi:10.6084/m9.figshare.c.4135967	https://doi.org/10.6084/m9.figshare.c.4135967	GXG and GXE interaction analysis	Genotyping Data.zip; Pre-processed Data Files.zip; Raw Analysis Data.zip	figshare	doi:10.6084/m9.figshare.c.4135967	https://doi.org/10.6084/m9.figshare.c.4135967
Validation stage\patient no.294	DNA extraction	Genotyping	MassARRAY	Sequenom	Validation stage\patient no.294_mass spectrums.tsv	Scatter Plots.zip; Spectrums Data.zip	figshare	doi:10.6084/m9.figshare.c.4135967	https://doi.org/10.6084/m9.figshare.c.4135967	GXG and GXE interaction analysis	Genotyping Data.zip; Pre-processed Data Files.zip; Raw Analysis Data.zip	figshare	doi:10.6084/m9.figshare.c.4135967	https://doi.org/10.6084/m9.figshare.c.4135967
Validation stage\patient no.295	DNA extraction	Genotyping	MassARRAY	Sequenom	Validation stage\patient no.295_mass spectrums.tsv	Scatter Plots.zip; Spectrums Data.zip	figshare	doi:10.6084/m9.figshare.c.4135967	https://doi.org/10.6084/m9.figshare.c.4135967	GXG and GXE interaction analysis	Genotyping Data.zip; Pre-processed Data Files.zip; Raw Analysis Data.zip	figshare	doi:10.6084/m9.figshare.c.4135967	https://doi.org/10.6084/m9.figshare.c.4135967
Validation stage\patient no.296	DNA extraction	Genotyping	MassARRAY	Sequenom	Validation stage\patient no.296_mass spectrums.tsv	Scatter Plots.zip; Spectrums Data.zip	figshare	doi:10.6084/m9.figshare.c.4135967	https://doi.org/10.6084/m9.figshare.c.4135967	GXG and GXE interaction analysis	Genotyping Data.zip; Pre-processed Data Files.zip; Raw Analysis Data.zip	figshare	doi:10.6084/m9.figshare.c.4135967	https://doi.org/10.6084/m9.figshare.c.4135967
Validation stage\patient no.297	DNA extraction	Genotyping	MassARRAY	Sequenom	Validation stage\patient no.297_mass spectrums.tsv	Scatter Plots.zip; Spectrums Data.zip	figshare	doi:10.6084/m9.figshare.c.4135967	https://doi.org/10.6084/m9.figshare.c.4135967	GXG and GXE interaction analysis	Genotyping Data.zip; Pre-processed Data Files.zip; Raw Analysis Data.zip	figshare	doi:10.6084/m9.figshare.c.4135967	https://doi.org/10.6084/m9.figshare.c.4135967
Validation stage\patient no.298	DNA extraction	Genotyping	MassARRAY	Sequenom	Validation stage\patient no.298_mass spectrums.tsv	Scatter Plots.zip; Spectrums Data.zip	figshare	doi:10.6084/m9.figshare.c.4135967	https://doi.org/10.6084/m9.figshare.c.4135967	GXG and GXE interaction analysis	Genotyping Data.zip; Pre-processed Data Files.zip; Raw Analysis Data.zip	figshare	doi:10.6084/m9.figshare.c.4135967	https://doi.org/10.6084/m9.figshare.c.4135967
Validation stage\patient no.299	DNA extraction	Genotyping	MassARRAY	Sequenom	Validation stage\patient no.299_mass spectrums.tsv	Scatter Plots.zip; Spectrums Data.zip	figshare	doi:10.6084/m9.figshare.c.4135967	https://doi.org/10.6084/m9.figshare.c.4135967	GXG and GXE interaction analysis	Genotyping Data.zip; Pre-processed Data Files.zip; Raw Analysis Data.zip	figshare	doi:10.6084/m9.figshare.c.4135967	https://doi.org/10.6084/m9.figshare.c.4135967
Validation stage\patient no.300	DNA extraction	Genotyping	MassARRAY	Sequenom	Validation stage\patient no.300_mass spectrums.tsv	Scatter Plots.zip; Spectrums Data.zip	figshare	doi:10.6084/m9.figshare.c.4135967	https://doi.org/10.6084/m9.figshare.c.4135967	GXG and GXE interaction analysis	Genotyping Data.zip; Pre-processed Data Files.zip; Raw Analysis Data.zip	figshare	doi:10.6084/m9.figshare.c.4135967	https://doi.org/10.6084/m9.figshare.c.4135967
Validation stage\patient no.301	DNA extraction	Genotyping	MassARRAY	Sequenom	Validation stage\patient no.301_mass spectrums.tsv	Scatter Plots.zip; Spectrums Data.zip	figshare	doi:10.6084/m9.figshare.c.4135967	https://doi.org/10.6084/m9.figshare.c.4135967	GXG and GXE interaction analysis	Genotyping Data.zip; Pre-processed Data Files.zip; Raw Analysis Data.zip	figshare	doi:10.6084/m9.figshare.c.4135967	https://doi.org/10.6084/m9.figshare.c.4135967
Validation stage\patient no.302	DNA extraction	Genotyping	MassARRAY	Sequenom	Validation stage\patient no.302_mass spectrums.tsv	Scatter Plots.zip; Spectrums Data.zip	figshare	doi:10.6084/m9.figshare.c.4135967	https://doi.org/10.6084/m9.figshare.c.4135967	GXG and GXE interaction analysis	Genotyping Data.zip; Pre-processed Data Files.zip; Raw Analysis Data.zip	figshare	doi:10.6084/m9.figshare.c.4135967	https://doi.org/10.6084/m9.figshare.c.4135967
Validation stage\patient no.303	DNA extraction	Genotyping	MassARRAY	Sequenom	Validation stage\patient no.303_mass spectrums.tsv	Scatter Plots.zip; Spectrums Data.zip	figshare	doi:10.6084/m9.figshare.c.4135967	https://doi.org/10.6084/m9.figshare.c.4135967	GXG and GXE interaction analysis	Genotyping Data.zip; Pre-processed Data Files.zip; Raw Analysis Data.zip	figshare	doi:10.6084/m9.figshare.c.4135967	https://doi.org/10.6084/m9.figshare.c.4135967
Validation stage\patient no.304	DNA extraction	Genotyping	MassARRAY	Sequenom	Validation stage\patient no.304_mass spectrums.tsv	Scatter Plots.zip; Spectrums Data.zip	figshare	doi:10.6084/m9.figshare.c.4135967	https://doi.org/10.6084/m9.figshare.c.4135967	GXG and GXE interaction analysis	Genotyping Data.zip; Pre-processed Data Files.zip; Raw Analysis Data.zip	figshare	doi:10.6084/m9.figshare.c.4135967	https://doi.org/10.6084/m9.figshare.c.4135967
Validation stage\patient no.305	DNA extraction	Genotyping	MassARRAY	Sequenom	Validation stage\patient no.305_mass spectrums.tsv	Scatter Plots.zip; Spectrums Data.zip	figshare	doi:10.6084/m9.figshare.c.4135967	https://doi.org/10.6084/m9.figshare.c.4135967	GXG and GXE interaction analysis	Genotyping Data.zip; Pre-processed Data Files.zip; Raw Analysis Data.zip	figshare	doi:10.6084/m9.figshare.c.4135967	https://doi.org/10.6084/m9.figshare.c.4135967
Validation stage\patient no.306	DNA extraction	Genotyping	MassARRAY	Sequenom	Validation stage\patient no.306_mass spectrums.tsv	Scatter Plots.zip; Spectrums Data.zip	figshare	doi:10.6084/m9.figshare.c.4135967	https://doi.org/10.6084/m9.figshare.c.4135967	GXG and GXE interaction analysis	Genotyping Data.zip; Pre-processed Data Files.zip; Raw Analysis Data.zip	figshare	doi:10.6084/m9.figshare.c.4135967	https://doi.org/10.6084/m9.figshare.c.4135967
Validation stage\patient no.307	DNA extraction	Genotyping	MassARRAY	Sequenom	Validation stage\patient no.307_mass spectrums.tsv	Scatter Plots.zip; Spectrums Data.zip	figshare	doi:10.6084/m9.figshare.c.4135967	https://doi.org/10.6084/m9.figshare.c.4135967	GXG and GXE interaction analysis	Genotyping Data.zip; Pre-processed Data Files.zip; Raw Analysis Data.zip	figshare	doi:10.6084/m9.figshare.c.4135967	https://doi.org/10.6084/m9.figshare.c.4135967
Validation stage\patient no.308	DNA extraction	Genotyping	MassARRAY	Sequenom	Validation stage\patient no.308_mass spectrums.tsv	Scatter Plots.zip; Spectrums Data.zip	figshare	doi:10.6084/m9.figshare.c.4135967	https://doi.org/10.6084/m9.figshare.c.4135967	GXG and GXE interaction analysis	Genotyping Data.zip; Pre-processed Data Files.zip; Raw Analysis Data.zip	figshare	doi:10.6084/m9.figshare.c.4135967	https://doi.org/10.6084/m9.figshare.c.4135967
Validation stage\patient no.309	DNA extraction	Genotyping	MassARRAY	Sequenom	Validation stage\patient no.309_mass spectrums.tsv	Scatter Plots.zip; Spectrums Data.zip	figshare	doi:10.6084/m9.figshare.c.4135967	https://doi.org/10.6084/m9.figshare.c.4135967	GXG and GXE interaction analysis	Genotyping Data.zip; Pre-processed Data Files.zip; Raw Analysis Data.zip	figshare	doi:10.6084/m9.figshare.c.4135967	https://doi.org/10.6084/m9.figshare.c.4135967
Validation stage\patient no.310	DNA extraction	Genotyping	MassARRAY	Sequenom	Validation stage\patient no.310_mass spectrums.tsv	Scatter Plots.zip; Spectrums Data.zip	figshare	doi:10.6084/m9.figshare.c.4135967	https://doi.org/10.6084/m9.figshare.c.4135967	GXG and GXE interaction analysis	Genotyping Data.zip; Pre-processed Data Files.zip; Raw Analysis Data.zip	figshare	doi:10.6084/m9.figshare.c.4135967	https://doi.org/10.6084/m9.figshare.c.4135967
Validation stage\patient no.311	DNA extraction	Genotyping	MassARRAY	Sequenom	Validation stage\patient no.311_mass spectrums.tsv	Scatter Plots.zip; Spectrums Data.zip	figshare	doi:10.6084/m9.figshare.c.4135967	https://doi.org/10.6084/m9.figshare.c.4135967	GXG and GXE interaction analysis	Genotyping Data.zip; Pre-processed Data Files.zip; Raw Analysis Data.zip	figshare	doi:10.6084/m9.figshare.c.4135967	https://doi.org/10.6084/m9.figshare.c.4135967
Validation stage\patient no.312	DNA extraction	Genotyping	MassARRAY	Sequenom	Validation stage\patient no.312_mass spectrums.tsv	Scatter Plots.zip; Spectrums Data.zip	figshare	doi:10.6084/m9.figshare.c.4135967	https://doi.org/10.6084/m9.figshare.c.4135967	GXG and GXE interaction analysis	Genotyping Data.zip; Pre-processed Data Files.zip; Raw Analysis Data.zip	figshare	doi:10.6084/m9.figshare.c.4135967	https://doi.org/10.6084/m9.figshare.c.4135967
Validation stage\patient no.313	DNA extraction	Genotyping	MassARRAY	Sequenom	Validation stage\patient no.313_mass spectrums.tsv	Scatter Plots.zip; Spectrums Data.zip	figshare	doi:10.6084/m9.figshare.c.4135967	https://doi.org/10.6084/m9.figshare.c.4135967	GXG and GXE interaction analysis	Genotyping Data.zip; Pre-processed Data Files.zip; Raw Analysis Data.zip	figshare	doi:10.6084/m9.figshare.c.4135967	https://doi.org/10.6084/m9.figshare.c.4135967
Validation stage\patient no.314	DNA extraction	Genotyping	MassARRAY	Sequenom	Validation stage\patient no.314_mass spectrums.tsv	Scatter Plots.zip; Spectrums Data.zip	figshare	doi:10.6084/m9.figshare.c.4135967	https://doi.org/10.6084/m9.figshare.c.4135967	GXG and GXE interaction analysis	Genotyping Data.zip; Pre-processed Data Files.zip; Raw Analysis Data.zip	figshare	doi:10.6084/m9.figshare.c.4135967	https://doi.org/10.6084/m9.figshare.c.4135967
Validation stage\patient no.315	DNA extraction	Genotyping	MassARRAY	Sequenom	Validation stage\patient no.315_mass spectrums.tsv	Scatter Plots.zip; Spectrums Data.zip	figshare	doi:10.6084/m9.figshare.c.4135967	https://doi.org/10.6084/m9.figshare.c.4135967	GXG and GXE interaction analysis	Genotyping Data.zip; Pre-processed Data Files.zip; Raw Analysis Data.zip	figshare	doi:10.6084/m9.figshare.c.4135967	https://doi.org/10.6084/m9.figshare.c.4135967
Validation stage\patient no.316	DNA extraction	Genotyping	MassARRAY	Sequenom	Validation stage\patient no.316_mass spectrums.tsv	Scatter Plots.zip; Spectrums Data.zip	figshare	doi:10.6084/m9.figshare.c.4135967	https://doi.org/10.6084/m9.figshare.c.4135967	GXG and GXE interaction analysis	Genotyping Data.zip; Pre-processed Data Files.zip; Raw Analysis Data.zip	figshare	doi:10.6084/m9.figshare.c.4135967	https://doi.org/10.6084/m9.figshare.c.4135967
Validation stage\patient no.317	DNA extraction	Genotyping	MassARRAY	Sequenom	Validation stage\patient no.317_mass spectrums.tsv	Scatter Plots.zip; Spectrums Data.zip	figshare	doi:10.6084/m9.figshare.c.4135967	https://doi.org/10.6084/m9.figshare.c.4135967	GXG and GXE interaction analysis	Genotyping Data.zip; Pre-processed Data Files.zip; Raw Analysis Data.zip	figshare	doi:10.6084/m9.figshare.c.4135967	https://doi.org/10.6084/m9.figshare.c.4135967
Validation stage\patient no.318	DNA extraction	Genotyping	MassARRAY	Sequenom	Validation stage\patient no.318_mass spectrums.tsv	Scatter Plots.zip; Spectrums Data.zip	figshare	doi:10.6084/m9.figshare.c.4135967	https://doi.org/10.6084/m9.figshare.c.4135967	GXG and GXE interaction analysis	Genotyping Data.zip; Pre-processed Data Files.zip; Raw Analysis Data.zip	figshare	doi:10.6084/m9.figshare.c.4135967	https://doi.org/10.6084/m9.figshare.c.4135967
Validation stage\patient no.319	DNA extraction	Genotyping	MassARRAY	Sequenom	Validation stage\patient no.319_mass spectrums.tsv	Scatter Plots.zip; Spectrums Data.zip	figshare	doi:10.6084/m9.figshare.c.4135967	https://doi.org/10.6084/m9.figshare.c.4135967	GXG and GXE interaction analysis	Genotyping Data.zip; Pre-processed Data Files.zip; Raw Analysis Data.zip	figshare	doi:10.6084/m9.figshare.c.4135967	https://doi.org/10.6084/m9.figshare.c.4135967
Validation stage\patient no.320	DNA extraction	Genotyping	MassARRAY	Sequenom	Validation stage\patient no.320_mass spectrums.tsv	Scatter Plots.zip; Spectrums Data.zip	figshare	doi:10.6084/m9.figshare.c.4135967	https://doi.org/10.6084/m9.figshare.c.4135967	GXG and GXE interaction analysis	Genotyping Data.zip; Pre-processed Data Files.zip; Raw Analysis Data.zip	figshare	doi:10.6084/m9.figshare.c.4135967	https://doi.org/10.6084/m9.figshare.c.4135967
Validation stage\patient no.321	DNA extraction	Genotyping	MassARRAY	Sequenom	Validation stage\patient no.321_mass spectrums.tsv	Scatter Plots.zip; Spectrums Data.zip	figshare	doi:10.6084/m9.figshare.c.4135967	https://doi.org/10.6084/m9.figshare.c.4135967	GXG and GXE interaction analysis	Genotyping Data.zip; Pre-processed Data Files.zip; Raw Analysis Data.zip	figshare	doi:10.6084/m9.figshare.c.4135967	https://doi.org/10.6084/m9.figshare.c.4135967
Validation stage\patient no.322	DNA extraction	Genotyping	MassARRAY	Sequenom	Validation stage\patient no.322_mass spectrums.tsv	Scatter Plots.zip; Spectrums Data.zip	figshare	doi:10.6084/m9.figshare.c.4135967	https://doi.org/10.6084/m9.figshare.c.4135967	GXG and GXE interaction analysis	Genotyping Data.zip; Pre-processed Data Files.zip; Raw Analysis Data.zip	figshare	doi:10.6084/m9.figshare.c.4135967	https://doi.org/10.6084/m9.figshare.c.4135967
Validation stage\patient no.323	DNA extraction	Genotyping	MassARRAY	Sequenom	Validation stage\patient no.323_mass spectrums.tsv	Scatter Plots.zip; Spectrums Data.zip	figshare	doi:10.6084/m9.figshare.c.4135967	https://doi.org/10.6084/m9.figshare.c.4135967	GXG and GXE interaction analysis	Genotyping Data.zip; Pre-processed Data Files.zip; Raw Analysis Data.zip	figshare	doi:10.6084/m9.figshare.c.4135967	https://doi.org/10.6084/m9.figshare.c.4135967
Validation stage\patient no.324	DNA extraction	Genotyping	MassARRAY	Sequenom	Validation stage\patient no.324_mass spectrums.tsv	Scatter Plots.zip; Spectrums Data.zip	figshare	doi:10.6084/m9.figshare.c.4135967	https://doi.org/10.6084/m9.figshare.c.4135967	GXG and GXE interaction analysis	Genotyping Data.zip; Pre-processed Data Files.zip; Raw Analysis Data.zip	figshare	doi:10.6084/m9.figshare.c.4135967	https://doi.org/10.6084/m9.figshare.c.4135967
Validation stage\patient no.325	DNA extraction	Genotyping	MassARRAY	Sequenom	Validation stage\patient no.325_mass spectrums.tsv	Scatter Plots.zip; Spectrums Data.zip	figshare	doi:10.6084/m9.figshare.c.4135967	https://doi.org/10.6084/m9.figshare.c.4135967	GXG and GXE interaction analysis	Genotyping Data.zip; Pre-processed Data Files.zip; Raw Analysis Data.zip	figshare	doi:10.6084/m9.figshare.c.4135967	https://doi.org/10.6084/m9.figshare.c.4135967
Validation stage\patient no.326	DNA extraction	Genotyping	MassARRAY	Sequenom	Validation stage\patient no.326_mass spectrums.tsv	Scatter Plots.zip; Spectrums Data.zip	figshare	doi:10.6084/m9.figshare.c.4135967	https://doi.org/10.6084/m9.figshare.c.4135967	GXG and GXE interaction analysis	Genotyping Data.zip; Pre-processed Data Files.zip; Raw Analysis Data.zip	figshare	doi:10.6084/m9.figshare.c.4135967	https://doi.org/10.6084/m9.figshare.c.4135967
Validation stage\patient no.327	DNA extraction	Genotyping	MassARRAY	Sequenom	Validation stage\patient no.327_mass spectrums.tsv	Scatter Plots.zip; Spectrums Data.zip	figshare	doi:10.6084/m9.figshare.c.4135967	https://doi.org/10.6084/m9.figshare.c.4135967	GXG and GXE interaction analysis	Genotyping Data.zip; Pre-processed Data Files.zip; Raw Analysis Data.zip	figshare	doi:10.6084/m9.figshare.c.4135967	https://doi.org/10.6084/m9.figshare.c.4135967
Validation stage\patient no.328	DNA extraction	Genotyping	MassARRAY	Sequenom	Validation stage\patient no.328_mass spectrums.tsv	Scatter Plots.zip; Spectrums Data.zip	figshare	doi:10.6084/m9.figshare.c.4135967	https://doi.org/10.6084/m9.figshare.c.4135967	GXG and GXE interaction analysis	Genotyping Data.zip; Pre-processed Data Files.zip; Raw Analysis Data.zip	figshare	doi:10.6084/m9.figshare.c.4135967	https://doi.org/10.6084/m9.figshare.c.4135967
Validation stage\patient no.329	DNA extraction	Genotyping	MassARRAY	Sequenom	Validation stage\patient no.329_mass spectrums.tsv	Scatter Plots.zip; Spectrums Data.zip	figshare	doi:10.6084/m9.figshare.c.4135967	https://doi.org/10.6084/m9.figshare.c.4135967	GXG and GXE interaction analysis	Genotyping Data.zip; Pre-processed Data Files.zip; Raw Analysis Data.zip	figshare	doi:10.6084/m9.figshare.c.4135967	https://doi.org/10.6084/m9.figshare.c.4135967
Validation stage\patient no.330	DNA extraction	Genotyping	MassARRAY	Sequenom	Validation stage\patient no.330_mass spectrums.tsv	Scatter Plots.zip; Spectrums Data.zip	figshare	doi:10.6084/m9.figshare.c.4135967	https://doi.org/10.6084/m9.figshare.c.4135967	GXG and GXE interaction analysis	Genotyping Data.zip; Pre-processed Data Files.zip; Raw Analysis Data.zip	figshare	doi:10.6084/m9.figshare.c.4135967	https://doi.org/10.6084/m9.figshare.c.4135967
Validation stage\patient no.331	DNA extraction	Genotyping	MassARRAY	Sequenom	Validation stage\patient no.331_mass spectrums.tsv	Scatter Plots.zip; Spectrums Data.zip	figshare	doi:10.6084/m9.figshare.c.4135967	https://doi.org/10.6084/m9.figshare.c.4135967	GXG and GXE interaction analysis	Genotyping Data.zip; Pre-processed Data Files.zip; Raw Analysis Data.zip	figshare	doi:10.6084/m9.figshare.c.4135967	https://doi.org/10.6084/m9.figshare.c.4135967
Validation stage\patient no.332	DNA extraction	Genotyping	MassARRAY	Sequenom	Validation stage\patient no.332_mass spectrums.tsv	Scatter Plots.zip; Spectrums Data.zip	figshare	doi:10.6084/m9.figshare.c.4135967	https://doi.org/10.6084/m9.figshare.c.4135967	GXG and GXE interaction analysis	Genotyping Data.zip; Pre-processed Data Files.zip; Raw Analysis Data.zip	figshare	doi:10.6084/m9.figshare.c.4135967	https://doi.org/10.6084/m9.figshare.c.4135967
Validation stage\patient no.333	DNA extraction	Genotyping	MassARRAY	Sequenom	Validation stage\patient no.333_mass spectrums.tsv	Scatter Plots.zip; Spectrums Data.zip	figshare	doi:10.6084/m9.figshare.c.4135967	https://doi.org/10.6084/m9.figshare.c.4135967	GXG and GXE interaction analysis	Genotyping Data.zip; Pre-processed Data Files.zip; Raw Analysis Data.zip	figshare	doi:10.6084/m9.figshare.c.4135967	https://doi.org/10.6084/m9.figshare.c.4135967
Validation stage\patient no.334	DNA extraction	Genotyping	MassARRAY	Sequenom	Validation stage\patient no.334_mass spectrums.tsv	Scatter Plots.zip; Spectrums Data.zip	figshare	doi:10.6084/m9.figshare.c.4135967	https://doi.org/10.6084/m9.figshare.c.4135967	GXG and GXE interaction analysis	Genotyping Data.zip; Pre-processed Data Files.zip; Raw Analysis Data.zip	figshare	doi:10.6084/m9.figshare.c.4135967	https://doi.org/10.6084/m9.figshare.c.4135967
Validation stage\patient no.335	DNA extraction	Genotyping	MassARRAY	Sequenom	Validation stage\patient no.335_mass spectrums.tsv	Scatter Plots.zip; Spectrums Data.zip	figshare	doi:10.6084/m9.figshare.c.4135967	https://doi.org/10.6084/m9.figshare.c.4135967	GXG and GXE interaction analysis	Genotyping Data.zip; Pre-processed Data Files.zip; Raw Analysis Data.zip	figshare	doi:10.6084/m9.figshare.c.4135967	https://doi.org/10.6084/m9.figshare.c.4135967
Validation stage\patient no.336	DNA extraction	Genotyping	MassARRAY	Sequenom	Validation stage\patient no.336_mass spectrums.tsv	Scatter Plots.zip; Spectrums Data.zip	figshare	doi:10.6084/m9.figshare.c.4135967	https://doi.org/10.6084/m9.figshare.c.4135967	GXG and GXE interaction analysis	Genotyping Data.zip; Pre-processed Data Files.zip; Raw Analysis Data.zip	figshare	doi:10.6084/m9.figshare.c.4135967	https://doi.org/10.6084/m9.figshare.c.4135967
Validation stage\patient no.337	DNA extraction	Genotyping	MassARRAY	Sequenom	Validation stage\patient no.337_mass spectrums.tsv	Scatter Plots.zip; Spectrums Data.zip	figshare	doi:10.6084/m9.figshare.c.4135967	https://doi.org/10.6084/m9.figshare.c.4135967	GXG and GXE interaction analysis	Genotyping Data.zip; Pre-processed Data Files.zip; Raw Analysis Data.zip	figshare	doi:10.6084/m9.figshare.c.4135967	https://doi.org/10.6084/m9.figshare.c.4135967
Validation stage\patient no.338	DNA extraction	Genotyping	MassARRAY	Sequenom	Validation stage\patient no.338_mass spectrums.tsv	Scatter Plots.zip; Spectrums Data.zip	figshare	doi:10.6084/m9.figshare.c.4135967	https://doi.org/10.6084/m9.figshare.c.4135967	GXG and GXE interaction analysis	Genotyping Data.zip; Pre-processed Data Files.zip; Raw Analysis Data.zip	figshare	doi:10.6084/m9.figshare.c.4135967	https://doi.org/10.6084/m9.figshare.c.4135967
Validation stage\patient no.339	DNA extraction	Genotyping	MassARRAY	Sequenom	Validation stage\patient no.339_mass spectrums.tsv	Scatter Plots.zip; Spectrums Data.zip	figshare	doi:10.6084/m9.figshare.c.4135967	https://doi.org/10.6084/m9.figshare.c.4135967	GXG and GXE interaction analysis	Genotyping Data.zip; Pre-processed Data Files.zip; Raw Analysis Data.zip	figshare	doi:10.6084/m9.figshare.c.4135967	https://doi.org/10.6084/m9.figshare.c.4135967
Validation stage\patient no.340	DNA extraction	Genotyping	MassARRAY	Sequenom	Validation stage\patient no.340_mass spectrums.tsv	Scatter Plots.zip; Spectrums Data.zip	figshare	doi:10.6084/m9.figshare.c.4135967	https://doi.org/10.6084/m9.figshare.c.4135967	GXG and GXE interaction analysis	Genotyping Data.zip; Pre-processed Data Files.zip; Raw Analysis Data.zip	figshare	doi:10.6084/m9.figshare.c.4135967	https://doi.org/10.6084/m9.figshare.c.4135967
Validation stage\patient no.341	DNA extraction	Genotyping	MassARRAY	Sequenom	Validation stage\patient no.341_mass spectrums.tsv	Scatter Plots.zip; Spectrums Data.zip	figshare	doi:10.6084/m9.figshare.c.4135967	https://doi.org/10.6084/m9.figshare.c.4135967	GXG and GXE interaction analysis	Genotyping Data.zip; Pre-processed Data Files.zip; Raw Analysis Data.zip	figshare	doi:10.6084/m9.figshare.c.4135967	https://doi.org/10.6084/m9.figshare.c.4135967
Validation stage\patient no.342	DNA extraction	Genotyping	MassARRAY	Sequenom	Validation stage\patient no.342_mass spectrums.tsv	Scatter Plots.zip; Spectrums Data.zip	figshare	doi:10.6084/m9.figshare.c.4135967	https://doi.org/10.6084/m9.figshare.c.4135967	GXG and GXE interaction analysis	Genotyping Data.zip; Pre-processed Data Files.zip; Raw Analysis Data.zip	figshare	doi:10.6084/m9.figshare.c.4135967	https://doi.org/10.6084/m9.figshare.c.4135967
Validation stage\patient no.343	DNA extraction	Genotyping	MassARRAY	Sequenom	Validation stage\patient no.343_mass spectrums.tsv	Scatter Plots.zip; Spectrums Data.zip	figshare	doi:10.6084/m9.figshare.c.4135967	https://doi.org/10.6084/m9.figshare.c.4135967	GXG and GXE interaction analysis	Genotyping Data.zip; Pre-processed Data Files.zip; Raw Analysis Data.zip	figshare	doi:10.6084/m9.figshare.c.4135967	https://doi.org/10.6084/m9.figshare.c.4135967
Validation stage\patient no.344	DNA extraction	Genotyping	MassARRAY	Sequenom	Validation stage\patient no.344_mass spectrums.tsv	Scatter Plots.zip; Spectrums Data.zip	figshare	doi:10.6084/m9.figshare.c.4135967	https://doi.org/10.6084/m9.figshare.c.4135967	GXG and GXE interaction analysis	Genotyping Data.zip; Pre-processed Data Files.zip; Raw Analysis Data.zip	figshare	doi:10.6084/m9.figshare.c.4135967	https://doi.org/10.6084/m9.figshare.c.4135967
Validation stage\patient no.345	DNA extraction	Genotyping	MassARRAY	Sequenom	Validation stage\patient no.345_mass spectrums.tsv	Scatter Plots.zip; Spectrums Data.zip	figshare	doi:10.6084/m9.figshare.c.4135967	https://doi.org/10.6084/m9.figshare.c.4135967	GXG and GXE interaction analysis	Genotyping Data.zip; Pre-processed Data Files.zip; Raw Analysis Data.zip	figshare	doi:10.6084/m9.figshare.c.4135967	https://doi.org/10.6084/m9.figshare.c.4135967
Validation stage\patient no.346	DNA extraction	Genotyping	MassARRAY	Sequenom	Validation stage\patient no.346_mass spectrums.tsv	Scatter Plots.zip; Spectrums Data.zip	figshare	doi:10.6084/m9.figshare.c.4135967	https://doi.org/10.6084/m9.figshare.c.4135967	GXG and GXE interaction analysis	Genotyping Data.zip; Pre-processed Data Files.zip; Raw Analysis Data.zip	figshare	doi:10.6084/m9.figshare.c.4135967	https://doi.org/10.6084/m9.figshare.c.4135967
Validation stage\patient no.347	DNA extraction	Genotyping	MassARRAY	Sequenom	Validation stage\patient no.347_mass spectrums.tsv	Scatter Plots.zip; Spectrums Data.zip	figshare	doi:10.6084/m9.figshare.c.4135967	https://doi.org/10.6084/m9.figshare.c.4135967	GXG and GXE interaction analysis	Genotyping Data.zip; Pre-processed Data Files.zip; Raw Analysis Data.zip	figshare	doi:10.6084/m9.figshare.c.4135967	https://doi.org/10.6084/m9.figshare.c.4135967
Validation stage\patient no.348	DNA extraction	Genotyping	MassARRAY	Sequenom	Validation stage\patient no.348_mass spectrums.tsv	Scatter Plots.zip; Spectrums Data.zip	figshare	doi:10.6084/m9.figshare.c.4135967	https://doi.org/10.6084/m9.figshare.c.4135967	GXG and GXE interaction analysis	Genotyping Data.zip; Pre-processed Data Files.zip; Raw Analysis Data.zip	figshare	doi:10.6084/m9.figshare.c.4135967	https://doi.org/10.6084/m9.figshare.c.4135967
Validation stage\patient no.349	DNA extraction	Genotyping	MassARRAY	Sequenom	Validation stage\patient no.349_mass spectrums.tsv	Scatter Plots.zip; Spectrums Data.zip	figshare	doi:10.6084/m9.figshare.c.4135967	https://doi.org/10.6084/m9.figshare.c.4135967	GXG and GXE interaction analysis	Genotyping Data.zip; Pre-processed Data Files.zip; Raw Analysis Data.zip	figshare	doi:10.6084/m9.figshare.c.4135967	https://doi.org/10.6084/m9.figshare.c.4135967
Validation stage\patient no.350	DNA extraction	Genotyping	MassARRAY	Sequenom	Validation stage\patient no.350_mass spectrums.tsv	Scatter Plots.zip; Spectrums Data.zip	figshare	doi:10.6084/m9.figshare.c.4135967	https://doi.org/10.6084/m9.figshare.c.4135967	GXG and GXE interaction analysis	Genotyping Data.zip; Pre-processed Data Files.zip; Raw Analysis Data.zip	figshare	doi:10.6084/m9.figshare.c.4135967	https://doi.org/10.6084/m9.figshare.c.4135967
Validation stage\patient no.351	DNA extraction	Genotyping	MassARRAY	Sequenom	Validation stage\patient no.351_mass spectrums.tsv	Scatter Plots.zip; Spectrums Data.zip	figshare	doi:10.6084/m9.figshare.c.4135967	https://doi.org/10.6084/m9.figshare.c.4135967	GXG and GXE interaction analysis	Genotyping Data.zip; Pre-processed Data Files.zip; Raw Analysis Data.zip	figshare	doi:10.6084/m9.figshare.c.4135967	https://doi.org/10.6084/m9.figshare.c.4135967
Validation stage\patient no.352	DNA extraction	Genotyping	MassARRAY	Sequenom	Validation stage\patient no.352_mass spectrums.tsv	Scatter Plots.zip; Spectrums Data.zip	figshare	doi:10.6084/m9.figshare.c.4135967	https://doi.org/10.6084/m9.figshare.c.4135967	GXG and GXE interaction analysis	Genotyping Data.zip; Pre-processed Data Files.zip; Raw Analysis Data.zip	figshare	doi:10.6084/m9.figshare.c.4135967	https://doi.org/10.6084/m9.figshare.c.4135967
Validation stage\patient no.353	DNA extraction	Genotyping	MassARRAY	Sequenom	Validation stage\patient no.353_mass spectrums.tsv	Scatter Plots.zip; Spectrums Data.zip	figshare	doi:10.6084/m9.figshare.c.4135967	https://doi.org/10.6084/m9.figshare.c.4135967	GXG and GXE interaction analysis	Genotyping Data.zip; Pre-processed Data Files.zip; Raw Analysis Data.zip	figshare	doi:10.6084/m9.figshare.c.4135967	https://doi.org/10.6084/m9.figshare.c.4135967
Validation stage\patient no.354	DNA extraction	Genotyping	MassARRAY	Sequenom	Validation stage\patient no.354_mass spectrums.tsv	Scatter Plots.zip; Spectrums Data.zip	figshare	doi:10.6084/m9.figshare.c.4135967	https://doi.org/10.6084/m9.figshare.c.4135967	GXG and GXE interaction analysis	Genotyping Data.zip; Pre-processed Data Files.zip; Raw Analysis Data.zip	figshare	doi:10.6084/m9.figshare.c.4135967	https://doi.org/10.6084/m9.figshare.c.4135967
Validation stage\patient no.355	DNA extraction	Genotyping	MassARRAY	Sequenom	Validation stage\patient no.355_mass spectrums.tsv	Scatter Plots.zip; Spectrums Data.zip	figshare	doi:10.6084/m9.figshare.c.4135967	https://doi.org/10.6084/m9.figshare.c.4135967	GXG and GXE interaction analysis	Genotyping Data.zip; Pre-processed Data Files.zip; Raw Analysis Data.zip	figshare	doi:10.6084/m9.figshare.c.4135967	https://doi.org/10.6084/m9.figshare.c.4135967
Validation stage\patient no.356	DNA extraction	Genotyping	MassARRAY	Sequenom	Validation stage\patient no.356_mass spectrums.tsv	Scatter Plots.zip; Spectrums Data.zip	figshare	doi:10.6084/m9.figshare.c.4135967	https://doi.org/10.6084/m9.figshare.c.4135967	GXG and GXE interaction analysis	Genotyping Data.zip; Pre-processed Data Files.zip; Raw Analysis Data.zip	figshare	doi:10.6084/m9.figshare.c.4135967	https://doi.org/10.6084/m9.figshare.c.4135967
Validation stage\patient no.357	DNA extraction	Genotyping	MassARRAY	Sequenom	Validation stage\patient no.357_mass spectrums.tsv	Scatter Plots.zip; Spectrums Data.zip	figshare	doi:10.6084/m9.figshare.c.4135967	https://doi.org/10.6084/m9.figshare.c.4135967	GXG and GXE interaction analysis	Genotyping Data.zip; Pre-processed Data Files.zip; Raw Analysis Data.zip	figshare	doi:10.6084/m9.figshare.c.4135967	https://doi.org/10.6084/m9.figshare.c.4135967
Validation stage\patient no.358	DNA extraction	Genotyping	MassARRAY	Sequenom	Validation stage\patient no.358_mass spectrums.tsv	Scatter Plots.zip; Spectrums Data.zip	figshare	doi:10.6084/m9.figshare.c.4135967	https://doi.org/10.6084/m9.figshare.c.4135967	GXG and GXE interaction analysis	Genotyping Data.zip; Pre-processed Data Files.zip; Raw Analysis Data.zip	figshare	doi:10.6084/m9.figshare.c.4135967	https://doi.org/10.6084/m9.figshare.c.4135967
Validation stage\patient no.359	DNA extraction	Genotyping	MassARRAY	Sequenom	Validation stage\patient no.359_mass spectrums.tsv	Scatter Plots.zip; Spectrums Data.zip	figshare	doi:10.6084/m9.figshare.c.4135967	https://doi.org/10.6084/m9.figshare.c.4135967	GXG and GXE interaction analysis	Genotyping Data.zip; Pre-processed Data Files.zip; Raw Analysis Data.zip	figshare	doi:10.6084/m9.figshare.c.4135967	https://doi.org/10.6084/m9.figshare.c.4135967
Validation stage\patient no.360	DNA extraction	Genotyping	MassARRAY	Sequenom	Validation stage\patient no.360_mass spectrums.tsv	Scatter Plots.zip; Spectrums Data.zip	figshare	doi:10.6084/m9.figshare.c.4135967	https://doi.org/10.6084/m9.figshare.c.4135967	GXG and GXE interaction analysis	Genotyping Data.zip; Pre-processed Data Files.zip; Raw Analysis Data.zip	figshare	doi:10.6084/m9.figshare.c.4135967	https://doi.org/10.6084/m9.figshare.c.4135967
Validation stage\patient no.361	DNA extraction	Genotyping	MassARRAY	Sequenom	Validation stage\patient no.361_mass spectrums.tsv	Scatter Plots.zip; Spectrums Data.zip	figshare	doi:10.6084/m9.figshare.c.4135967	https://doi.org/10.6084/m9.figshare.c.4135967	GXG and GXE interaction analysis	Genotyping Data.zip; Pre-processed Data Files.zip; Raw Analysis Data.zip	figshare	doi:10.6084/m9.figshare.c.4135967	https://doi.org/10.6084/m9.figshare.c.4135967
Validation stage\patient no.362	DNA extraction	Genotyping	MassARRAY	Sequenom	Validation stage\patient no.362_mass spectrums.tsv	Scatter Plots.zip; Spectrums Data.zip	figshare	doi:10.6084/m9.figshare.c.4135967	https://doi.org/10.6084/m9.figshare.c.4135967	GXG and GXE interaction analysis	Genotyping Data.zip; Pre-processed Data Files.zip; Raw Analysis Data.zip	figshare	doi:10.6084/m9.figshare.c.4135967	https://doi.org/10.6084/m9.figshare.c.4135967
Validation stage\patient no.363	DNA extraction	Genotyping	MassARRAY	Sequenom	Validation stage\patient no.363_mass spectrums.tsv	Scatter Plots.zip; Spectrums Data.zip	figshare	doi:10.6084/m9.figshare.c.4135967	https://doi.org/10.6084/m9.figshare.c.4135967	GXG and GXE interaction analysis	Genotyping Data.zip; Pre-processed Data Files.zip; Raw Analysis Data.zip	figshare	doi:10.6084/m9.figshare.c.4135967	https://doi.org/10.6084/m9.figshare.c.4135967
Validation stage\patient no.364	DNA extraction	Genotyping	MassARRAY	Sequenom	Validation stage\patient no.364_mass spectrums.tsv	Scatter Plots.zip; Spectrums Data.zip	figshare	doi:10.6084/m9.figshare.c.4135967	https://doi.org/10.6084/m9.figshare.c.4135967	GXG and GXE interaction analysis	Genotyping Data.zip; Pre-processed Data Files.zip; Raw Analysis Data.zip	figshare	doi:10.6084/m9.figshare.c.4135967	https://doi.org/10.6084/m9.figshare.c.4135967
Validation stage\patient no.365	DNA extraction	Genotyping	MassARRAY	Sequenom	Validation stage\patient no.365_mass spectrums.tsv	Scatter Plots.zip; Spectrums Data.zip	figshare	doi:10.6084/m9.figshare.c.4135967	https://doi.org/10.6084/m9.figshare.c.4135967	GXG and GXE interaction analysis	Genotyping Data.zip; Pre-processed Data Files.zip; Raw Analysis Data.zip	figshare	doi:10.6084/m9.figshare.c.4135967	https://doi.org/10.6084/m9.figshare.c.4135967
Validation stage\patient no.366	DNA extraction	Genotyping	MassARRAY	Sequenom	Validation stage\patient no.366_mass spectrums.tsv	Scatter Plots.zip; Spectrums Data.zip	figshare	doi:10.6084/m9.figshare.c.4135967	https://doi.org/10.6084/m9.figshare.c.4135967	GXG and GXE interaction analysis	Genotyping Data.zip; Pre-processed Data Files.zip; Raw Analysis Data.zip	figshare	doi:10.6084/m9.figshare.c.4135967	https://doi.org/10.6084/m9.figshare.c.4135967
Validation stage\patient no.367	DNA extraction	Genotyping	MassARRAY	Sequenom	Validation stage\patient no.367_mass spectrums.tsv	Scatter Plots.zip; Spectrums Data.zip	figshare	doi:10.6084/m9.figshare.c.4135967	https://doi.org/10.6084/m9.figshare.c.4135967	GXG and GXE interaction analysis	Genotyping Data.zip; Pre-processed Data Files.zip; Raw Analysis Data.zip	figshare	doi:10.6084/m9.figshare.c.4135967	https://doi.org/10.6084/m9.figshare.c.4135967
Validation stage\patient no.368	DNA extraction	Genotyping	MassARRAY	Sequenom	Validation stage\patient no.368_mass spectrums.tsv	Scatter Plots.zip; Spectrums Data.zip	figshare	doi:10.6084/m9.figshare.c.4135967	https://doi.org/10.6084/m9.figshare.c.4135967	GXG and GXE interaction analysis	Genotyping Data.zip; Pre-processed Data Files.zip; Raw Analysis Data.zip	figshare	doi:10.6084/m9.figshare.c.4135967	https://doi.org/10.6084/m9.figshare.c.4135967
Validation stage\patient no.369	DNA extraction	Genotyping	MassARRAY	Sequenom	Validation stage\patient no.369_mass spectrums.tsv	Scatter Plots.zip; Spectrums Data.zip	figshare	doi:10.6084/m9.figshare.c.4135967	https://doi.org/10.6084/m9.figshare.c.4135967	GXG and GXE interaction analysis	Genotyping Data.zip; Pre-processed Data Files.zip; Raw Analysis Data.zip	figshare	doi:10.6084/m9.figshare.c.4135967	https://doi.org/10.6084/m9.figshare.c.4135967
Validation stage\patient no.370	DNA extraction	Genotyping	MassARRAY	Sequenom	Validation stage\patient no.370_mass spectrums.tsv	Scatter Plots.zip; Spectrums Data.zip	figshare	doi:10.6084/m9.figshare.c.4135967	https://doi.org/10.6084/m9.figshare.c.4135967	GXG and GXE interaction analysis	Genotyping Data.zip; Pre-processed Data Files.zip; Raw Analysis Data.zip	figshare	doi:10.6084/m9.figshare.c.4135967	https://doi.org/10.6084/m9.figshare.c.4135967
Validation stage\patient no.371	DNA extraction	Genotyping	MassARRAY	Sequenom	Validation stage\patient no.371_mass spectrums.tsv	Scatter Plots.zip; Spectrums Data.zip	figshare	doi:10.6084/m9.figshare.c.4135967	https://doi.org/10.6084/m9.figshare.c.4135967	GXG and GXE interaction analysis	Genotyping Data.zip; Pre-processed Data Files.zip; Raw Analysis Data.zip	figshare	doi:10.6084/m9.figshare.c.4135967	https://doi.org/10.6084/m9.figshare.c.4135967
Validation stage\patient no.372	DNA extraction	Genotyping	MassARRAY	Sequenom	Validation stage\patient no.372_mass spectrums.tsv	Scatter Plots.zip; Spectrums Data.zip	figshare	doi:10.6084/m9.figshare.c.4135967	https://doi.org/10.6084/m9.figshare.c.4135967	GXG and GXE interaction analysis	Genotyping Data.zip; Pre-processed Data Files.zip; Raw Analysis Data.zip	figshare	doi:10.6084/m9.figshare.c.4135967	https://doi.org/10.6084/m9.figshare.c.4135967
Validation stage\patient no.373	DNA extraction	Genotyping	MassARRAY	Sequenom	Validation stage\patient no.373_mass spectrums.tsv	Scatter Plots.zip; Spectrums Data.zip	figshare	doi:10.6084/m9.figshare.c.4135967	https://doi.org/10.6084/m9.figshare.c.4135967	GXG and GXE interaction analysis	Genotyping Data.zip; Pre-processed Data Files.zip; Raw Analysis Data.zip	figshare	doi:10.6084/m9.figshare.c.4135967	https://doi.org/10.6084/m9.figshare.c.4135967
Validation stage\patient no.374	DNA extraction	Genotyping	MassARRAY	Sequenom	Validation stage\patient no.374_mass spectrums.tsv	Scatter Plots.zip; Spectrums Data.zip	figshare	doi:10.6084/m9.figshare.c.4135967	https://doi.org/10.6084/m9.figshare.c.4135967	GXG and GXE interaction analysis	Genotyping Data.zip; Pre-processed Data Files.zip; Raw Analysis Data.zip	figshare	doi:10.6084/m9.figshare.c.4135967	https://doi.org/10.6084/m9.figshare.c.4135967
Validation stage\patient no.375	DNA extraction	Genotyping	MassARRAY	Sequenom	Validation stage\patient no.375_mass spectrums.tsv	Scatter Plots.zip; Spectrums Data.zip	figshare	doi:10.6084/m9.figshare.c.4135967	https://doi.org/10.6084/m9.figshare.c.4135967	GXG and GXE interaction analysis	Genotyping Data.zip; Pre-processed Data Files.zip; Raw Analysis Data.zip	figshare	doi:10.6084/m9.figshare.c.4135967	https://doi.org/10.6084/m9.figshare.c.4135967
Validation stage\patient no.376	DNA extraction	Genotyping	MassARRAY	Sequenom	Validation stage\patient no.376_mass spectrums.tsv	Scatter Plots.zip; Spectrums Data.zip	figshare	doi:10.6084/m9.figshare.c.4135967	https://doi.org/10.6084/m9.figshare.c.4135967	GXG and GXE interaction analysis	Genotyping Data.zip; Pre-processed Data Files.zip; Raw Analysis Data.zip	figshare	doi:10.6084/m9.figshare.c.4135967	https://doi.org/10.6084/m9.figshare.c.4135967
Validation stage\patient no.377	DNA extraction	Genotyping	MassARRAY	Sequenom	Validation stage\patient no.377_mass spectrums.tsv	Scatter Plots.zip; Spectrums Data.zip	figshare	doi:10.6084/m9.figshare.c.4135967	https://doi.org/10.6084/m9.figshare.c.4135967	GXG and GXE interaction analysis	Genotyping Data.zip; Pre-processed Data Files.zip; Raw Analysis Data.zip	figshare	doi:10.6084/m9.figshare.c.4135967	https://doi.org/10.6084/m9.figshare.c.4135967
Validation stage\patient no.378	DNA extraction	Genotyping	MassARRAY	Sequenom	Validation stage\patient no.378_mass spectrums.tsv	Scatter Plots.zip; Spectrums Data.zip	figshare	doi:10.6084/m9.figshare.c.4135967	https://doi.org/10.6084/m9.figshare.c.4135967	GXG and GXE interaction analysis	Genotyping Data.zip; Pre-processed Data Files.zip; Raw Analysis Data.zip	figshare	doi:10.6084/m9.figshare.c.4135967	https://doi.org/10.6084/m9.figshare.c.4135967
Validation stage\patient no.379	DNA extraction	Genotyping	MassARRAY	Sequenom	Validation stage\patient no.379_mass spectrums.tsv	Scatter Plots.zip; Spectrums Data.zip	figshare	doi:10.6084/m9.figshare.c.4135967	https://doi.org/10.6084/m9.figshare.c.4135967	GXG and GXE interaction analysis	Genotyping Data.zip; Pre-processed Data Files.zip; Raw Analysis Data.zip	figshare	doi:10.6084/m9.figshare.c.4135967	https://doi.org/10.6084/m9.figshare.c.4135967
Validation stage\patient no.380	DNA extraction	Genotyping	MassARRAY	Sequenom	Validation stage\patient no.380_mass spectrums.tsv	Scatter Plots.zip; Spectrums Data.zip	figshare	doi:10.6084/m9.figshare.c.4135967	https://doi.org/10.6084/m9.figshare.c.4135967	GXG and GXE interaction analysis	Genotyping Data.zip; Pre-processed Data Files.zip; Raw Analysis Data.zip	figshare	doi:10.6084/m9.figshare.c.4135967	https://doi.org/10.6084/m9.figshare.c.4135967
Validation stage\patient no.381	DNA extraction	Genotyping	MassARRAY	Sequenom	Validation stage\patient no.381_mass spectrums.tsv	Scatter Plots.zip; Spectrums Data.zip	figshare	doi:10.6084/m9.figshare.c.4135967	https://doi.org/10.6084/m9.figshare.c.4135967	GXG and GXE interaction analysis	Genotyping Data.zip; Pre-processed Data Files.zip; Raw Analysis Data.zip	figshare	doi:10.6084/m9.figshare.c.4135967	https://doi.org/10.6084/m9.figshare.c.4135967
Validation stage\patient no.382	DNA extraction	Genotyping	MassARRAY	Sequenom	Validation stage\patient no.382_mass spectrums.tsv	Scatter Plots.zip; Spectrums Data.zip	figshare	doi:10.6084/m9.figshare.c.4135967	https://doi.org/10.6084/m9.figshare.c.4135967	GXG and GXE interaction analysis	Genotyping Data.zip; Pre-processed Data Files.zip; Raw Analysis Data.zip	figshare	doi:10.6084/m9.figshare.c.4135967	https://doi.org/10.6084/m9.figshare.c.4135967
Validation stage\patient no.383	DNA extraction	Genotyping	MassARRAY	Sequenom	Validation stage\patient no.383_mass spectrums.tsv	Scatter Plots.zip; Spectrums Data.zip	figshare	doi:10.6084/m9.figshare.c.4135967	https://doi.org/10.6084/m9.figshare.c.4135967	GXG and GXE interaction analysis	Genotyping Data.zip; Pre-processed Data Files.zip; Raw Analysis Data.zip	figshare	doi:10.6084/m9.figshare.c.4135967	https://doi.org/10.6084/m9.figshare.c.4135967
Validation stage\patient no.384	DNA extraction	Genotyping	MassARRAY	Sequenom	Validation stage\patient no.384_mass spectrums.tsv	Scatter Plots.zip; Spectrums Data.zip	figshare	doi:10.6084/m9.figshare.c.4135967	https://doi.org/10.6084/m9.figshare.c.4135967	GXG and GXE interaction analysis	Genotyping Data.zip; Pre-processed Data Files.zip; Raw Analysis Data.zip	figshare	doi:10.6084/m9.figshare.c.4135967	https://doi.org/10.6084/m9.figshare.c.4135967
Validation stage\patient no.385	DNA extraction	Genotyping	MassARRAY	Sequenom	Validation stage\patient no.385_mass spectrums.tsv	Scatter Plots.zip; Spectrums Data.zip	figshare	doi:10.6084/m9.figshare.c.4135967	https://doi.org/10.6084/m9.figshare.c.4135967	GXG and GXE interaction analysis	Genotyping Data.zip; Pre-processed Data Files.zip; Raw Analysis Data.zip	figshare	doi:10.6084/m9.figshare.c.4135967	https://doi.org/10.6084/m9.figshare.c.4135967
Validation stage\patient no.386	DNA extraction	Genotyping	MassARRAY	Sequenom	Validation stage\patient no.386_mass spectrums.tsv	Scatter Plots.zip; Spectrums Data.zip	figshare	doi:10.6084/m9.figshare.c.4135967	https://doi.org/10.6084/m9.figshare.c.4135967	GXG and GXE interaction analysis	Genotyping Data.zip; Pre-processed Data Files.zip; Raw Analysis Data.zip	figshare	doi:10.6084/m9.figshare.c.4135967	https://doi.org/10.6084/m9.figshare.c.4135967
Validation stage\patient no.387	DNA extraction	Genotyping	MassARRAY	Sequenom	Validation stage\patient no.387_mass spectrums.tsv	Scatter Plots.zip; Spectrums Data.zip	figshare	doi:10.6084/m9.figshare.c.4135967	https://doi.org/10.6084/m9.figshare.c.4135967	GXG and GXE interaction analysis	Genotyping Data.zip; Pre-processed Data Files.zip; Raw Analysis Data.zip	figshare	doi:10.6084/m9.figshare.c.4135967	https://doi.org/10.6084/m9.figshare.c.4135967
Validation stage\patient no.388	DNA extraction	Genotyping	MassARRAY	Sequenom	Validation stage\patient no.388_mass spectrums.tsv	Scatter Plots.zip; Spectrums Data.zip	figshare	doi:10.6084/m9.figshare.c.4135967	https://doi.org/10.6084/m9.figshare.c.4135967	GXG and GXE interaction analysis	Genotyping Data.zip; Pre-processed Data Files.zip; Raw Analysis Data.zip	figshare	doi:10.6084/m9.figshare.c.4135967	https://doi.org/10.6084/m9.figshare.c.4135967
Validation stage\patient no.389	DNA extraction	Genotyping	MassARRAY	Sequenom	Validation stage\patient no.389_mass spectrums.tsv	Scatter Plots.zip; Spectrums Data.zip	figshare	doi:10.6084/m9.figshare.c.4135967	https://doi.org/10.6084/m9.figshare.c.4135967	GXG and GXE interaction analysis	Genotyping Data.zip; Pre-processed Data Files.zip; Raw Analysis Data.zip	figshare	doi:10.6084/m9.figshare.c.4135967	https://doi.org/10.6084/m9.figshare.c.4135967
Validation stage\patient no.390	DNA extraction	Genotyping	MassARRAY	Sequenom	Validation stage\patient no.390_mass spectrums.tsv	Scatter Plots.zip; Spectrums Data.zip	figshare	doi:10.6084/m9.figshare.c.4135967	https://doi.org/10.6084/m9.figshare.c.4135967	GXG and GXE interaction analysis	Genotyping Data.zip; Pre-processed Data Files.zip; Raw Analysis Data.zip	figshare	doi:10.6084/m9.figshare.c.4135967	https://doi.org/10.6084/m9.figshare.c.4135967
Validation stage\patient no.391	DNA extraction	Genotyping	MassARRAY	Sequenom	Validation stage\patient no.391_mass spectrums.tsv	Scatter Plots.zip; Spectrums Data.zip	figshare	doi:10.6084/m9.figshare.c.4135967	https://doi.org/10.6084/m9.figshare.c.4135967	GXG and GXE interaction analysis	Genotyping Data.zip; Pre-processed Data Files.zip; Raw Analysis Data.zip	figshare	doi:10.6084/m9.figshare.c.4135967	https://doi.org/10.6084/m9.figshare.c.4135967
Validation stage\patient no.392	DNA extraction	Genotyping	MassARRAY	Sequenom	Validation stage\patient no.392_mass spectrums.tsv	Scatter Plots.zip; Spectrums Data.zip	figshare	doi:10.6084/m9.figshare.c.4135967	https://doi.org/10.6084/m9.figshare.c.4135967	GXG and GXE interaction analysis	Genotyping Data.zip; Pre-processed Data Files.zip; Raw Analysis Data.zip	figshare	doi:10.6084/m9.figshare.c.4135967	https://doi.org/10.6084/m9.figshare.c.4135967
[truncated: 396 more rows]
